# Supplementary material for: Prevalence of Viral Frequency-Dependent Infection in Coastal Marine Prokaryotes Revealed Using Monthly Time Series Virome Analysis
Source: mSystems. 2023 Feb 1;8(1):e00931-22. doi: 10.1128/msystems.00931-22 (PMC9948707; doi:10.1128/msystems.00931-22)
Supplement: TABLE S1 [file msystems.00931-22-s0009.xlsx]

## Sheet: sampling summary
Summay of 16S rRNA amplicon and virome sequence analysis in each time series samples.
	16S rRNA(V3-V4)					Virome						Environmental parametors
Date	Raw reads	Analyzed reads	OTUs (identity 99%)	Abundant OTUs	Abundant ASVs	Raw reads	Contigs (>10kb )	No. of genus-level taxonomic groups	Circular	Used for read mapping	mapped	Temp.	Sal.	SiO2-Si	PO4-P	NH4-N	NO2-N	NO3-N	VLP	Bactereial cell density	VBR
26/5/2015	584310	383233	12108	16	77	2406326	216	58	8	1935576	0.38	19.14	31.01	10.17	0.288	2.04	0.39	1.595	1830000	232000	7.88793
21/6/2015	169680	96012	6908	16	74	3169845	215	56	5	2664889	0.42	20.88	32.85	13.88	0.47	2.3	0.83	2.306	1590000	135000	11.7778
22/7/2015	179210	101327	8270	13	73	2969901	205	45	8	2524397	0.47	23.59	30.54	22.685	0.533	2.61	0.74	3.862	3.48509e+06	209972	16.5979
18/8/2015	205748	122268	8230	10	66	3038377	237	54	11	2506479	0.37	24.96	32.09	16.995	0.741	0.27	0.04	2.901	2.13568e+07	303801	70.2986
8/9/2015	196590	93356	7727	20	65	2872112	188	39	6	2400621	0.53	24.69	31.83	18.389	0.914	0.36	0.04	5.014	8.65748e+06	193678	44.7005
30/10/2015	846565	476567	18268	17	72	2853038	132	31	4	2304810	0.34	22.01	33.1	14.373	0.874	0.33	0.18	3.21	4.17052e+06	137597	30.3096
26/11/2015	130132	101127	6553	16	72	3500833	106	34	3	3170941	0.5	19.7	32.87	12.71	0.67	3.13	1.23	5.64	3040000	105000	28.9524
15/12/2015	45041	38431	3185	17	69	2966567	336	62	7	2682291	0.44	17.14	32.57	12.73	0.69	1.18	0.7	7.21	n.t.	n.t.	n.t.
14/1/2016	32124	26130	1589	17	71	8124354	1143	149	41	6695026	0.46	14.1	32.67	8.06	0.62	0.27	0.14	4.68	n.t.	n.t.	n.t.
9/2/2016	47849	42071	1462	18	70	-	-	-	-	-	-	11.67	32.33	3.606	0.267	0.28	0.41	2.254	n.t.	n.t.	n.t.
10/3/2016	59464	52042	2576	18	73	5451541	698	116	28	4116774	0.46	11.52	31.84	6.55	0.31	0.23	0.14	1.28	n.t.	n.t.	n.t.
27/4/2016	45725	40408	1466	18	68	1508014	131	42	1	1424427	0.41	16.23	32.84	13.91	0.33	1.24	2.24	1.29	n.t.	n.t.	n.t.
25/5/2016	72102	63239	2481	15	72	929884	84	30	7	846803	0.35	19.04	32.68	12.408	0.45	1.65	1.47	3.263	n.t.	n.t.	n.t.
24/6/2016	94774	83776	3987	17	73	1821038	145	55	4	1699251	0.31	21.98	32.77	13.9	0.42	3.65	2.03	1.66	n.t.	n.t.	n.t.
20/7/2016	48386	42265	2134	18	69	1565957	64	35	2	1470533	0.29	23.71	32.42	16.05	0.53	2.1	0.93	1.59	n.t.	n.t.	n.t.
22/8/2016	24168	20803	1778	20	63	2327061	194	59	2	2148345	0.29	25.62	32.51	11.89	0.83	1.58	1.56	2.092	n.t.	n.t.	n.t.
26/9/2016	27118	21828	2284	17	54	7824235	926	180	32	6975203	0.31	25.82	32.6	17.03	0.74	1.56	1.17	6.3	n.t.	n.t.	n.t.
1/11/2016	67236	45444	3362	18	57	7651460	755	133	38	6623871	0.36	22.51	32.91	15.92	0.668	1.588	1.038	6.661	n.t.	n.t.	n.t.

## Sheet: 16S
OTU table of 16S rRNA amplicon read sequences in each time series sample.
OTU_IDs	Abundant OTUs	2015.5.26.read.count	2015.6.21.read.count	2015.7.22.read.count	2015.8.18.read.count	2015.9.8.read.count	2015.10.30.read.count	2015.11.26.read.count	2015.12.15.read.count	2016.1.14.read.count	2016.2.9.read.count	2016.3.10.read.count	2016.4.27.read.count	2016.5.25.read.count	2016.6.24.read.count	2016.7.20.read.count	2016.8.22.read.count	2016.9.26.read.count	2016.11.1.read.count	2015.5.26.relative abundance	2015.6.21.relative abundance	2015.7.22.relative abundance	2015.8.18.relative abundance	2015.9.8.relative abundance	2015.10.30.relative abundance	2015.11.26.relative abundance	2015.12.15.relative abundance	2016.1.14.relative abundance	2016.2.9.relative abundance	2016.3.10.relative abundance	2016.4.27.relative abundance	2016.5.25.relative abundance	2016.6.24.relative abundance	2016.7.20.relative abundance	2016.8.22.relative abundance	2016.9.26.relative abundance	2016.11.1.relative abundance	Domain	Pylum	class	order	family	genus
OTU_7	Yes	11946	249	214	577	265	8209	1853	201	20	99	236	421	73	228	36	13	22	126	0.0311716	0.00259343	0.00211197	0.00471914	0.0028386	0.0172253	0.0183235	0.00523015	0.000765404	0.00235316	0.0045348	0.0104187	0.00115435	0.00272154	0.000851769	0.00062491	0.00100788	0.00277264	Archaea	Thermoplasmatota	Thermoplasmata	Marine Group II
OTU_3	Yes	800	3202	6749	2238	4022	31461	1720	526	311	46	77	6	169	4656	4650	1524	1242	985	0.0020875	0.03335	0.0666061	0.0183041	0.0430824	0.0660159	0.0170083	0.0136869	0.011902	0.00109339	0.00147957	0.000148485	0.0026724	0.0555768	0.11002	0.0732587	0.0568994	0.021675	Bacteria	Proteobacteria	Alphaproteobacteria	Rhodobacterales	Rhodobacteraceae	HIMB11
OTU_5	Yes	13331	4659	1830	888	1233	8141	897	414	1243	1503	4948	1599	3719	2940	1017	139	182	286	0.0347856	0.0485252	0.0180603	0.00726273	0.0132075	0.0170826	0.00887003	0.0107726	0.0475698	0.0357253	0.0950771	0.0395714	0.0588086	0.0350936	0.0240625	0.00668173	0.00833791	0.00629346	Bacteria	Proteobacteria	Alphaproteobacteria	Rhodobacterales	Rhodobacteraceae	Ascidiaceihabitans
OTU_6	Yes	11986	4162	456	1	0	96	181	42	836	3338	4999	2638	5559	2093	131	2	0	0	0.031276	0.0433487	0.00450028	8.17875e-06	0	0.000201441	0.00178983	0.00109287	0.0319939	0.0793421	0.096057	0.0652841	0.0879046	0.0249833	0.00309949	9.614e-05	0	0	Bacteria	Proteobacteria	Alphaproteobacteria	Rhodobacterales	Rhodobacteraceae	Planktomarina
OTU_13	Yes	9146	1174	186	0	7	1410	202	502	772	2659	3515	1755	2473	1893	31	0	0	0	0.0238654	0.0122276	0.00183564	0	7.49818e-05	0.00295866	0.00199749	0.0130624	0.0295446	0.0632027	0.0675416	0.043432	0.0391056	0.022596	0.000733467	0	0	0	Bacteria	Proteobacteria	Alphaproteobacteria	Rhodobacterales	Rhodobacteraceae
OTU_11	Yes	1007	228	642	760	2400	8956	1372	466	100	50	60	56	149	531	120	258	335	1441	0.00262764	0.0023747	0.00633592	0.00621585	0.025708	0.0187927	0.0135671	0.0121256	0.00382702	0.00118847	0.00115291	0.00138586	0.00235614	0.00633833	0.00283923	0.0124021	0.0153473	0.0317094	Bacteria	Proteobacteria	Alphaproteobacteria	Rhodospirillales	AEGEAN-169 marine group
OTU_1	Yes	38154	4720	10215	19875	7552	39103	10982	4808	966	2504	2163	6044	1659	3739	1043	1068	449	909	0.0995582	0.0491605	0.100812	0.162553	0.0808946	0.0820514	0.108596	0.125107	0.036969	0.0595184	0.0415626	0.149574	0.0262338	0.0446309	0.0246776	0.0513387	0.0205699	0.0200026	Bacteria	Proteobacteria	Alphaproteobacteria	SAR11 clade	Clade I	Clade Ia
OTU_4	Yes	18746	2340	3119	4745	2251	12137	3236	1749	122	290	554	300	475	739	142	377	962	1072	0.0489154	0.024372	0.0307815	0.0388082	0.024112	0.0254676	0.0319994	0.0455101	0.00466896	0.00689311	0.0106452	0.00742427	0.00751119	0.00882114	0.00335975	0.0181224	0.0440718	0.0235895	Bacteria	Proteobacteria	Alphaproteobacteria	SAR11 clade	Clade II
OTU_184	Yes	6084	827	2032	5692	1439	6072	1909	878	89	210	407	290	275	509	151	367	733	1255	0.0158755	0.00861351	0.0200539	0.0465535	0.0154141	0.0127411	0.0188773	0.0228461	0.00340605	0.00499156	0.00782061	0.0071768	0.00434858	0.00607573	0.0035727	0.0176417	0.0335807	0.0276164	Bacteria	Proteobacteria	Alphaproteobacteria	SAR11 clade	Clade I	Clade Ia
OTU_5825	Yes	4383	428	919	3703	1179	5543	1842	606	107	103	225	106	210	568	139	349	349	613	0.0114369	0.00445778	0.00906965	0.0302859	0.0126291	0.0116311	0.0182147	0.0157685	0.00409491	0.00244824	0.00432343	0.00262324	0.00332074	0.00677998	0.00328877	0.0167764	0.0159886	0.0134891	Bacteria	Proteobacteria	Alphaproteobacteria	SAR11 clade	Clade I	Clade Ia
OTU_8783	Yes	4769	456	1061	3560	943	4354	1362	543	71	109	536	249	247	487	127	316	307	513	0.0124441	0.00474941	0.010471	0.0291164	0.0101011	0.00913618	0.0134682	0.0141292	0.00271718	0.00259086	0.0102994	0.00616215	0.00390582	0.00581312	0.00300485	0.0151901	0.0140645	0.0112886	Bacteria	Proteobacteria	Alphaproteobacteria	SAR11 clade	Clade I	Clade Ia
OTU_100823	Yes	3508	404	1562	3320	742	3243	1193	664	85	192	307	233	259	690	163	344	537	919	0.0091537	0.00420781	0.0154154	0.0271535	0.00794807	0.00680492	0.011797	0.0172777	0.00325297	0.00456371	0.00589908	0.00576618	0.00409557	0.00823625	0.00385662	0.0165361	0.0246014	0.0202227	Bacteria	Proteobacteria	Alphaproteobacteria	SAR11 clade	Clade I	Clade Ia
OTU_33	Yes	2673	245	26	0	13	3383	65	8	114	1864	682	365	418	52	25	1	0	6	0.00697487	0.00255176	0.000256595	0	0.000139252	0.00709869	0.000642756	0.000208165	0.0043628	0.0443061	0.0131048	0.00903286	0.00660985	0.000620703	0.000591506	4.807e-05	0	0.000132031	Bacteria	Proteobacteria	Gammaproteobacteria	Cellvibrionales	Porticoccaceae	SAR92 clade
OTU_2	Yes	24095	3055	1871	3755	4823	16352	2710	803	344	842	773	2087	1133	1656	898	1510	397	1448	0.062873	0.0318189	0.018465	0.0307112	0.0516625	0.0343121	0.026798	0.0208946	0.0131649	0.0200138	0.0148534	0.0516482	0.0179162	0.019767	0.0212469	0.0725857	0.0181876	0.0318634	Bacteria	Proteobacteria	Gammaproteobacteria	SAR86 clade
OTU_12	Yes	9700	2180	1457	755	1451	7349	3276	1233	306	564	547	1046	994	1419	605	179	98	308	0.025311	0.0227055	0.0143792	0.00617496	0.0155427	0.0154207	0.0323949	0.0320835	0.0117107	0.0134059	0.0105107	0.025886	0.0157181	0.016938	0.0143144	0.00860453	0.00448965	0.00677757	Bacteria	Proteobacteria	Gammaproteobacteria	SAR86 clade
OTU_28	Yes	330	26	8	0	0	189	16	46	3821	18	129	13	56	12	1	0	0	0	0.000861095	0.000270799	7.89523e-05	0	0	0.000396586	0.000158217	0.00119695	0.14623	0.000427848	0.00247877	0.000321718	0.000885529	0.000143239	2.36602e-05	0	0	0	Bacteria	Proteobacteria	Gammaproteobacteria	Vibrionales	Vibrionaceae	Vibrio
OTU_15	Yes	5686	1219	520	1053	1372	2383	2015	1242	126	107	208	252	555	1164	160	76	73	308	0.0148369	0.0126963	0.0051319	0.00861223	0.0146964	0.00500035	0.0199254	0.0323177	0.00482204	0.00254332	0.00399677	0.00623639	0.00877623	0.0138942	0.00378564	0.00365332	0.00334433	0.00677757	Bacteria	Marinimicrobia (SAR406 clade)
OTU_8	Yes	2974	8279	7580	3111	2267	9816	1581	292	233	103	982	66	5791	8449	8836	1328	2598	2252	0.00776029	0.0862288	0.0748073	0.0254441	0.0242834	0.0205973	0.0156338	0.00759803	0.00891695	0.00244824	0.0188694	0.00163334	0.0915732	0.100852	0.209062	0.0638369	0.119021	0.0495555	Bacteria	Cyanobacteria	Cyanobacteriia	Synechococcales	Cyanobiaceae	Synechococcus CC9902
OTU_51	Yes	0	8	13	877	861	1478	103	6	2	0	0	0	0	6	5	174	686	1115	0	8.33229e-05	0.000128297	0.00717277	0.00922276	0.00310135	0.00101852	0.000156124	7.65404e-05	0	0	0	0	7.16196e-05	0.000118301	0.00836418	0.0314275	0.0245357	Bacteria	Cyanobacteria	Cyanobacteriia	Synechococcales	Cyanobiaceae	Synechococcus CC9902
OTU_9	Yes	9770	1153	675	401	108	1342	218	66	402	150	273	134	3163	2079	653	234	5	26	0.0254936	0.0120089	0.0066616	0.00327968	0.00115686	0.00281597	0.00215571	0.00171736	0.0153846	0.0035654	0.00524576	0.00331618	0.0500166	0.0248162	0.0154501	0.0112484	0.000229064	0.000572133	Bacteria	Bacteroidota	Bacteroidia	Flavobacteriales	Flavobacteriaceae	Formosa
OTU_14	Yes	4711	2082	1397	574	1124	10234	965	482	741	921	1001	1951	2069	3663	1786	275	142	588	0.0122928	0.0216848	0.013787	0.00469461	0.0120399	0.0214744	0.00954246	0.012542	0.0283582	0.0218916	0.0192345	0.0482825	0.0327172	0.0437237	0.0422572	0.0132192	0.00650541	0.012939	Bacteria	Bacteroidota	Bacteroidia	Flavobacteriales	Flavobacteriaceae	NS4 marine group
OTU_20	Yes	2084	461	153	29	5	1497	116	131	279	2123	633	709	3153	584	184	4	0	0	0.00543795	0.00480148	0.00150996	0.000237184	5.35584e-05	0.00314122	0.00114707	0.00340871	0.0106774	0.0504623	0.0121633	0.017546	0.0498585	0.00697097	0.00435348	0.00019228	0	0	Bacteria	Bacteroidota	Bacteroidia	Flavobacteriales	Cryomorphaceae	uncultured
OTU_23	Yes	3363	656	172	24	7	1403	431	179	735	1879	2570	1828	1431	305	88	13	13	36	0.00877534	0.00683248	0.00169747	0.00019629	7.49818e-05	0.00294397	0.00426197	0.0046577	0.0281286	0.0446626	0.0493832	0.0452386	0.0226284	0.00364066	0.0020821	0.00062491	0.000595565	0.000792184	Bacteria	Bacteroidota	Bacteroidia	Flavobacteriales	Flavobacteriaceae
OTU_35	Yes	483	48	4	0	0	0	0	0	84	902	584	2287	64	10	0	0	0	0	0.00126033	0.000499938	3.94762e-05	0	0	0	0	0	0.0032147	0.0214399	0.0112217	0.0565977	0.00101203	0.000119366	0	0	0	0	Bacteria	Bacteroidota	Bacteroidia	Flavobacteriales	Flavobacteriaceae	Ulvibacter
OTU_32	Yes	70	94	205	221	687	1987	596	201	75	30	6	6	33	82	79	96	189	2428	0.000182657	0.000979044	0.00202315	0.0018075	0.00735893	0.0041694	0.00589358	0.00523015	0.00287026	0.00071308	0.000115291	0.000148485	0.00052183	0.000978801	0.00186916	0.00461472	0.0086586	0.0534284	Bacteria	Actinobacteriota	Acidimicrobiia	Actinomarinales	Actinomarinaceae	Candidatus Actinomarina
OTU_29	Yes	308	9	0	0	0	0	0	0	93	2076	30	167	0	0	0	0	0	0	0.000803689	9.37383e-05	0	0	0	0	0	0	0.00355913	0.0493452	0.000576457	0.00413284	0	0	0	0	0	0	Bacteria	Verrucomicrobiota	Verrucomicrobiae	Verrucomicrobiales	Rubritaleaceae	Persicirhabdus
OTU_21	Yes	169	56	349	1442	1190	5445	1412	394	7	0	6	0	8	122	16	54	253	689	0.000440985	0.00058326	0.00344429	0.0117938	0.0127469	0.0114255	0.0139626	0.0102521	0.000267891	0	0.000115291	0	0.000126504	0.00145626	0.000378564	0.00259578	0.0115906	0.0151615	Bacteria	SAR324 clade(Marine group B)
OTU_18	Yes	5698	580	482	361	119	1126	575	423	138	294	658	494	627	583	95	35	85	132	0.0148682	0.00604091	0.00475688	0.00295253	0.00127469	0.00236273	0.00568592	0.0110067	0.00528129	0.00698819	0.0126436	0.0122253	0.00991477	0.00695903	0.00224772	0.00168245	0.00389408	0.00290467	Bacteria	Proteobacteria	Alphaproteobacteria	Puniceispirillales	SAR116 clade
OTU_16	Yes	464	906	996	591	1225	6984	1051	365	108	42	123	13	253	1743	700	301	264	276	0.00121075	0.00943632	0.00982956	0.00483364	0.0131218	0.0146548	0.0103929	0.00949754	0.00413318	0.000998312	0.00236348	0.000321718	0.0040007	0.0208055	0.0165622	0.0144691	0.0120946	0.00607341	Bacteria	Proteobacteria	Alphaproteobacteria	Rhodobacterales	Rhodobacteraceae	uncultured
OTU_19	Yes	345	425	800	812	1300	5511	770	279	65	7	201	26	387	865	382	275	189	253	0.000900236	0.00442653	0.00789523	0.00664115	0.0139252	0.011564	0.00761419	0.00725976	0.00248756	0.000166385	0.00386227	0.000643437	0.00611964	0.0103252	0.00903821	0.0132192	0.0086586	0.00556729	Bacteria	Proteobacteria	Alphaproteobacteria	Rhodobacterales	Rhodobacteraceae	uncultured
OTU_22	Yes	3697	900	743	68	62	641	229	193	109	388	363	623	230	306	57	5	0	6	0.00964687	0.00937383	0.0073327	0.000556155	0.000664124	0.00134504	0.00226448	0.00502199	0.00417145	0.0092225	0.00697514	0.0154177	0.003637	0.0036526	0.00134863	0.00024035	0	0.000132031	Bacteria	Proteobacteria	Gammaproteobacteria	Burkholderiales	Methylophilaceae	OM43 clade
OTU_53	Yes	1066	1205	1168	250	335	2961	466	179	249	187	276	133	943	1473	475	62	52	110	0.0027816	0.0125505	0.011527	0.00204469	0.00358841	0.00621319	0.00460807	0.0046577	0.00952928	0.00444487	0.00530341	0.00329143	0.0149117	0.0175826	0.0112386	0.00298034	0.00238226	0.00242056	Bacteria	Proteobacteria	Gammaproteobacteria	Cellvibrionales	Halieaceae	OM60(NOR5) clade
OTU_68	Yes	378	173	337	443	1098	1829	236	40	8	0	14	2	23	182	169	116	383	689	0.000986345	0.00180186	0.00332587	0.00362319	0.0117614	0.00383787	0.0023337	0.00104083	0.000306162	0	0.000269013	4.94951e-05	0.0003637	0.00217246	0.00399858	0.00557612	0.0175463	0.0151615	Bacteria	Proteobacteria	Gammaproteobacteria	SAR86 clade
OTU_6445	Yes	5291	147	269	103	144	1704	770	661	144	368	281	727	246	354	23	19	3	4	0.0138062	0.00153106	0.00265477	0.000842412	0.00154248	0.00357557	0.00761419	0.0171997	0.00551091	0.00874712	0.00539949	0.0179915	0.00389	0.00422555	0.000544185	0.00091333	0.000137438	8.80204e-05	Bacteria	Proteobacteria	Gammaproteobacteria	Thiomicrospirales	Thioglobaceae	SUP05 cluster
OTU_10	Yes	529	33	120	89	1094	11929	609	164	16	11	48	22	29	76	15	53	80	455	0.00138036	0.000343707	0.00118428	0.000727909	0.0117186	0.0250311	0.00602213	0.00426739	0.000612323	0.000261463	0.000922332	0.000544447	0.000458578	0.000907181	0.000354904	0.00254771	0.00366502	0.0100123	Bacteria	Proteobacteria	Gammaproteobacteria	Thiomicrospirales	Thioglobaceae	SUP05 cluster
OTU_58	Yes	135	95	11	0	0	3	14	18	1341	11	49	9	17	1	1	0	0	0	0.000352266	0.00098946	0.000108559	0	0	6.29502e-06	0.00013844	0.000468372	0.0513203	0.000261463	0.000941547	0.000222728	0.000268821	1.19366e-05	2.36602e-05	0	0	0	Bacteria	Proteobacteria	Gammaproteobacteria	Vibrionales	Vibrionaceae	Vibrio
OTU_102	Yes	267	134	11	1	4	33	36	47	1279	7	25	0	53	19	4	0	0	0	0.000696704	0.00139566	0.000108559	8.17875e-06	4.28467e-05	6.92452e-05	0.000355988	0.00122297	0.0489476	0.000166385	0.000480381	0	0.00083809	0.000226795	9.4641e-05	0	0	0	Bacteria	Proteobacteria	Gammaproteobacteria	Vibrionales	Vibrionaceae	Vibrio
OTU_83	Yes	0	0	26	135	671	705	24	4	0	0	0	0	0	0	262	158	660	354	0	0	0.000256595	0.00110413	0.00718754	0.00147933	0.000237325	0.000104083	0	0	0	0	0	0	0.00619898	0.00759506	0.0302364	0.00778981	Bacteria	Cyanobacteria	Cyanobacteriia	Synechococcales	Cyanobiaceae	Cyanobium PCC-6307
OTU_24	Yes	3083	1277	149	172	501	2221	671	298	110	71	225	91	409	851	396	110	49	222	0.00804471	0.0133004	0.00147049	0.00140675	0.00536655	0.00466042	0.00663522	0.00775416	0.00420972	0.00168762	0.00432343	0.00225203	0.00646753	0.010158	0.00936945	0.0052877	0.00224482	0.00488513	Bacteria	Bacteroidota	Bacteroidia	Flavobacteriales	NS9 marine group
OTU_25	Yes	39	0	0	0	0	0	0	0	0	2041	281	230	2	0	0	0	0	0	0.000101766	0	0	0	0	0	0	0	0	0.0485132	0.00539949	0.00569194	3.16261e-05	0	0	0	0	0	Bacteria	Bacteroidota	Bacteroidia	Flavobacteriales	Flavobacteriaceae	Polaribacter
OTU_40	Yes	1553	546	276	54	0	3	2	11	403	894	436	630	1443	682	205	0	0	0	0.00405237	0.00568679	0.00272385	0.000441653	0	6.29502e-06	1.97771e-05	0.000286227	0.0154229	0.0212498	0.00837785	0.015591	0.0228182	0.00814076	0.00485035	0	0	0	Bacteria	Bacteroidota	Bacteroidia	Flavobacteriales	Flavobacteriaceae	NS5 marine group
OTU_42	Yes	19	2	0	0	0	0	1	0	4	1281	158	140	18	2	0	0	0	0	4.95782e-05	2.08307e-05	0	0	0	0	9.88856e-06	0	0.000153081	0.0304485	0.00303601	0.00346466	0.000284634	2.38732e-05	0	0	0	0	Bacteria	Bacteroidota	Bacteroidia	Flavobacteriales	Flavobacteriaceae	NS5 marine group
OTU_44	Yes	6	29	198	521	255	2825	644	224	68	4	2	2	16	178	701	287	152	271	1.56563e-05	0.000302046	0.00195407	0.00426113	0.00273148	0.00592781	0.00636823	0.00582863	0.00260237	9.50774e-05	3.84305e-05	4.94951e-05	0.000253008	0.00212471	0.0165858	0.0137961	0.00696353	0.00596338	Bacteria	Bacteroidota	Bacteroidia	Flavobacteriales	Flavobacteriaceae	NS4 marine group
OTU_45	Yes	254	325	756	447	405	2005	405	202	67	8	102	8	133	668	963	246	101	304	0.000662782	0.00338499	0.00746099	0.0036559	0.00433823	0.00420717	0.00400487	0.00525617	0.0025641	0.000190155	0.00195996	0.000197981	0.00210313	0.00797364	0.0227848	0.0118252	0.00462708	0.00668955	Bacteria	Bacteroidota	Bacteroidia	Flavobacteriales	Flavobacteriaceae
OTU_50	Yes	1301	411	735	389	132	212	63	32	83	86	271	190	878	607	459	67	10	39	0.0033948	0.00428071	0.00725374	0.00318154	0.00141394	0.000444848	0.000622979	0.000832661	0.00317643	0.00204416	0.00520733	0.00470204	0.0138838	0.00724551	0.01086	0.00322069	0.000458127	0.000858199	Bacteria	Bacteroidota	Bacteroidia	Flavobacteriales	Flavobacteriaceae	NS5 marine group
OTU_133	Yes	779	81	192	142	355	459	124	52	12	6	12	5	29	79	14	229	15	62	0.00203271	0.000843645	0.00189486	0.00116138	0.00380265	0.000963138	0.00122618	0.00135307	0.000459242	0.000142616	0.000230583	0.000123738	0.000458578	0.000942991	0.000331243	0.011008	0.000687191	0.00136432	Bacteria	Verrucomicrobiota	Verrucomicrobiae	Opitutales	Puniceicoccaceae	MB11C04 marine group
OTU_17	Yes	26	3	57	681	1351	5188	1649	336	12	4	0	0	0	3	7	43	109	311	6.78438e-05	3.12461e-05	0.000562535	0.00556973	0.0144715	0.0108862	0.0163062	0.00874294	0.000459242	9.50774e-05	0	0	0	3.58098e-05	0.000165622	0.00206701	0.00499359	0.00684359	Archaea	Thermoplasmatota	Thermoplasmata	Marine Group II
OTU_27	Yes	2359	83	75	24	4	16	0	5	105	29	542	15	439	91	49	0	0	1	0.00615552	0.000864475	0.000740178	0.00019629	4.28467e-05	3.35735e-05	0	0.000130103	0.00401837	0.000689311	0.0104147	0.000371214	0.00694192	0.00108623	0.00115935	0	0	2.20051e-05	Bacteria	Proteobacteria	Alphaproteobacteria	Parvibaculales	PS1 clade
OTU_62	Yes	0	2	1	91	443	1264	318	109	74	19	1	0	0	0	1	40	312	186	0	2.08307e-05	9.86904e-06	0.000744267	0.00474528	0.0026523	0.00314456	0.00283625	0.00283199	0.000451618	1.92152e-05	0	0	0	2.36602e-05	0.0019228	0.0142936	0.00409295	Bacteria	Proteobacteria	Alphaproteobacteria	Rhodobacterales	Rhodobacteraceae
OTU_69	Yes	997	831	56	5	1	5	35	11	155	352	636	428	260	108	5	2	1	0	0.00260155	0.00865517	0.000552666	4.08938e-05	1.07117e-05	1.04917e-05	0.000346099	0.000286227	0.00593188	0.00836681	0.0122209	0.010592	0.00411139	0.00128915	0.000118301	9.614e-05	4.58127e-05	0	Bacteria	Proteobacteria	Alphaproteobacteria	Rhodobacterales	Rhodobacteraceae	Ascidiaceihabitans
OTU_357	Yes	2375	590	615	121	90	250	43	19	3	9	66	46	189	890	50	15	25	39	0.00619727	0.00614507	0.00606946	0.000989629	0.000964052	0.000524585	0.000425208	0.000494393	0.000114811	0.000213924	0.00126821	0.00113839	0.00298866	0.0106236	0.00118301	0.00072105	0.00114532	0.000858199	Bacteria	Proteobacteria	Alphaproteobacteria	Rhodospirillales	AEGEAN-169 marine group
OTU_127	Yes	102	48	391	241	533	810	531	221	40	14	6	2	12	73	38	44	78	587	0.000266157	0.000499938	0.00385879	0.00197108	0.00570933	0.00169966	0.00525082	0.00575057	0.00153081	0.000332771	0.000115291	4.94951e-05	0.000189756	0.000871371	0.000899089	0.00211508	0.00357339	0.012917	Bacteria	Proteobacteria	Gammaproteobacteria	Burkholderiales	Methylophilaceae	OM43 clade
OTU_71	Yes	1210	61	20	410	84	626	0	0	0	94	131	4	69	10	43	240	3	4	0.00315735	0.000635337	0.000197381	0.00335329	0.000899781	0.00131356	0	0	0	0.00223432	0.0025172	9.89903e-05	0.0010911	0.000119366	0.00101739	0.0115368	0.000137438	8.80204e-05	Bacteria	Proteobacteria	Gammaproteobacteria	Cellvibrionales	Porticoccaceae	SAR92 clade
OTU_93	Yes	828	1013	179	93	70	242	87	75	291	280	307	292	512	197	43	32	2	0	0.00216057	0.0105508	0.00176656	0.000760624	0.000749818	0.000507798	0.000860304	0.00195155	0.0111366	0.00665542	0.00589908	0.00722629	0.00809627	0.00235151	0.00101739	0.00153824	9.16254e-05	0	Bacteria	Proteobacteria	Gammaproteobacteria	Cellvibrionales	Halieaceae	OM60(NOR5) clade
OTU_89	Yes	0	0	0	637	969	0	88	18	0	0	0	0	0	0	11	51	115	60	0	0	0	0.00520987	0.0103796	0	0.000870193	0.000468372	0	0	0	0	0	0	0.000260263	0.00245157	0.00526846	0.00132031	Bacteria	Proteobacteria	Gammaproteobacteria	Thiomicrospirales	Thioglobaceae	SUP05 cluster
OTU_126	Yes	0	8	158	214	195	549	61	9	9	1	0	0	6	138	372	99	231	143	0	8.33229e-05	0.00155931	0.00175025	0.00208878	0.00115199	0.000603202	0.000234186	0.000344432	2.37693e-05	0	0	9.48782e-05	0.00164725	0.00880161	0.00475893	0.0105827	0.00314673	Bacteria	Cyanobacteria	Cyanobacteriia	Synechococcales	Cyanobiaceae	Cyanobium PCC-6307
OTU_34	Yes	38	119	692	132	105	2661	47	16	37	3	8	4	79	223	424	353	41	60	9.91564e-05	0.00123943	0.00682937	0.0010796	0.00112473	0.00558368	0.000464762	0.000416331	0.001416	7.1308e-05	0.000153722	9.89903e-05	0.00124923	0.00266186	0.0100319	0.0169687	0.00187832	0.00132031	Bacteria	Bacteroidota	Bacteroidia	Flavobacteriales	Flavobacteriaceae	Formosa
OTU_57	Yes	88	4	0	0	0	0	0	0	114	876	169	209	64	7	0	0	0	0	0.000229625	4.16615e-05	0	0	0	0	0	0	0.0043628	0.0208219	0.00324738	0.00517224	0.00101203	8.35561e-05	0	0	0	0	Bacteria	Bacteroidota	Bacteroidia	Flavobacteriales	Flavobacteriaceae	Polaribacter
OTU_60	Yes	95	269	383	446	312	2025	133	34	0	1	4	0	6	163	637	205	73	143	0.000247891	0.00280173	0.00377984	0.00364772	0.00334205	0.00424914	0.00131518	0.000884702	0	2.37693e-05	7.6861e-05	0	9.48782e-05	0.00194566	0.0150716	0.00985435	0.00334433	0.00314673	Bacteria	Bacteroidota	Bacteroidia	Flavobacteriales	Cryomorphaceae	uncultured
OTU_75	Yes	312	85	57	6	0	4	3	3	52	74	1122	21	94	56	7	0	0	0	0.000814126	0.000885306	0.000562535	4.90725e-05	0	8.39336e-06	2.96657e-05	7.8062e-05	0.00199005	0.00175893	0.0215595	0.000519699	0.00148642	0.000668449	0.000165622	0	0	0	Bacteria	Bacteroidota	Bacteroidia	Flavobacteriales	Flavobacteriaceae	NS5 marine group
OTU_78	Yes	731	377	181	357	25	619	18	21	46	11	60	3	642	669	299	40	10	60	0.00190746	0.00392659	0.0017863	0.00291982	0.000267792	0.00129887	0.000177994	0.000546434	0.00176043	0.000261463	0.00115291	7.42427e-05	0.010152	0.00798558	0.00707441	0.0019228	0.000458127	0.00132031	Bacteria	Bacteroidota	Bacteroidia	Flavobacteriales	Flavobacteriaceae	NS4 marine group
OTU_101	Yes	10	87	109	33	54	82	117	36	15	6	21	11	38	352	476	9	7	16	2.60938e-05	0.000906137	0.00107573	0.000269899	0.000578431	0.000172064	0.00115696	0.000936744	0.000574053	0.000142616	0.00040352	0.000272223	0.000600895	0.00420168	0.0112623	0.00043263	0.000320689	0.000352082	Bacteria	Bacteroidota	Bacteroidia	Flavobacteriales	Cryomorphaceae	uncultured
OTU_112	Yes	391	93	0	0	0	0	0	1	11	435	283	259	162	12	0	0	0	0	0.00102027	0.000968629	0	0	0	0	0	2.60207e-05	0.000420972	0.0103397	0.00543792	0.00640962	0.00256171	0.000143239	0	0	0	0	Bacteria	Bacteroidota	Bacteroidia	Flavobacteriales	Flavobacteriaceae	Winogradskyella
OTU_114	Yes	213	162	91	17	0	188	34	15	94	454	107	378	190	58	10	4	2	4	0.000555798	0.00168729	0.000898082	0.000139039	0	0.000394488	0.000336211	0.00039031	0.0035974	0.0107913	0.00205603	0.00935458	0.00300448	0.000692322	0.000236602	0.00019228	9.16254e-05	8.80204e-05	Bacteria	Bacteroidota	Bacteroidia	Flavobacteriales	Flavobacteriaceae	NS3a marine group
OTU_148	Yes	5	21	222	118	20	133	5	3	2	0	6	0	9	101	545	23	4	3	1.30469e-05	0.000218723	0.00219093	0.000965093	0.000214234	0.000279079	4.94428e-05	7.8062e-05	7.65404e-05	0	0.000115291	0	0.000142317	0.0012056	0.0128948	0.00110561	0.000183251	6.60153e-05	Bacteria	Bacteroidota	Bacteroidia	Flavobacteriales	Flavobacteriaceae
OTU_168	Yes	87	90	78	14	0	13	7	18	292	93	84	23	47	67	97	5	0	0	0.000227016	0.000937383	0.000769785	0.000114503	0	2.72784e-05	6.92199e-05	0.000468372	0.0111749	0.00221055	0.00161408	0.000569194	0.000743212	0.000799752	0.00229504	0.00024035	0	0	Bacteria	Bacteroidota	Bacteroidia	Flavobacteriales	Flavobacteriaceae	uncultured
OTU_211	Yes	37	103	176	257	184	989	331	115	98	9	21	3	63	359	472	136	65	136	9.6547e-05	0.00107278	0.00173695	0.00210194	0.00197095	0.00207526	0.00327311	0.00299238	0.00375048	0.000213924	0.00040352	7.42427e-05	0.000996221	0.00428524	0.0111676	0.00653752	0.00297783	0.00299269	Bacteria	Bacteroidota	Bacteroidia	Flavobacteriales	Flavobacteriaceae	NS4 marine group
OTU_213	Yes	271	30	11	45	27	129	11	4	9	39	303	405	128	46	17	8	0	0	0.000707142	0.000312461	0.000108559	0.000368044	0.000289215	0.000270686	0.000108774	0.000104083	0.000344432	0.000927004	0.00582222	0.0100228	0.00202407	0.000549083	0.000402224	0.00038456	0	0	Bacteria	Bacteroidota	Bacteroidia	Flavobacteriales	Flavobacteriaceae	Formosa
OTU_112397	Yes	1429	634	355	55	6	66	72	45	85	218	227	574	502	765	190	9	0	0	0.0037288	0.00660334	0.00350351	0.000449832	6.42701e-05	0.00013849	0.000711976	0.00117093	0.00325297	0.00518172	0.00436186	0.0142051	0.00793814	0.00913149	0.00449545	0.00043263	0	0	Bacteria	Bacteroidota	Bacteroidia	Flavobacteriales	Flavobacteriaceae	NS4 marine group
OTU_46	Yes	2	7	77	62	178	2003	38	5	0	2	0	1	0	34	169	231	12	86	5.21876e-06	7.29076e-05	0.000759916	0.000507083	0.00190668	0.00420298	0.000375765	0.000130103	0	4.75387e-05	0	2.47476e-05	0	0.000405844	0.00399858	0.0111042	0.000549753	0.00189244	Bacteria	Bacteroidota	Bacteroidia	Sphingobacteriales	NS11-12 marine group
OTU_55	Yes	1205	1009	1024	309	352	406	126	82	76	130	164	148	300	366	264	63	2	15	0.0031443	0.0105091	0.0101059	0.00252724	0.00377051	0.000851926	0.00124596	0.00213369	0.00290853	0.00309001	0.0031513	0.00366264	0.00474391	0.00436879	0.0062463	0.00302841	9.16254e-05	0.000330077	Bacteria	Actinobacteriota	Acidimicrobiia	Actinomarinales	Actinomarinaceae	Candidatus Actinomarina
OTU_137	Yes	206	278	431	400	313	997	240	52	19	8	10	0	42	123	107	53	35	486	0.000537532	0.00289547	0.00425356	0.0032715	0.00335276	0.00209205	0.00237325	0.00135307	0.000727134	0.000190155	0.000192152	0	0.000664147	0.0014682	0.00253165	0.00254771	0.00160345	0.0106945	Bacteria	Actinobacteriota	Acidimicrobiia	Actinomarinales	Actinomarinaceae	Candidatus Actinomarina
OTU_41	Yes	40	269	753	458	329	599	105	57	63	13	10	6	67	1571	241	98	27	34	0.000104375	0.00280173	0.00743139	0.00374587	0.00352414	0.00125691	0.0010383	0.00148318	0.00241102	0.000309001	0.000192152	0.000148485	0.00105947	0.0187524	0.00570212	0.00471086	0.00123694	0.000748174	Bacteria	Actinobacteriota	Acidimicrobiia	Microtrichales	Microtrichaceae	Sva0996 marine group
OTU_30	No	2328	166	313	114	579	2209	906	358	78	77	138	207	76	287	111	28	57	338	0.00607463	0.00172895	0.00308901	0.000932378	0.00620207	0.00463523	0.00895903	0.0093154	0.00298507	0.00183024	0.0026517	0.00512275	0.00120179	0.0034258	0.00262629	0.00134596	0.00261132	0.00743773	Bacteria	Proteobacteria	Alphaproteobacteria	Parvibaculales	OCS116 clade
OTU_26	No	549	374	323	478	669	4096	525	144	110	62	234	29	269	470	159	136	158	154	0.00143255	0.00389535	0.0031877	0.00390944	0.00716612	0.0085948	0.00519149	0.00374698	0.00420972	0.0014737	0.00449637	0.00071768	0.0042537	0.0056102	0.00376198	0.00653752	0.00723841	0.00338879	Bacteria	Proteobacteria	Alphaproteobacteria	Rhodobacterales	Rhodobacteraceae
OTU_7016	No	0	0	0	0	5	0	0	0	0	0	0	0	0	0	0	0	0	0	0	0	0	0	5.35584e-05	0	0	0	0	0	0	0	0	0	0	0	0	0	Bacteria	Zixibacteria
OTU_121741	No	3	0	0	0	0	0	0	0	0	0	0	0	0	0	0	0	1	0	7.82814e-06	0	0	0	0	0	0	0	0	0	0	0	0	0	0	0	4.58127e-05	0	Bacteria	WS2
OTU_152735	No	0	1	0	0	0	0	0	0	0	0	0	0	1	0	0	0	0	0	0	1.04154e-05	0	0	0	0	0	0	0	0	0	0	1.5813e-05	0	0	0	0	0	Bacteria	WS2
OTU_1796	No	0	0	0	0	0	19	4	1	0	0	0	0	0	0	0	0	0	0	0	0	0	0	0	3.98685e-05	3.95542e-05	2.60207e-05	0	0	0	0	0	0	0	0	0	0	Bacteria	WPS-2
OTU_7459	No	0	0	0	0	0	0	0	0	2	0	0	0	0	0	0	0	0	0	0	0	0	0	0	0	0	0	7.65404e-05	0	0	0	0	0	0	0	0	0	Bacteria	WPS-2
OTU_140571	No	0	0	0	0	0	0	0	0	0	0	0	0	0	3	0	0	0	0	0	0	0	0	0	0	0	0	0	0	0	0	0	3.58098e-05	0	0	0	0	Bacteria	WPS-2
OTU_64694	No	3	0	0	0	0	0	0	0	0	0	0	0	0	0	0	0	0	0	7.82814e-06	0	0	0	0	0	0	0	0	0	0	0	0	0	0	0	0	0	Bacteria	Verrucomicrobiota
OTU_724	No	0	0	0	2	68	0	6	0	0	0	0	0	0	0	0	1	3	7	0	0	0	1.63575e-05	0.000728395	0	5.93313e-05	0	0	0	0	0	0	0	0	4.807e-05	0.000137438	0.000154036	Bacteria	Verrucomicrobiota	Chlamydiae	Chlamydiales
OTU_1241	No	0	0	0	0	0	61	0	0	0	0	0	0	0	0	0	0	0	0	0	0	0	0	0	0.000127999	0	0	0	0	0	0	0	0	0	0	0	0	Bacteria	Verrucomicrobiota	Chlamydiae	Chlamydiales	Simkaniaceae
OTU_3775	No	0	0	0	0	4	0	0	0	0	0	0	0	0	0	0	0	0	0	0	0	0	0	4.28467e-05	0	0	0	0	0	0	0	0	0	0	0	0	0	Bacteria	Verrucomicrobiota	Chlamydiae	Chlamydiales
OTU_4331	No	0	0	0	0	0	0	3	0	0	0	0	0	0	0	0	0	0	0	0	0	0	0	0	0	2.96657e-05	0	0	0	0	0	0	0	0	0	0	0	Bacteria	Verrucomicrobiota	Chlamydiae	Chlamydiales
OTU_4785	No	0	0	0	0	0	0	0	0	0	0	0	0	0	0	0	0	0	4	0	0	0	0	0	0	0	0	0	0	0	0	0	0	0	0	0	8.80204e-05	Bacteria	Verrucomicrobiota	Chlamydiae	Chlamydiales
OTU_4813	No	0	0	0	0	2	1	3	0	0	0	0	0	0	0	0	0	3	2	0	0	0	0	2.14234e-05	2.09834e-06	2.96657e-05	0	0	0	0	0	0	0	0	0	0.000137438	4.40102e-05	Bacteria	Verrucomicrobiota	Chlamydiae	Chlamydiales	Simkaniaceae
OTU_5108	No	0	0	0	0	0	4	0	0	0	0	0	0	0	0	0	0	0	0	0	0	0	0	0	8.39336e-06	0	0	0	0	0	0	0	0	0	0	0	0	Bacteria	Verrucomicrobiota	Chlamydiae	Chlamydiales	Simkaniaceae
OTU_5110	No	0	5	0	0	0	0	0	0	0	0	0	0	0	0	0	0	0	0	0	5.20768e-05	0	0	0	0	0	0	0	0	0	0	0	0	0	0	0	0	Bacteria	Verrucomicrobiota	Chlamydiae	Chlamydiales
OTU_5160	No	0	0	2	0	0	0	0	0	0	0	0	0	0	0	0	0	0	0	0	0	1.97381e-05	0	0	0	0	0	0	0	0	0	0	0	0	0	0	0	Bacteria	Verrucomicrobiota	Chlamydiae	Chlamydiales	Simkaniaceae
OTU_5318	No	0	0	0	0	0	5	0	0	0	0	0	0	0	0	0	0	0	0	0	0	0	0	0	1.04917e-05	0	0	0	0	0	0	0	0	0	0	0	0	Bacteria	Verrucomicrobiota	Chlamydiae	Chlamydiales
OTU_6504	No	0	0	0	0	0	0	0	0	0	0	0	0	0	0	0	0	0	2	0	0	0	0	0	0	0	0	0	0	0	0	0	0	0	0	0	4.40102e-05	Bacteria	Verrucomicrobiota	Chlamydiae	Chlamydiales
OTU_6585	No	3	0	0	0	0	0	0	0	0	0	0	0	0	0	0	0	0	0	7.82814e-06	0	0	0	0	0	0	0	0	0	0	0	0	0	0	0	0	0	Bacteria	Verrucomicrobiota	Chlamydiae	Chlamydiales
OTU_6586	No	4	0	0	0	0	0	0	0	0	0	0	0	0	0	0	0	0	0	1.04375e-05	0	0	0	0	0	0	0	0	0	0	0	0	0	0	0	0	0	Bacteria	Verrucomicrobiota	Chlamydiae	Chlamydiales
OTU_6702	No	0	6	0	0	0	0	0	0	0	0	0	0	0	0	0	0	0	0	0	6.24922e-05	0	0	0	0	0	0	0	0	0	0	0	0	0	0	0	0	Bacteria	Verrucomicrobiota	Chlamydiae	Chlamydiales	Simkaniaceae
OTU_6771	No	0	0	0	0	0	5	0	0	0	0	0	0	0	0	0	0	0	0	0	0	0	0	0	1.04917e-05	0	0	0	0	0	0	0	0	0	0	0	0	Bacteria	Verrucomicrobiota	Chlamydiae	Chlamydiales
OTU_7002	No	0	3	0	0	0	0	0	0	0	0	0	0	0	0	0	0	0	0	0	3.12461e-05	0	0	0	0	0	0	0	0	0	0	0	0	0	0	0	0	Bacteria	Verrucomicrobiota	Chlamydiae	Chlamydiales
OTU_7029	No	0	0	0	0	0	0	0	0	0	0	0	0	0	0	0	2	0	0	0	0	0	0	0	0	0	0	0	0	0	0	0	0	0	9.614e-05	0	0	Bacteria	Verrucomicrobiota	Chlamydiae	Chlamydiales	Simkaniaceae
OTU_7584	No	0	0	0	0	0	4	0	0	0	0	0	0	0	0	0	0	0	0	0	0	0	0	0	8.39336e-06	0	0	0	0	0	0	0	0	0	0	0	0	Bacteria	Verrucomicrobiota	Chlamydiae	Chlamydiales
OTU_25950	No	0	0	0	2	0	0	0	0	0	0	0	0	0	0	0	0	0	0	0	0	0	1.63575e-05	0	0	0	0	0	0	0	0	0	0	0	0	0	0	Bacteria	Verrucomicrobiota	Chlamydiae	Chlamydiales
OTU_26515	No	0	0	0	0	0	0	0	0	0	0	0	0	0	0	0	0	0	2	0	0	0	0	0	0	0	0	0	0	0	0	0	0	0	0	0	4.40102e-05	Bacteria	Verrucomicrobiota	Chlamydiae	Chlamydiales	Simkaniaceae	uncultured
OTU_27532	No	0	0	2	0	0	0	0	0	0	0	0	0	0	0	0	0	0	0	0	0	1.97381e-05	0	0	0	0	0	0	0	0	0	0	0	0	0	0	0	Bacteria	Verrucomicrobiota	Chlamydiae	Chlamydiales	Simkaniaceae	uncultured
OTU_36143	No	0	0	2	0	0	0	0	0	0	0	0	0	0	0	0	0	0	0	0	0	1.97381e-05	0	0	0	0	0	0	0	0	0	0	0	0	0	0	0	Bacteria	Verrucomicrobiota	Chlamydiae	Chlamydiales
OTU_48395	No	0	0	0	0	5	0	0	0	0	0	0	0	0	0	0	0	0	0	0	0	0	0	5.35584e-05	0	0	0	0	0	0	0	0	0	0	0	0	0	Bacteria	Verrucomicrobiota	Chlamydiae	Chlamydiales
OTU_73443	No	0	0	2	0	0	0	0	0	0	0	0	0	0	0	0	0	0	0	0	0	1.97381e-05	0	0	0	0	0	0	0	0	0	0	0	0	0	0	0	Bacteria	Verrucomicrobiota	Chlamydiae	Chlamydiales	cvE6
OTU_78956	No	0	0	0	0	0	0	0	0	0	0	0	0	0	0	0	0	0	2	0	0	0	0	0	0	0	0	0	0	0	0	0	0	0	0	0	4.40102e-05	Bacteria	Verrucomicrobiota	Chlamydiae	Chlamydiales
OTU_79727	No	0	0	0	0	2	0	0	0	0	0	0	0	0	0	0	0	0	0	0	0	0	0	2.14234e-05	0	0	0	0	0	0	0	0	0	0	0	0	0	Bacteria	Verrucomicrobiota	Chlamydiae	Chlamydiales	Simkaniaceae
OTU_89286	No	0	0	2	0	0	0	0	0	0	0	0	0	0	0	0	0	0	0	0	0	1.97381e-05	0	0	0	0	0	0	0	0	0	0	0	0	0	0	0	Bacteria	Verrucomicrobiota	Chlamydiae	Chlamydiales	cvE6
OTU_90588	No	0	0	0	0	0	0	2	0	0	0	0	0	0	0	0	0	0	0	0	0	0	0	0	0	1.97771e-05	0	0	0	0	0	0	0	0	0	0	0	Bacteria	Verrucomicrobiota	Chlamydiae	Chlamydiales	Simkaniaceae
OTU_101911	No	0	0	0	0	0	0	0	0	0	0	0	0	0	0	0	0	0	2	0	0	0	0	0	0	0	0	0	0	0	0	0	0	0	0	0	4.40102e-05	Bacteria	Verrucomicrobiota	Chlamydiae	Chlamydiales	Simkaniaceae
OTU_105829	No	0	0	0	0	2	0	0	0	0	0	0	0	0	0	0	0	0	0	0	0	0	0	2.14234e-05	0	0	0	0	0	0	0	0	0	0	0	0	0	Bacteria	Verrucomicrobiota	Chlamydiae	Chlamydiales
OTU_144923	No	0	0	0	0	0	0	0	0	0	0	0	0	0	0	0	0	0	2	0	0	0	0	0	0	0	0	0	0	0	0	0	0	0	0	0	4.40102e-05	Bacteria	Verrucomicrobiota	Chlamydiae	Chlamydiales
OTU_152643	No	2	0	0	0	0	0	0	0	0	0	0	0	0	0	0	0	0	0	5.21876e-06	0	0	0	0	0	0	0	0	0	0	0	0	0	0	0	0	0	Bacteria	Verrucomicrobiota	Chlamydiae	Chlamydiales	cvE6
OTU_177279	No	0	0	0	0	0	2	0	0	0	0	0	0	0	0	0	0	0	0	0	0	0	0	0	4.19668e-06	0	0	0	0	0	0	0	0	0	0	0	0	Bacteria	Verrucomicrobiota	Chlamydiae	Chlamydiales	Simkaniaceae
OTU_213012	No	0	0	0	0	0	0	0	0	0	0	0	0	0	0	0	0	0	3	0	0	0	0	0	0	0	0	0	0	0	0	0	0	0	0	0	6.60153e-05	Bacteria	Verrucomicrobiota	Chlamydiae	Chlamydiales	Simkaniaceae
OTU_241975	No	0	0	0	0	4	0	0	0	0	0	0	0	0	0	0	0	0	0	0	0	0	0	4.28467e-05	0	0	0	0	0	0	0	0	0	0	0	0	0	Bacteria	Verrucomicrobiota	Chlamydiae	Chlamydiales	Simkaniaceae
OTU_260387	No	0	0	0	0	0	2	0	0	0	0	0	0	0	0	0	0	0	0	0	0	0	0	0	4.19668e-06	0	0	0	0	0	0	0	0	0	0	0	0	Bacteria	Verrucomicrobiota	Chlamydiae	Chlamydiales	Simkaniaceae
OTU_267219	No	0	0	0	0	0	2	0	0	0	0	0	0	0	0	0	0	0	0	0	0	0	0	0	4.19668e-06	0	0	0	0	0	0	0	0	0	0	0	0	Bacteria	Verrucomicrobiota	Chlamydiae	Chlamydiales
OTU_875	No	0	0	0	0	0	0	21	0	0	0	0	0	0	0	0	0	0	0	0	0	0	0	0	0	0.00020766	0	0	0	0	0	0	0	0	0	0	0	Bacteria	Verrucomicrobiota	Kiritimatiellae	Kiritimatiellales	Kiritimatiellaceae	R76-B128
OTU_9834	No	0	0	0	0	2	0	0	0	0	0	0	0	0	0	0	0	0	0	0	0	0	0	2.14234e-05	0	0	0	0	0	0	0	0	0	0	0	0	0	Bacteria	Verrucomicrobiota	Kiritimatiellae	Kiritimatiellales	Kiritimatiellaceae	MSBL3
OTU_18779	No	1	0	0	0	0	0	0	0	0	0	0	0	0	0	0	2	0	0	2.60938e-06	0	0	0	0	0	0	0	0	0	0	0	0	0	0	9.614e-05	0	0	Bacteria	Verrucomicrobiota	Kiritimatiellae	Kiritimatiellales	Kiritimatiellaceae	R76-B128
OTU_94750	No	0	0	0	0	0	2	0	0	0	0	0	0	0	0	0	0	0	0	0	0	0	0	0	4.19668e-06	0	0	0	0	0	0	0	0	0	0	0	0	Bacteria	Verrucomicrobiota	Kiritimatiellae	Kiritimatiellales	Kiritimatiellaceae	R76-B128
OTU_131750	No	0	0	0	2	0	0	0	0	0	0	0	0	0	0	0	0	0	0	0	0	0	1.63575e-05	0	0	0	0	0	0	0	0	0	0	0	0	0	0	Bacteria	Verrucomicrobiota	Kiritimatiellae	Kiritimatiellales	Kiritimatiellaceae	R76-B128
OTU_3894	No	0	0	0	0	0	0	0	0	0	0	0	0	3	0	0	0	0	0	0	0	0	0	0	0	0	0	0	0	0	0	4.74391e-05	0	0	0	0	0	Bacteria	Verrucomicrobiota	Kiritimatiellae	WCHB1-41
OTU_7357	No	0	0	7	0	0	0	2	1	3	0	0	0	0	0	0	0	0	0	0	0	6.90833e-05	0	0	0	1.97771e-05	2.60207e-05	0.000114811	0	0	0	0	0	0	0	0	0	Bacteria	Verrucomicrobiota	Kiritimatiellae	WCHB1-41
OTU_41115	No	0	0	0	0	0	3	0	0	0	0	0	0	0	0	0	0	0	0	0	0	0	0	0	6.29502e-06	0	0	0	0	0	0	0	0	0	0	0	0	Bacteria	Verrucomicrobiota	Kiritimatiellae	WCHB1-41
OTU_73169	No	0	0	0	1	0	0	0	0	0	0	1	0	1	0	0	0	0	0	0	0	0	8.17875e-06	0	0	0	0	0	0	1.92152e-05	0	1.5813e-05	0	0	0	0	0	Bacteria	Verrucomicrobiota	Kiritimatiellae	WCHB1-41
OTU_105521	No	3	0	0	0	0	0	0	0	0	0	0	0	0	0	0	0	0	0	7.82814e-06	0	0	0	0	0	0	0	0	0	0	0	0	0	0	0	0	0	Bacteria	Verrucomicrobiota	Kiritimatiellae	WCHB1-41
OTU_115060	No	0	0	0	0	0	2	0	0	0	0	0	0	0	0	0	0	0	0	0	0	0	0	0	4.19668e-06	0	0	0	0	0	0	0	0	0	0	0	0	Bacteria	Verrucomicrobiota	Kiritimatiellae	WCHB1-41
OTU_6472	No	2	0	0	0	0	0	0	0	0	0	0	0	0	0	0	0	0	0	5.21876e-06	0	0	0	0	0	0	0	0	0	0	0	0	0	0	0	0	0	Bacteria	Verrucomicrobiota	Lentisphaeria
OTU_81309	No	0	0	0	0	0	4	0	0	0	0	0	0	0	0	0	0	0	0	0	0	0	0	0	8.39336e-06	0	0	0	0	0	0	0	0	0	0	0	0	Bacteria	Verrucomicrobiota	Lentisphaeria
OTU_98673	No	2	0	0	0	0	0	0	0	0	0	0	0	0	0	0	0	0	0	5.21876e-06	0	0	0	0	0	0	0	0	0	0	0	0	0	0	0	0	0	Bacteria	Verrucomicrobiota	Lentisphaeria
OTU_124064	No	2	0	0	0	0	3	0	0	0	0	0	0	0	0	0	0	0	0	5.21876e-06	0	0	0	0	6.29502e-06	0	0	0	0	0	0	0	0	0	0	0	0	Bacteria	Verrucomicrobiota	Lentisphaeria
OTU_223974	No	0	0	1	0	0	0	1	0	0	0	0	0	0	0	0	0	0	0	0	0	9.86904e-06	0	0	0	9.88856e-06	0	0	0	0	0	0	0	0	0	0	0	Bacteria	Verrucomicrobiota	Lentisphaeria
OTU_90140	No	1	0	0	0	0	0	1	0	0	0	0	0	0	0	0	1	0	0	2.60938e-06	0	0	0	0	0	9.88856e-06	0	0	0	0	0	0	0	0	4.807e-05	0	0	Bacteria	Verrucomicrobiota	Lentisphaeria	Lentisphaerales	Lentisphaeraceae	Lentisphaera
OTU_188786	No	0	0	0	1	0	1	0	0	0	0	0	0	0	0	0	0	0	0	0	0	0	8.17875e-06	0	2.09834e-06	0	0	0	0	0	0	0	0	0	0	0	0	Bacteria	Verrucomicrobiota	Lentisphaeria	Lentisphaerales	Lentisphaeraceae	Lentisphaera
OTU_35285	No	0	0	0	3	0	0	0	0	0	0	0	0	0	0	0	0	0	0	0	0	0	2.45363e-05	0	0	0	0	0	0	0	0	0	0	0	0	0	0	Bacteria	Verrucomicrobiota	Lentisphaeria	Oligosphaerales
OTU_3805	No	0	0	0	0	0	6	0	0	0	0	0	0	0	0	0	0	0	0	0	0	0	0	0	1.259e-05	0	0	0	0	0	0	0	0	0	0	0	0	Bacteria	Verrucomicrobiota	Lentisphaeria	P.palmC41
OTU_7781	No	0	2	0	0	0	0	0	0	0	0	0	0	0	0	0	0	0	1	0	2.08307e-05	0	0	0	0	0	0	0	0	0	0	0	0	0	0	0	2.20051e-05	Bacteria	Verrucomicrobiota	Lentisphaeria	P.palmC41
OTU_94078	No	0	0	0	0	0	2	0	0	0	0	0	0	0	0	0	0	0	0	0	0	0	0	0	4.19668e-06	0	0	0	0	0	0	0	0	0	0	0	0	Bacteria	Verrucomicrobiota	Lentisphaeria	P.palmC41
OTU_1996	No	11	0	0	0	0	0	0	0	0	0	0	0	0	0	0	0	0	0	2.87032e-05	0	0	0	0	0	0	0	0	0	0	0	0	0	0	0	0	0	Bacteria	Verrucomicrobiota	Lentisphaeria	SS1-B-02-17
OTU_3845	No	0	0	3	0	0	0	0	0	0	0	0	0	0	0	0	0	0	0	0	0	2.96071e-05	0	0	0	0	0	0	0	0	0	0	0	0	0	0	0	Bacteria	Verrucomicrobiota	Lentisphaeria	SS1-B-02-17
OTU_40149	No	0	0	2	0	0	0	0	0	0	0	0	0	0	0	0	0	0	0	0	0	1.97381e-05	0	0	0	0	0	0	0	0	0	0	0	0	0	0	0	Bacteria	Verrucomicrobiota	Lentisphaeria	SS1-B-02-17
OTU_58355	No	0	0	0	0	0	0	2	0	0	0	0	0	0	0	0	0	0	0	0	0	0	0	0	0	1.97771e-05	0	0	0	0	0	0	0	0	0	0	0	Bacteria	Verrucomicrobiota	Lentisphaeria	SS1-B-02-17
OTU_2457	No	0	0	0	0	10	0	1	0	0	0	0	0	0	0	0	0	0	0	0	0	0	0	0.000107117	0	9.88856e-06	0	0	0	0	0	0	0	0	0	0	0	Bacteria	Verrucomicrobiota	Lentisphaeria	Victivallales
OTU_2685	No	0	0	0	0	0	5	0	0	0	0	0	0	0	0	0	0	0	0	0	0	0	0	0	1.04917e-05	0	0	0	0	0	0	0	0	0	0	0	0	Bacteria	Verrucomicrobiota	Lentisphaeria	Victivallales	PRD18C08
OTU_4971	No	0	0	4	0	0	0	0	0	0	0	0	0	0	0	0	0	0	0	0	0	3.94762e-05	0	0	0	0	0	0	0	0	0	0	0	0	0	0	0	Bacteria	Verrucomicrobiota	Lentisphaeria	Victivallales	BD2-3
OTU_7547	No	0	0	0	0	2	0	0	0	0	0	0	0	0	0	0	0	0	0	0	0	0	0	2.14234e-05	0	0	0	0	0	0	0	0	0	0	0	0	0	Bacteria	Verrucomicrobiota	Lentisphaeria	Victivallales	Arctic95B-14
OTU_7754	No	0	0	0	3	0	0	0	0	0	0	0	0	0	0	0	0	0	0	0	0	0	2.45363e-05	0	0	0	0	0	0	0	0	0	0	0	0	0	0	Bacteria	Verrucomicrobiota	Lentisphaeria	Victivallales
OTU_15291	No	1	0	1	0	0	0	1	0	0	0	0	0	0	0	0	0	0	0	2.60938e-06	0	9.86904e-06	0	0	0	9.88856e-06	0	0	0	0	0	0	0	0	0	0	0	Bacteria	Verrucomicrobiota	Lentisphaeria	Victivallales
OTU_92967	No	2	0	0	0	0	0	0	0	0	0	0	0	0	0	0	0	0	0	5.21876e-06	0	0	0	0	0	0	0	0	0	0	0	0	0	0	0	0	0	Bacteria	Verrucomicrobiota	Lentisphaeria	Victivallales	BD2-3
OTU_96212	No	0	0	0	0	0	0	0	0	0	0	0	0	2	0	0	0	0	0	0	0	0	0	0	0	0	0	0	0	0	0	3.16261e-05	0	0	0	0	0	Bacteria	Verrucomicrobiota	Lentisphaeria	Victivallales	BD2-3
OTU_129803	No	0	0	0	0	0	0	1	0	0	0	0	0	0	1	0	0	0	0	0	0	0	0	0	0	9.88856e-06	0	0	0	0	0	0	1.19366e-05	0	0	0	0	Bacteria	Verrucomicrobiota	Lentisphaeria	Victivallales	BD2-3
OTU_278381	No	0	0	0	0	2	0	0	0	0	0	0	0	0	0	0	0	0	0	0	0	0	0	2.14234e-05	0	0	0	0	0	0	0	0	0	0	0	0	0	Bacteria	Verrucomicrobiota	Lentisphaeria	Victivallales	PRD18C08
OTU_2490	No	0	0	0	0	0	17	1	0	0	0	0	0	0	0	0	0	0	0	0	0	0	0	0	3.56718e-05	9.88856e-06	0	0	0	0	0	0	0	0	0	0	0	Bacteria	Verrucomicrobiota	Omnitrophia	Omnitrophales	Omnitrophaceae	Candidatus Omnitrophus
OTU_2744	No	0	0	0	0	0	12	0	0	0	0	0	0	0	0	0	0	0	0	0	0	0	0	0	2.51801e-05	0	0	0	0	0	0	0	0	0	0	0	0	Bacteria	Verrucomicrobiota	Omnitrophia	Omnitrophales	Omnitrophaceae	Candidatus Omnitrophus
OTU_3632	No	0	0	0	9	0	0	0	0	0	0	0	0	0	0	0	0	0	0	0	0	0	7.36088e-05	0	0	0	0	0	0	0	0	0	0	0	0	0	0	Bacteria	Verrucomicrobiota	Omnitrophia	Omnitrophales	Omnitrophaceae	Candidatus Omnitrophus
OTU_4900	No	0	0	0	0	6	0	0	0	0	0	0	0	0	0	0	0	0	0	0	0	0	0	6.42701e-05	0	0	0	0	0	0	0	0	0	0	0	0	0	Bacteria	Verrucomicrobiota	Omnitrophia	Omnitrophales	Omnitrophaceae	Candidatus Omnitrophus
OTU_5058	No	0	0	0	0	0	8	0	0	0	0	0	0	0	0	0	0	0	0	0	0	0	0	0	1.67867e-05	0	0	0	0	0	0	0	0	0	0	0	0	Bacteria	Verrucomicrobiota	Omnitrophia	Omnitrophales	Omnitrophaceae	Candidatus Omnitrophus
OTU_5823	No	0	0	0	3	0	0	0	0	0	0	0	0	0	0	0	0	0	0	0	0	0	2.45363e-05	0	0	0	0	0	0	0	0	0	0	0	0	0	0	Bacteria	Verrucomicrobiota	Omnitrophia	Omnitrophales	Omnitrophaceae	Candidatus Omnitrophus
OTU_5874	No	0	0	0	0	0	12	0	0	0	0	0	0	0	0	0	0	0	0	0	0	0	0	0	2.51801e-05	0	0	0	0	0	0	0	0	0	0	0	0	Bacteria	Verrucomicrobiota	Omnitrophia	Omnitrophales	Omnitrophaceae	Candidatus Omnitrophus
OTU_6208	No	3	0	0	0	0	0	0	0	0	0	0	0	0	0	0	0	0	0	7.82814e-06	0	0	0	0	0	0	0	0	0	0	0	0	0	0	0	0	0	Bacteria	Verrucomicrobiota	Omnitrophia	Omnitrophales	Omnitrophaceae	Candidatus Omnitrophus
OTU_6322	No	0	0	0	0	0	10	0	0	0	0	0	0	0	0	0	0	0	0	0	0	0	0	0	2.09834e-05	0	0	0	0	0	0	0	0	0	0	0	0	Bacteria	Verrucomicrobiota	Omnitrophia	Omnitrophales	Omnitrophaceae	Candidatus Omnitrophus
OTU_6442	No	0	0	0	0	0	0	0	0	0	0	0	0	0	0	0	0	0	2	0	0	0	0	0	0	0	0	0	0	0	0	0	0	0	0	0	4.40102e-05	Bacteria	Verrucomicrobiota	Omnitrophia	Omnitrophales	Omnitrophaceae	Candidatus Omnitrophus
OTU_6780	No	3	0	0	0	0	0	0	0	0	0	0	0	0	0	0	0	0	0	7.82814e-06	0	0	0	0	0	0	0	0	0	0	0	0	0	0	0	0	0	Bacteria	Verrucomicrobiota	Omnitrophia	Omnitrophales	Omnitrophaceae	Candidatus Omnitrophus
OTU_6834	No	0	0	0	4	0	0	0	0	0	0	0	0	0	0	0	0	0	0	0	0	0	3.2715e-05	0	0	0	0	0	0	0	0	0	0	0	0	0	0	Bacteria	Verrucomicrobiota	Omnitrophia	Omnitrophales	Omnitrophaceae	Candidatus Omnitrophus
OTU_7254	No	0	0	0	0	0	3	0	0	0	0	0	0	0	0	0	0	0	0	0	0	0	0	0	6.29502e-06	0	0	0	0	0	0	0	0	0	0	0	0	Bacteria	Verrucomicrobiota	Omnitrophia	Omnitrophales	Omnitrophaceae	Candidatus Omnitrophus
OTU_7381	No	0	0	0	0	0	7	0	0	0	0	0	0	0	0	0	0	0	0	0	0	0	0	0	1.46884e-05	0	0	0	0	0	0	0	0	0	0	0	0	Bacteria	Verrucomicrobiota	Omnitrophia	Omnitrophales	Omnitrophaceae	Candidatus Omnitrophus
OTU_7386	No	0	0	0	0	4	0	0	0	0	0	0	0	0	0	0	0	0	0	0	0	0	0	4.28467e-05	0	0	0	0	0	0	0	0	0	0	0	0	0	Bacteria	Verrucomicrobiota	Omnitrophia	Omnitrophales	Omnitrophaceae	Candidatus Omnitrophus
OTU_7513	No	0	0	0	0	0	0	0	0	0	0	0	0	0	0	0	0	0	3	0	0	0	0	0	0	0	0	0	0	0	0	0	0	0	0	0	6.60153e-05	Bacteria	Verrucomicrobiota	Omnitrophia	Omnitrophales	Omnitrophaceae	Candidatus Omnitrophus
OTU_20668	No	0	0	0	0	0	0	0	0	0	0	0	0	0	0	0	0	0	2	0	0	0	0	0	0	0	0	0	0	0	0	0	0	0	0	0	4.40102e-05	Bacteria	Verrucomicrobiota	Omnitrophia	Omnitrophales	Omnitrophaceae	Candidatus Omnitrophus
OTU_24002	No	0	0	0	2	0	0	0	0	0	0	0	0	0	0	0	0	0	0	0	0	0	1.63575e-05	0	0	0	0	0	0	0	0	0	0	0	0	0	0	Bacteria	Verrucomicrobiota	Omnitrophia	Omnitrophales	Omnitrophaceae	Candidatus Omnitrophus
OTU_25956	No	0	0	0	0	1	0	1	0	0	0	0	0	0	0	0	0	0	0	0	0	0	0	1.07117e-05	0	9.88856e-06	0	0	0	0	0	0	0	0	0	0	0	Bacteria	Verrucomicrobiota	Omnitrophia	Omnitrophales	Omnitrophaceae	Candidatus Omnitrophus
OTU_30313	No	0	0	0	0	0	0	0	0	0	0	0	0	0	0	0	0	0	2	0	0	0	0	0	0	0	0	0	0	0	0	0	0	0	0	0	4.40102e-05	Bacteria	Verrucomicrobiota	Omnitrophia	Omnitrophales	Omnitrophaceae	Candidatus Omnitrophus
OTU_33487	No	0	0	0	2	0	0	0	0	0	0	0	0	0	0	0	0	0	0	0	0	0	1.63575e-05	0	0	0	0	0	0	0	0	0	0	0	0	0	0	Bacteria	Verrucomicrobiota	Omnitrophia	Omnitrophales
OTU_43397	No	0	0	2	0	0	0	0	0	0	0	0	0	0	0	0	0	0	0	0	0	1.97381e-05	0	0	0	0	0	0	0	0	0	0	0	0	0	0	0	Bacteria	Verrucomicrobiota	Omnitrophia	Omnitrophales	Omnitrophaceae	Candidatus Omnitrophus
OTU_43814	No	1	1	0	0	0	0	0	0	0	0	0	0	0	0	0	0	0	0	2.60938e-06	1.04154e-05	0	0	0	0	0	0	0	0	0	0	0	0	0	0	0	0	Bacteria	Verrucomicrobiota	Omnitrophia	Omnitrophales	Omnitrophaceae	Candidatus Omnitrophus
OTU_50122	No	0	0	0	0	0	4	0	0	0	0	0	0	0	0	0	0	0	0	0	0	0	0	0	8.39336e-06	0	0	0	0	0	0	0	0	0	0	0	0	Bacteria	Verrucomicrobiota	Omnitrophia	Omnitrophales	Omnitrophaceae	Candidatus Omnitrophus
OTU_99201	No	0	0	0	2	0	0	0	0	0	0	0	0	0	0	0	0	0	0	0	0	0	1.63575e-05	0	0	0	0	0	0	0	0	0	0	0	0	0	0	Bacteria	Verrucomicrobiota	Omnitrophia	Omnitrophales	Omnitrophaceae	Candidatus Omnitrophus
OTU_111408	No	0	2	0	0	0	0	0	0	0	0	0	0	0	0	0	0	0	0	0	2.08307e-05	0	0	0	0	0	0	0	0	0	0	0	0	0	0	0	0	Bacteria	Verrucomicrobiota	Omnitrophia	Omnitrophales	Omnitrophaceae	Candidatus Omnitrophus
OTU_187072	No	0	0	0	0	0	0	2	0	0	0	0	0	0	0	0	0	0	0	0	0	0	0	0	0	1.97771e-05	0	0	0	0	0	0	0	0	0	0	0	Bacteria	Verrucomicrobiota	Omnitrophia	Omnitrophales	Omnitrophaceae	Candidatus Omnitrophus
OTU_211514	No	0	0	3	0	0	0	0	0	0	0	0	0	0	0	0	0	0	0	0	0	2.96071e-05	0	0	0	0	0	0	0	0	0	0	0	0	0	0	0	Bacteria	Verrucomicrobiota	Omnitrophia	Omnitrophales	Omnitrophaceae	Candidatus Omnitrophus
OTU_220791	No	0	0	0	0	0	0	0	0	0	0	0	0	0	0	0	0	0	2	0	0	0	0	0	0	0	0	0	0	0	0	0	0	0	0	0	4.40102e-05	Bacteria	Verrucomicrobiota	Omnitrophia	Omnitrophales	Omnitrophaceae	Candidatus Omnitrophus
OTU_229496	No	0	0	0	0	0	3	0	0	0	0	0	0	0	0	0	0	0	0	0	0	0	0	0	6.29502e-06	0	0	0	0	0	0	0	0	0	0	0	0	Bacteria	Verrucomicrobiota	Omnitrophia	Omnitrophales	Omnitrophaceae	Candidatus Omnitrophus
OTU_279661	No	0	0	2	0	0	0	0	0	0	0	0	0	0	0	0	0	0	0	0	0	1.97381e-05	0	0	0	0	0	0	0	0	0	0	0	0	0	0	0	Bacteria	Verrucomicrobiota	Omnitrophia	Omnitrophales	Omnitrophaceae	Candidatus Omnitrophus
OTU_95	No	1158	11	70	10	130	33	67	17	1	0	2	1	6	13	2	3	2	6	0.00302166	0.000114569	0.000690833	8.17875e-05	0.00139252	6.92452e-05	0.000662533	0.000442351	3.82702e-05	0	3.84305e-05	2.47476e-05	9.48782e-05	0.000155176	4.73205e-05	0.00014421	9.16254e-05	0.000132031	Bacteria	Verrucomicrobiota	Verrucomicrobiae	Arctic97B-4 marine group
OTU_228	No	23	12	58	47	62	576	227	36	5	2	2	0	0	57	5	3	21	51	6.00157e-05	0.000124984	0.000572404	0.000384401	0.000664124	0.00120864	0.0022447	0.000936744	0.000191351	4.75387e-05	3.84305e-05	0	0	0.000680386	0.000118301	0.00014421	0.000962067	0.00112226	Bacteria	Verrucomicrobiota	Verrucomicrobiae	Arctic97B-4 marine group
OTU_814	No	40	13	7	0	0	60	12	4	6	2	7	0	13	62	0	0	1	0	0.000104375	0.0001354	6.90833e-05	0	0	0.0001259	0.000118663	0.000104083	0.000229621	4.75387e-05	0.000134507	0	0.000205569	0.000740069	0	0	4.58127e-05	0	Bacteria	Verrucomicrobiota	Verrucomicrobiae	Arctic97B-4 marine group
OTU_847	No	0	0	0	0	10	63	34	3	0	0	0	0	0	0	0	0	3	21	0	0	0	0	0.000107117	0.000132195	0.000336211	7.8062e-05	0	0	0	0	0	0	0	0	0.000137438	0.000462107	Bacteria	Verrucomicrobiota	Verrucomicrobiae	Arctic97B-4 marine group
OTU_969	No	0	0	0	0	0	39	0	0	0	0	0	0	0	0	0	0	1	0	0	0	0	0	0	8.18353e-05	0	0	0	0	0	0	0	0	0	0	4.58127e-05	0	Bacteria	Verrucomicrobiota	Verrucomicrobiae	Arctic97B-4 marine group
OTU_1308	No	31	4	0	0	0	1	3	6	4	0	3	0	2	15	1	0	0	0	8.08907e-05	4.16615e-05	0	0	0	2.09834e-06	2.96657e-05	0.000156124	0.000153081	0	5.76457e-05	0	3.16261e-05	0.000179049	2.36602e-05	0	0	0	Bacteria	Verrucomicrobiota	Verrucomicrobiae	Arctic97B-4 marine group
OTU_1349	No	19	0	0	0	0	0	0	0	0	0	0	0	0	0	0	3	0	0	4.95782e-05	0	0	0	0	0	0	0	0	0	0	0	0	0	0	0.00014421	0	0	Bacteria	Verrucomicrobiota	Verrucomicrobiae	Arctic97B-4 marine group
OTU_1415	No	0	0	0	0	0	22	14	0	0	0	0	0	0	0	0	0	5	1	0	0	0	0	0	4.61635e-05	0.00013844	0	0	0	0	0	0	0	0	0	0.000229064	2.20051e-05	Bacteria	Verrucomicrobiota	Verrucomicrobiae	Arctic97B-4 marine group
OTU_2262	No	16	1	0	0	0	0	0	0	0	0	0	0	7	10	0	0	0	0	4.17501e-05	1.04154e-05	0	0	0	0	0	0	0	0	0	0	0.000110691	0.000119366	0	0	0	0	Bacteria	Verrucomicrobiota	Verrucomicrobiae	Arctic97B-4 marine group
OTU_2303	No	0	0	0	1	0	15	28	0	0	0	0	0	0	0	0	0	3	8	0	0	0	8.17875e-06	0	3.14751e-05	0.00027688	0	0	0	0	0	0	0	0	0	0.000137438	0.000176041	Bacteria	Verrucomicrobiota	Verrucomicrobiae	Arctic97B-4 marine group
OTU_2390	No	0	0	0	0	15	0	4	0	0	0	0	0	0	0	0	0	0	0	0	0	0	0	0.000160675	0	3.95542e-05	0	0	0	0	0	0	0	0	0	0	0	Bacteria	Verrucomicrobiota	Verrucomicrobiae	Arctic97B-4 marine group
OTU_3342	No	0	2	0	4	11	12	30	2	0	0	0	0	0	0	0	0	1	8	0	2.08307e-05	0	3.2715e-05	0.000117829	2.51801e-05	0.000296657	5.20413e-05	0	0	0	0	0	0	0	0	4.58127e-05	0.000176041	Bacteria	Verrucomicrobiota	Verrucomicrobiae	Arctic97B-4 marine group
OTU_4903	No	4	1	0	0	0	0	0	0	0	0	0	0	0	0	0	0	0	0	1.04375e-05	1.04154e-05	0	0	0	0	0	0	0	0	0	0	0	0	0	0	0	0	Bacteria	Verrucomicrobiota	Verrucomicrobiae	Arctic97B-4 marine group
OTU_6188	No	0	0	0	0	0	32	8	2	1	0	0	0	0	2	0	0	0	0	0	0	0	0	0	6.71469e-05	7.91084e-05	5.20413e-05	3.82702e-05	0	0	0	0	2.38732e-05	0	0	0	0	Bacteria	Verrucomicrobiota	Verrucomicrobiae	Arctic97B-4 marine group
OTU_6304	No	5	0	0	0	0	0	0	0	0	1	0	0	0	8	1	0	0	0	1.30469e-05	0	0	0	0	0	0	0	0	2.37693e-05	0	0	0	9.54927e-05	2.36602e-05	0	0	0	Bacteria	Verrucomicrobiota	Verrucomicrobiae	Arctic97B-4 marine group
OTU_8104	No	0	0	0	0	3	0	0	0	0	0	0	0	0	0	0	0	0	0	0	0	0	0	3.21351e-05	0	0	0	0	0	0	0	0	0	0	0	0	0	Bacteria	Verrucomicrobiota	Verrucomicrobiae	Arctic97B-4 marine group
OTU_11542	No	0	0	2	1	0	18	12	0	0	0	0	0	1	4	0	0	0	0	0	0	1.97381e-05	8.17875e-06	0	3.77701e-05	0.000118663	0	0	0	0	0	1.5813e-05	4.77464e-05	0	0	0	0	Bacteria	Verrucomicrobiota	Verrucomicrobiae	Arctic97B-4 marine group
OTU_12426	No	2	0	0	0	0	0	0	0	0	0	0	0	0	0	0	0	0	0	5.21876e-06	0	0	0	0	0	0	0	0	0	0	0	0	0	0	0	0	0	Bacteria	Verrucomicrobiota	Verrucomicrobiae	Arctic97B-4 marine group
OTU_14375	No	0	1	0	0	25	2	23	0	0	0	0	0	0	0	0	1	1	7	0	1.04154e-05	0	0	0.000267792	4.19668e-06	0.000227437	0	0	0	0	0	0	0	0	4.807e-05	4.58127e-05	0.000154036	Bacteria	Verrucomicrobiota	Verrucomicrobiae	Arctic97B-4 marine group
OTU_15410	No	0	0	0	0	0	2	0	0	0	0	0	0	0	0	0	0	0	0	0	0	0	0	0	4.19668e-06	0	0	0	0	0	0	0	0	0	0	0	0	Bacteria	Verrucomicrobiota	Verrucomicrobiae	Arctic97B-4 marine group
OTU_15842	No	0	0	4	0	0	0	4	2	1	0	0	0	0	3	0	0	0	0	0	0	3.94762e-05	0	0	0	3.95542e-05	5.20413e-05	3.82702e-05	0	0	0	0	3.58098e-05	0	0	0	0	Bacteria	Verrucomicrobiota	Verrucomicrobiae	Arctic97B-4 marine group
OTU_16109	No	0	0	0	0	0	4	0	0	0	0	0	0	0	0	0	0	0	0	0	0	0	0	0	8.39336e-06	0	0	0	0	0	0	0	0	0	0	0	0	Bacteria	Verrucomicrobiota	Verrucomicrobiae	Arctic97B-4 marine group
OTU_19810	No	100	2	3	3	31	0	10	5	0	0	1	1	0	0	0	0	0	12	0.000260938	2.08307e-05	2.96071e-05	2.45363e-05	0.000332062	0	9.88856e-05	0.000130103	0	0	1.92152e-05	2.47476e-05	0	0	0	0	0	0.000264061	Bacteria	Verrucomicrobiota	Verrucomicrobiae	Arctic97B-4 marine group
OTU_24071	No	0	0	0	0	2	5	0	0	0	0	0	0	0	0	0	0	1	0	0	0	0	0	2.14234e-05	1.04917e-05	0	0	0	0	0	0	0	0	0	0	4.58127e-05	0	Bacteria	Verrucomicrobiota	Verrucomicrobiae	Arctic97B-4 marine group
OTU_24721	No	0	0	1	0	0	1	1	0	0	0	0	0	0	0	0	0	0	0	0	0	9.86904e-06	0	0	2.09834e-06	9.88856e-06	0	0	0	0	0	0	0	0	0	0	0	Bacteria	Verrucomicrobiota	Verrucomicrobiae	Arctic97B-4 marine group
OTU_30495	No	0	0	0	0	0	1	5	0	0	0	0	0	0	0	0	0	0	0	0	0	0	0	0	2.09834e-06	4.94428e-05	0	0	0	0	0	0	0	0	0	0	0	Bacteria	Verrucomicrobiota	Verrucomicrobiae	Arctic97B-4 marine group
OTU_33301	No	0	0	0	0	0	0	1	0	0	0	1	0	0	0	0	0	0	0	0	0	0	0	0	0	9.88856e-06	0	0	0	1.92152e-05	0	0	0	0	0	0	0	Bacteria	Verrucomicrobiota	Verrucomicrobiae	Arctic97B-4 marine group
OTU_34754	No	1	0	0	0	2	0	0	0	0	0	0	0	0	0	0	0	0	0	2.60938e-06	0	0	0	2.14234e-05	0	0	0	0	0	0	0	0	0	0	0	0	0	Bacteria	Verrucomicrobiota	Verrucomicrobiae	Arctic97B-4 marine group
OTU_37405	No	5	0	0	0	2	0	0	0	0	0	0	0	0	0	0	0	0	0	1.30469e-05	0	0	0	2.14234e-05	0	0	0	0	0	0	0	0	0	0	0	0	0	Bacteria	Verrucomicrobiota	Verrucomicrobiae	Arctic97B-4 marine group
OTU_37449	No	8	0	0	0	2	0	1	0	0	0	0	0	0	0	0	0	0	0	2.0875e-05	0	0	0	2.14234e-05	0	9.88856e-06	0	0	0	0	0	0	0	0	0	0	0	Bacteria	Verrucomicrobiota	Verrucomicrobiae	Arctic97B-4 marine group
OTU_41518	No	0	0	0	0	3	0	0	0	0	0	0	0	0	0	0	0	0	0	0	0	0	0	3.21351e-05	0	0	0	0	0	0	0	0	0	0	0	0	0	Bacteria	Verrucomicrobiota	Verrucomicrobiae	Arctic97B-4 marine group
OTU_47210	No	0	0	0	0	1	0	2	0	0	0	0	0	0	0	0	0	0	0	0	0	0	0	1.07117e-05	0	1.97771e-05	0	0	0	0	0	0	0	0	0	0	0	Bacteria	Verrucomicrobiota	Verrucomicrobiae	Arctic97B-4 marine group
OTU_51966	No	0	0	0	0	0	2	0	0	0	0	0	0	0	0	0	0	0	0	0	0	0	0	0	4.19668e-06	0	0	0	0	0	0	0	0	0	0	0	0	Bacteria	Verrucomicrobiota	Verrucomicrobiae	Arctic97B-4 marine group
OTU_52316	No	0	0	0	0	0	4	0	0	0	0	0	0	0	0	0	0	0	0	0	0	0	0	0	8.39336e-06	0	0	0	0	0	0	0	0	0	0	0	0	Bacteria	Verrucomicrobiota	Verrucomicrobiae	Arctic97B-4 marine group
OTU_53371	No	2	0	0	0	5	0	0	0	0	0	0	0	0	0	0	0	0	0	5.21876e-06	0	0	0	5.35584e-05	0	0	0	0	0	0	0	0	0	0	0	0	0	Bacteria	Verrucomicrobiota	Verrucomicrobiae	Arctic97B-4 marine group
OTU_53876	No	0	0	0	0	1	0	0	1	0	0	0	0	0	0	0	0	0	1	0	0	0	0	1.07117e-05	0	0	2.60207e-05	0	0	0	0	0	0	0	0	0	2.20051e-05	Bacteria	Verrucomicrobiota	Verrucomicrobiae	Arctic97B-4 marine group
OTU_56370	No	0	0	0	0	2	1	0	0	0	0	0	0	0	0	0	0	0	0	0	0	0	0	2.14234e-05	2.09834e-06	0	0	0	0	0	0	0	0	0	0	0	0	Bacteria	Verrucomicrobiota	Verrucomicrobiae	Arctic97B-4 marine group
OTU_60462	No	0	0	0	1	0	1	0	0	0	0	0	0	0	0	0	0	0	0	0	0	0	8.17875e-06	0	2.09834e-06	0	0	0	0	0	0	0	0	0	0	0	0	Bacteria	Verrucomicrobiota	Verrucomicrobiae	Arctic97B-4 marine group
OTU_60666	No	4	0	1	0	0	1	3	0	0	0	0	0	0	0	0	0	0	3	1.04375e-05	0	9.86904e-06	0	0	2.09834e-06	2.96657e-05	0	0	0	0	0	0	0	0	0	0	6.60153e-05	Bacteria	Verrucomicrobiota	Verrucomicrobiae	Arctic97B-4 marine group
OTU_63372	No	3	0	0	0	3	0	0	1	0	0	1	0	0	0	0	0	0	0	7.82814e-06	0	0	0	3.21351e-05	0	0	2.60207e-05	0	0	1.92152e-05	0	0	0	0	0	0	0	Bacteria	Verrucomicrobiota	Verrucomicrobiae	Arctic97B-4 marine group
OTU_67198	No	2	0	0	0	0	0	0	0	0	0	0	0	1	1	0	0	0	0	5.21876e-06	0	0	0	0	0	0	0	0	0	0	0	1.5813e-05	1.19366e-05	0	0	0	0	Bacteria	Verrucomicrobiota	Verrucomicrobiae	Arctic97B-4 marine group
OTU_67940	No	0	1	0	0	1	0	1	0	0	0	0	0	0	0	0	0	0	1	0	1.04154e-05	0	0	1.07117e-05	0	9.88856e-06	0	0	0	0	0	0	0	0	0	0	2.20051e-05	Bacteria	Verrucomicrobiota	Verrucomicrobiae	Arctic97B-4 marine group
OTU_73233	No	0	0	0	0	2	0	2	0	0	0	0	0	0	0	0	0	0	1	0	0	0	0	2.14234e-05	0	1.97771e-05	0	0	0	0	0	0	0	0	0	0	2.20051e-05	Bacteria	Verrucomicrobiota	Verrucomicrobiae	Arctic97B-4 marine group
OTU_75720	No	0	2	0	0	0	36	2	0	0	0	0	0	0	0	0	0	0	0	0	2.08307e-05	0	0	0	7.55403e-05	1.97771e-05	0	0	0	0	0	0	0	0	0	0	0	Bacteria	Verrucomicrobiota	Verrucomicrobiae	Arctic97B-4 marine group
OTU_77823	No	0	0	0	1	0	23	5	1	0	0	0	0	0	0	0	0	0	0	0	0	0	8.17875e-06	0	4.82618e-05	4.94428e-05	2.60207e-05	0	0	0	0	0	0	0	0	0	0	Bacteria	Verrucomicrobiota	Verrucomicrobiae	Arctic97B-4 marine group
OTU_79839	No	2	0	0	0	0	0	0	0	0	0	0	0	0	0	0	0	0	0	5.21876e-06	0	0	0	0	0	0	0	0	0	0	0	0	0	0	0	0	0	Bacteria	Verrucomicrobiota	Verrucomicrobiae	Arctic97B-4 marine group
OTU_80131	No	0	0	0	0	0	2	0	0	0	0	0	0	0	0	0	0	0	0	0	0	0	0	0	4.19668e-06	0	0	0	0	0	0	0	0	0	0	0	0	Bacteria	Verrucomicrobiota	Verrucomicrobiae	Arctic97B-4 marine group
OTU_80815	No	0	0	0	0	0	7	0	0	0	0	0	0	0	0	0	0	0	0	0	0	0	0	0	1.46884e-05	0	0	0	0	0	0	0	0	0	0	0	0	Bacteria	Verrucomicrobiota	Verrucomicrobiae	Arctic97B-4 marine group
OTU_86147	No	2	0	0	0	0	0	0	0	0	0	0	0	0	0	0	0	0	0	5.21876e-06	0	0	0	0	0	0	0	0	0	0	0	0	0	0	0	0	0	Bacteria	Verrucomicrobiota	Verrucomicrobiae	Arctic97B-4 marine group
OTU_86417	No	0	0	0	0	0	2	0	0	0	0	0	0	0	0	0	0	0	0	0	0	0	0	0	4.19668e-06	0	0	0	0	0	0	0	0	0	0	0	0	Bacteria	Verrucomicrobiota	Verrucomicrobiae	Arctic97B-4 marine group
OTU_90793	No	2	0	0	0	0	0	0	0	0	0	0	0	0	0	0	0	0	0	5.21876e-06	0	0	0	0	0	0	0	0	0	0	0	0	0	0	0	0	0	Bacteria	Verrucomicrobiota	Verrucomicrobiae	Arctic97B-4 marine group
OTU_92577	No	0	0	0	0	0	0	1	0	0	0	0	0	0	0	0	0	1	0	0	0	0	0	0	0	9.88856e-06	0	0	0	0	0	0	0	0	0	4.58127e-05	0	Bacteria	Verrucomicrobiota	Verrucomicrobiae	Arctic97B-4 marine group
OTU_93136	No	2	0	0	0	0	0	0	0	0	0	0	0	0	0	0	0	0	0	5.21876e-06	0	0	0	0	0	0	0	0	0	0	0	0	0	0	0	0	0	Bacteria	Verrucomicrobiota	Verrucomicrobiae	Arctic97B-4 marine group
OTU_96163	No	0	0	0	0	0	0	0	0	0	0	0	0	0	1	0	1	0	0	0	0	0	0	0	0	0	0	0	0	0	0	0	1.19366e-05	0	4.807e-05	0	0	Bacteria	Verrucomicrobiota	Verrucomicrobiae	Arctic97B-4 marine group
OTU_98881	No	0	0	0	0	0	0	3	1	0	0	0	0	0	0	0	0	0	0	0	0	0	0	0	0	2.96657e-05	2.60207e-05	0	0	0	0	0	0	0	0	0	0	Bacteria	Verrucomicrobiota	Verrucomicrobiae	Arctic97B-4 marine group
OTU_102675	No	3	0	0	0	0	0	0	0	0	0	0	0	0	0	0	0	0	0	7.82814e-06	0	0	0	0	0	0	0	0	0	0	0	0	0	0	0	0	0	Bacteria	Verrucomicrobiota	Verrucomicrobiae	Arctic97B-4 marine group
OTU_105504	No	0	0	0	0	2	0	1	0	0	0	0	0	0	0	0	0	0	0	0	0	0	0	2.14234e-05	0	9.88856e-06	0	0	0	0	0	0	0	0	0	0	0	Bacteria	Verrucomicrobiota	Verrucomicrobiae	Arctic97B-4 marine group
OTU_106999	No	2	0	0	0	0	0	1	0	0	0	0	0	1	0	0	0	0	0	5.21876e-06	0	0	0	0	0	9.88856e-06	0	0	0	0	0	1.5813e-05	0	0	0	0	0	Bacteria	Verrucomicrobiota	Verrucomicrobiae	Arctic97B-4 marine group
OTU_113229	No	6	0	0	0	1	0	0	0	0	0	0	0	0	0	0	0	0	0	1.56563e-05	0	0	0	1.07117e-05	0	0	0	0	0	0	0	0	0	0	0	0	0	Bacteria	Verrucomicrobiota	Verrucomicrobiae	Arctic97B-4 marine group
OTU_114608	No	3	0	0	0	2	0	0	0	0	0	0	0	0	0	0	0	0	0	7.82814e-06	0	0	0	2.14234e-05	0	0	0	0	0	0	0	0	0	0	0	0	0	Bacteria	Verrucomicrobiota	Verrucomicrobiae	Arctic97B-4 marine group
OTU_117925	No	0	0	0	0	0	8	0	0	0	0	0	0	0	0	0	0	0	0	0	0	0	0	0	1.67867e-05	0	0	0	0	0	0	0	0	0	0	0	0	Bacteria	Verrucomicrobiota	Verrucomicrobiae	Arctic97B-4 marine group
OTU_119906	No	2	0	0	0	0	0	1	0	0	0	0	0	0	0	0	0	0	1	5.21876e-06	0	0	0	0	0	9.88856e-06	0	0	0	0	0	0	0	0	0	0	2.20051e-05	Bacteria	Verrucomicrobiota	Verrucomicrobiae	Arctic97B-4 marine group
OTU_123650	No	4	0	0	1	0	1	0	0	0	0	0	0	1	0	0	0	0	0	1.04375e-05	0	0	8.17875e-06	0	2.09834e-06	0	0	0	0	0	0	1.5813e-05	0	0	0	0	0	Bacteria	Verrucomicrobiota	Verrucomicrobiae	Arctic97B-4 marine group
OTU_132529	No	2	0	0	0	0	0	0	0	0	0	0	0	0	0	0	0	0	0	5.21876e-06	0	0	0	0	0	0	0	0	0	0	0	0	0	0	0	0	0	Bacteria	Verrucomicrobiota	Verrucomicrobiae	Arctic97B-4 marine group
OTU_133283	No	0	0	0	0	4	0	0	0	0	0	0	0	0	0	0	0	0	0	0	0	0	0	4.28467e-05	0	0	0	0	0	0	0	0	0	0	0	0	0	Bacteria	Verrucomicrobiota	Verrucomicrobiae	Arctic97B-4 marine group
OTU_133450	No	0	0	0	0	0	1	0	0	0	0	0	0	0	1	0	0	0	0	0	0	0	0	0	2.09834e-06	0	0	0	0	0	0	0	1.19366e-05	0	0	0	0	Bacteria	Verrucomicrobiota	Verrucomicrobiae	Arctic97B-4 marine group
OTU_136702	No	0	0	0	0	0	2	0	0	0	0	0	0	0	0	0	0	0	0	0	0	0	0	0	4.19668e-06	0	0	0	0	0	0	0	0	0	0	0	0	Bacteria	Verrucomicrobiota	Verrucomicrobiae	Arctic97B-4 marine group
OTU_144221	No	1	0	0	0	1	0	0	0	0	0	0	0	0	0	0	0	0	0	2.60938e-06	0	0	0	1.07117e-05	0	0	0	0	0	0	0	0	0	0	0	0	0	Bacteria	Verrucomicrobiota	Verrucomicrobiae	Arctic97B-4 marine group
OTU_153930	No	0	0	0	0	0	2	0	0	0	0	0	0	0	0	0	0	0	0	0	0	0	0	0	4.19668e-06	0	0	0	0	0	0	0	0	0	0	0	0	Bacteria	Verrucomicrobiota	Verrucomicrobiae	Arctic97B-4 marine group
OTU_158191	No	2	0	0	0	0	0	0	0	0	0	0	0	0	0	0	0	0	0	5.21876e-06	0	0	0	0	0	0	0	0	0	0	0	0	0	0	0	0	0	Bacteria	Verrucomicrobiota	Verrucomicrobiae	Arctic97B-4 marine group
OTU_158736	No	0	0	0	0	0	1	0	0	0	0	0	0	0	1	0	0	0	0	0	0	0	0	0	2.09834e-06	0	0	0	0	0	0	0	1.19366e-05	0	0	0	0	Bacteria	Verrucomicrobiota	Verrucomicrobiae	Arctic97B-4 marine group
OTU_164157	No	2	0	0	0	0	0	0	0	0	0	0	0	0	0	0	0	0	0	5.21876e-06	0	0	0	0	0	0	0	0	0	0	0	0	0	0	0	0	0	Bacteria	Verrucomicrobiota	Verrucomicrobiae	Arctic97B-4 marine group
OTU_171936	No	0	0	0	0	0	2	0	0	0	0	0	0	0	0	0	0	0	0	0	0	0	0	0	4.19668e-06	0	0	0	0	0	0	0	0	0	0	0	0	Bacteria	Verrucomicrobiota	Verrucomicrobiae	Arctic97B-4 marine group
OTU_180398	No	0	0	0	0	1	0	0	0	0	0	0	0	0	0	0	0	1	0	0	0	0	0	1.07117e-05	0	0	0	0	0	0	0	0	0	0	0	4.58127e-05	0	Bacteria	Verrucomicrobiota	Verrucomicrobiae	Arctic97B-4 marine group
OTU_181857	No	0	0	0	0	0	2	0	0	0	0	0	0	0	0	0	0	0	0	0	0	0	0	0	4.19668e-06	0	0	0	0	0	0	0	0	0	0	0	0	Bacteria	Verrucomicrobiota	Verrucomicrobiae	Arctic97B-4 marine group
OTU_184108	No	1	0	0	0	0	0	1	0	0	0	0	0	0	0	0	0	0	0	2.60938e-06	0	0	0	0	0	9.88856e-06	0	0	0	0	0	0	0	0	0	0	0	Bacteria	Verrucomicrobiota	Verrucomicrobiae	Arctic97B-4 marine group
OTU_193099	No	0	0	0	0	0	4	0	0	0	0	0	0	0	0	0	0	0	0	0	0	0	0	0	8.39336e-06	0	0	0	0	0	0	0	0	0	0	0	0	Bacteria	Verrucomicrobiota	Verrucomicrobiae	Arctic97B-4 marine group
OTU_195004	No	0	0	0	0	0	2	0	0	0	0	0	0	0	0	0	0	0	1	0	0	0	0	0	4.19668e-06	0	0	0	0	0	0	0	0	0	0	0	2.20051e-05	Bacteria	Verrucomicrobiota	Verrucomicrobiae	Arctic97B-4 marine group
OTU_195838	No	0	0	0	0	0	9	0	0	0	0	0	0	0	0	0	0	0	0	0	0	0	0	0	1.88851e-05	0	0	0	0	0	0	0	0	0	0	0	0	Bacteria	Verrucomicrobiota	Verrucomicrobiae	Arctic97B-4 marine group
OTU_198642	No	2	0	0	0	0	0	0	0	0	0	0	0	0	0	0	0	0	0	5.21876e-06	0	0	0	0	0	0	0	0	0	0	0	0	0	0	0	0	0	Bacteria	Verrucomicrobiota	Verrucomicrobiae	Arctic97B-4 marine group
OTU_201283	No	0	0	0	0	0	0	0	0	0	0	0	0	0	0	0	0	0	2	0	0	0	0	0	0	0	0	0	0	0	0	0	0	0	0	0	4.40102e-05	Bacteria	Verrucomicrobiota	Verrucomicrobiae	Arctic97B-4 marine group
OTU_203967	No	0	0	0	1	0	3	0	0	0	0	0	0	0	0	0	0	0	0	0	0	0	8.17875e-06	0	6.29502e-06	0	0	0	0	0	0	0	0	0	0	0	0	Bacteria	Verrucomicrobiota	Verrucomicrobiae	Arctic97B-4 marine group
OTU_208106	No	2	0	0	0	0	0	0	0	0	0	0	0	0	0	0	0	0	0	5.21876e-06	0	0	0	0	0	0	0	0	0	0	0	0	0	0	0	0	0	Bacteria	Verrucomicrobiota	Verrucomicrobiae	Arctic97B-4 marine group
OTU_208678	No	2	0	0	0	0	0	0	0	0	0	0	0	0	0	0	0	0	0	5.21876e-06	0	0	0	0	0	0	0	0	0	0	0	0	0	0	0	0	0	Bacteria	Verrucomicrobiota	Verrucomicrobiae	Arctic97B-4 marine group
OTU_208681	No	3	0	0	0	0	0	0	0	0	0	0	0	0	0	0	0	0	0	7.82814e-06	0	0	0	0	0	0	0	0	0	0	0	0	0	0	0	0	0	Bacteria	Verrucomicrobiota	Verrucomicrobiae	Arctic97B-4 marine group
OTU_216071	No	0	0	0	0	1	0	1	0	0	0	0	0	0	0	0	0	0	0	0	0	0	0	1.07117e-05	0	9.88856e-06	0	0	0	0	0	0	0	0	0	0	0	Bacteria	Verrucomicrobiota	Verrucomicrobiae	Arctic97B-4 marine group
OTU_223550	No	0	0	0	0	1	1	0	0	0	0	0	0	0	0	0	0	0	0	0	0	0	0	1.07117e-05	2.09834e-06	0	0	0	0	0	0	0	0	0	0	0	0	Bacteria	Verrucomicrobiota	Verrucomicrobiae	Arctic97B-4 marine group
OTU_226680	No	0	0	0	0	0	1	0	0	0	0	0	0	0	1	0	0	0	0	0	0	0	0	0	2.09834e-06	0	0	0	0	0	0	0	1.19366e-05	0	0	0	0	Bacteria	Verrucomicrobiota	Verrucomicrobiae	Arctic97B-4 marine group
OTU_227664	No	0	0	0	0	0	2	0	0	0	0	0	0	0	0	0	0	0	0	0	0	0	0	0	4.19668e-06	0	0	0	0	0	0	0	0	0	0	0	0	Bacteria	Verrucomicrobiota	Verrucomicrobiae	Arctic97B-4 marine group
OTU_240136	No	0	0	0	0	0	0	1	0	0	0	0	0	0	0	0	0	0	1	0	0	0	0	0	0	9.88856e-06	0	0	0	0	0	0	0	0	0	0	2.20051e-05	Bacteria	Verrucomicrobiota	Verrucomicrobiae	Arctic97B-4 marine group
OTU_240254	No	0	0	0	0	0	1	1	0	0	0	0	0	0	0	0	0	0	0	0	0	0	0	0	2.09834e-06	9.88856e-06	0	0	0	0	0	0	0	0	0	0	0	Bacteria	Verrucomicrobiota	Verrucomicrobiae	Arctic97B-4 marine group
OTU_242609	No	0	0	0	0	0	2	0	0	0	0	0	0	0	0	0	0	0	0	0	0	0	0	0	4.19668e-06	0	0	0	0	0	0	0	0	0	0	0	0	Bacteria	Verrucomicrobiota	Verrucomicrobiae	Arctic97B-4 marine group
OTU_242927	No	0	0	0	0	0	1	1	0	0	0	0	0	0	0	0	0	0	0	0	0	0	0	0	2.09834e-06	9.88856e-06	0	0	0	0	0	0	0	0	0	0	0	Bacteria	Verrucomicrobiota	Verrucomicrobiae	Arctic97B-4 marine group
OTU_246740	No	0	0	0	0	0	2	0	0	0	0	0	0	0	0	0	0	0	0	0	0	0	0	0	4.19668e-06	0	0	0	0	0	0	0	0	0	0	0	0	Bacteria	Verrucomicrobiota	Verrucomicrobiae	Arctic97B-4 marine group
OTU_251272	No	0	0	0	0	0	1	1	0	0	0	0	0	0	0	0	0	0	0	0	0	0	0	0	2.09834e-06	9.88856e-06	0	0	0	0	0	0	0	0	0	0	0	Bacteria	Verrucomicrobiota	Verrucomicrobiae	Arctic97B-4 marine group
OTU_252735	No	0	0	0	0	0	2	0	0	0	0	0	0	0	0	0	0	0	0	0	0	0	0	0	4.19668e-06	0	0	0	0	0	0	0	0	0	0	0	0	Bacteria	Verrucomicrobiota	Verrucomicrobiae	Arctic97B-4 marine group
OTU_255422	No	0	0	0	0	4	0	1	0	0	0	0	0	0	0	0	0	0	0	0	0	0	0	4.28467e-05	0	9.88856e-06	0	0	0	0	0	0	0	0	0	0	0	Bacteria	Verrucomicrobiota	Verrucomicrobiae	Arctic97B-4 marine group
OTU_256950	No	0	0	0	0	1	3	0	0	0	0	0	0	0	0	0	0	0	0	0	0	0	0	1.07117e-05	6.29502e-06	0	0	0	0	0	0	0	0	0	0	0	0	Bacteria	Verrucomicrobiota	Verrucomicrobiae	Arctic97B-4 marine group
OTU_260071	No	0	0	0	0	0	1	1	0	0	0	0	0	0	0	0	0	0	0	0	0	0	0	0	2.09834e-06	9.88856e-06	0	0	0	0	0	0	0	0	0	0	0	Bacteria	Verrucomicrobiota	Verrucomicrobiae	Arctic97B-4 marine group
OTU_260244	No	0	0	0	0	0	20	0	0	0	0	0	0	0	0	0	0	0	1	0	0	0	0	0	4.19668e-05	0	0	0	0	0	0	0	0	0	0	0	2.20051e-05	Bacteria	Verrucomicrobiota	Verrucomicrobiae	Arctic97B-4 marine group
OTU_276632	No	1	0	0	0	1	0	0	1	0	0	0	0	0	0	0	0	0	0	2.60938e-06	0	0	0	1.07117e-05	0	0	2.60207e-05	0	0	0	0	0	0	0	0	0	0	Bacteria	Verrucomicrobiota	Verrucomicrobiae	Arctic97B-4 marine group
OTU_276674	No	0	0	0	0	0	2	0	0	0	0	0	0	0	0	0	0	0	0	0	0	0	0	0	4.19668e-06	0	0	0	0	0	0	0	0	0	0	0	0	Bacteria	Verrucomicrobiota	Verrucomicrobiae	Arctic97B-4 marine group
OTU_277325	No	0	0	1	0	2	0	0	0	0	0	0	0	0	0	0	0	0	0	0	0	9.86904e-06	0	2.14234e-05	0	0	0	0	0	0	0	0	0	0	0	0	0	Bacteria	Verrucomicrobiota	Verrucomicrobiae	Arctic97B-4 marine group
OTU_278312	No	0	0	0	0	2	0	0	0	0	0	0	0	0	0	0	0	0	0	0	0	0	0	2.14234e-05	0	0	0	0	0	0	0	0	0	0	0	0	0	Bacteria	Verrucomicrobiota	Verrucomicrobiae	Arctic97B-4 marine group
OTU_279343	No	0	0	0	0	2	0	0	0	0	0	0	0	0	0	0	0	0	0	0	0	0	0	2.14234e-05	0	0	0	0	0	0	0	0	0	0	0	0	0	Bacteria	Verrucomicrobiota	Verrucomicrobiae	Arctic97B-4 marine group
OTU_279987	No	0	0	0	0	0	0	2	0	0	0	0	0	0	0	0	0	0	0	0	0	0	0	0	0	1.97771e-05	0	0	0	0	0	0	0	0	0	0	0	Bacteria	Verrucomicrobiota	Verrucomicrobiae	Arctic97B-4 marine group
OTU_282575	No	1	0	0	0	1	0	0	0	0	0	0	0	0	0	0	0	0	0	2.60938e-06	0	0	0	1.07117e-05	0	0	0	0	0	0	0	0	0	0	0	0	0	Bacteria	Verrucomicrobiota	Verrucomicrobiae	Arctic97B-4 marine group
OTU_283891	No	0	0	0	0	0	0	5	0	0	0	0	0	0	0	0	0	1	0	0	0	0	0	0	0	4.94428e-05	0	0	0	0	0	0	0	0	0	4.58127e-05	0	Bacteria	Verrucomicrobiota	Verrucomicrobiae	Arctic97B-4 marine group
OTU_2162	No	9	0	0	0	0	0	0	0	0	0	0	0	0	0	0	0	0	0	2.34844e-05	0	0	0	0	0	0	0	0	0	0	0	0	0	0	0	0	0	Bacteria	Verrucomicrobiota	Verrucomicrobiae	Chthoniobacterales	Terrimicrobiaceae	Terrimicrobium
OTU_5238	No	0	0	0	0	0	0	0	0	0	0	0	0	0	2	0	0	0	0	0	0	0	0	0	0	0	0	0	0	0	0	0	2.38732e-05	0	0	0	0	Bacteria	Verrucomicrobiota	Verrucomicrobiae	Chthoniobacterales	Terrimicrobiaceae	FukuN18 freshwater group
OTU_22110	No	0	0	3	0	0	0	0	0	0	0	0	0	0	0	0	0	0	0	0	0	2.96071e-05	0	0	0	0	0	0	0	0	0	0	0	0	0	0	0	Bacteria	Verrucomicrobiota	Verrucomicrobiae	Chthoniobacterales	Xiphinematobacteraceae	Candidatus Xiphinematobacter
OTU_5536	No	0	0	8	0	0	0	0	0	0	0	0	0	0	0	0	0	0	0	0	0	7.89523e-05	0	0	0	0	0	0	0	0	0	0	0	0	0	0	0	Bacteria	Verrucomicrobiota	Verrucomicrobiae	Methylacidiphilales	Methylacidiphilaceae	uncultured
OTU_7456	No	0	0	5	0	0	0	0	0	0	0	0	0	0	0	0	0	0	0	0	0	4.93452e-05	0	0	0	0	0	0	0	0	0	0	0	0	0	0	0	Bacteria	Verrucomicrobiota	Verrucomicrobiae	Methylacidiphilales	Methylacidiphilaceae	uncultured
OTU_12396	No	0	0	0	2	0	0	0	0	0	0	0	0	0	0	0	0	0	0	0	0	0	1.63575e-05	0	0	0	0	0	0	0	0	0	0	0	0	0	0	Bacteria	Verrucomicrobiota	Verrucomicrobiae	Methylacidiphilales	Methylacidiphilaceae	uncultured
OTU_37751	No	2	0	0	0	0	0	0	0	0	0	0	0	0	0	0	0	0	0	5.21876e-06	0	0	0	0	0	0	0	0	0	0	0	0	0	0	0	0	0	Bacteria	Verrucomicrobiota	Verrucomicrobiae	Methylacidiphilales	Methylacidiphilaceae	uncultured
OTU_39667	No	0	0	2	0	0	0	0	0	0	0	0	0	0	0	0	0	0	0	0	0	1.97381e-05	0	0	0	0	0	0	0	0	0	0	0	0	0	0	0	Bacteria	Verrucomicrobiota	Verrucomicrobiae	Methylacidiphilales	Methylacidiphilaceae	uncultured
OTU_52853	No	0	0	4	0	0	0	0	0	0	0	0	0	0	0	0	0	0	0	0	0	3.94762e-05	0	0	0	0	0	0	0	0	0	0	0	0	0	0	0	Bacteria	Verrucomicrobiota	Verrucomicrobiae	Methylacidiphilales	Methylacidiphilaceae	uncultured
OTU_85179	No	0	0	2	0	0	0	0	0	0	0	0	0	0	0	0	0	0	0	0	0	1.97381e-05	0	0	0	0	0	0	0	0	0	0	0	0	0	0	0	Bacteria	Verrucomicrobiota	Verrucomicrobiae	Methylacidiphilales	Methylacidiphilaceae	uncultured
OTU_101144	No	0	0	0	0	0	4	0	0	0	0	0	0	0	0	0	0	0	0	0	0	0	0	0	8.39336e-06	0	0	0	0	0	0	0	0	0	0	0	0	Bacteria	Verrucomicrobiota	Verrucomicrobiae	Methylacidiphilales	Methylacidiphilaceae	uncultured
OTU_201861	No	0	0	2	0	0	0	0	0	0	0	0	0	0	0	0	0	0	0	0	0	1.97381e-05	0	0	0	0	0	0	0	0	0	0	0	0	0	0	0	Bacteria	Verrucomicrobiota	Verrucomicrobiae	Methylacidiphilales	Methylacidiphilaceae	uncultured
OTU_49	No	2066	72	41	143	14	22	58	145	21	50	103	77	0	8	2	4	0	0	0.00539098	0.000749906	0.000404631	0.00116956	0.000149964	4.61635e-05	0.000573536	0.003773	0.000803674	0.00118847	0.00197917	0.00190556	0	9.54927e-05	4.73205e-05	0.00019228	0	0	Bacteria	Verrucomicrobiota	Verrucomicrobiae	Opitutales	Puniceicoccaceae	MB11C04 marine group
OTU_65	No	1358	1	0	0	0	5	0	0	0	5	2	24	0	0	0	0	0	0	0.00354354	1.04154e-05	0	0	0	1.04917e-05	0	0	0	0.000118847	3.84305e-05	0.000593942	0	0	0	0	0	0	Bacteria	Verrucomicrobiota	Verrucomicrobiae	Opitutales	Puniceicoccaceae	Lentimonas
OTU_76	No	1017	0	2	73	72	119	0	0	0	0	0	0	0	0	4	32	0	0	0.00265374	0	1.97381e-05	0.000597049	0.000771241	0.000249703	0	0	0	0	0	0	0	0	9.4641e-05	0.00153824	0	0	Bacteria	Verrucomicrobiota	Verrucomicrobiae	Opitutales	Puniceicoccaceae	Coraliomargarita
OTU_85	No	832	0	5	0	0	0	0	0	0	0	17	0	3	2	0	0	0	0	0.002171	0	4.93452e-05	0	0	0	0	0	0	0	0.000326659	0	4.74391e-05	2.38732e-05	0	0	0	0	Bacteria	Verrucomicrobiota	Verrucomicrobiae	Opitutales	Puniceicoccaceae	MB11C04 marine group
OTU_115	No	870	0	0	0	0	0	0	0	0	0	8	0	2	0	0	0	0	0	0.00227016	0	0	0	0	0	0	0	0	0	0.000153722	0	3.16261e-05	0	0	0	0	0	Bacteria	Verrucomicrobiota	Verrucomicrobiae	Opitutales	Puniceicoccaceae	MB11C04 marine group
OTU_135	No	549	21	67	74	52	197	238	38	2	5	31	12	1	6	3	5	0	4	0.00143255	0.000218723	0.000661226	0.000605228	0.000557008	0.000413373	0.00235348	0.000988785	7.65404e-05	0.000118847	0.000595673	0.000296971	1.5813e-05	7.16196e-05	7.09807e-05	0.00024035	0	8.80204e-05	Bacteria	Verrucomicrobiota	Verrucomicrobiae	Opitutales	Puniceicoccaceae	MB11C04 marine group
OTU_138	No	0	0	0	4	0	1124	73	2	0	0	0	0	3	9	6	41	0	0	0	0	0	3.2715e-05	0	0.00235854	0.000721865	5.20413e-05	0	0	0	0	4.74391e-05	0.000107429	0.000141961	0.00197087	0	0	Bacteria	Verrucomicrobiota	Verrucomicrobiae	Opitutales	Puniceicoccaceae	Lentimonas
OTU_144	No	498	5	31	51	137	231	81	71	10	28	16	55	8	30	7	24	0	8	0.00129947	5.20768e-05	0.00030594	0.000417116	0.0014675	0.000484717	0.000800973	0.00184747	0.000382702	0.000665542	0.000307444	0.00136112	0.000126504	0.000358098	0.000165622	0.00115368	0	0.000176041	Bacteria	Verrucomicrobiota	Verrucomicrobiae	Opitutales	Puniceicoccaceae	MB11C04 marine group
OTU_154	No	14	1	30	14	27	772	70	8	0	0	0	0	0	1	1	0	0	94	3.65313e-05	1.04154e-05	0.000296071	0.000114503	0.000289215	0.00161992	0.000692199	0.000208165	0	0	0	0	0	1.19366e-05	2.36602e-05	0	0	0.00206848	Bacteria	Verrucomicrobiota	Verrucomicrobiae	Opitutales	Puniceicoccaceae	MB11C04 marine group
OTU_164	No	5	8	11	147	111	816	242	68	5	4	0	0	0	0	1	15	1	71	1.30469e-05	8.33229e-05	0.000108559	0.00120228	0.001189	0.00171225	0.00239303	0.0017694	0.000191351	9.50774e-05	0	0	0	0	2.36602e-05	0.00072105	4.58127e-05	0.00156236	Bacteria	Verrucomicrobiota	Verrucomicrobiae	Opitutales	Puniceicoccaceae	MB11C04 marine group
OTU_254	No	0	2	0	10	21	471	77	19	2	3	0	0	0	0	1	3	0	18	0	2.08307e-05	0	8.17875e-05	0.000224945	0.000988319	0.000761419	0.000494393	7.65404e-05	7.1308e-05	0	0	0	0	2.36602e-05	0.00014421	0	0.000396092	Bacteria	Verrucomicrobiota	Verrucomicrobiae	Opitutales	Puniceicoccaceae	MB11C04 marine group
OTU_263	No	413	12	8	32	13	27	81	46	8	21	16	66	8	16	2	16	0	0	0.00107767	0.000124984	7.89523e-05	0.00026172	0.000139252	5.66552e-05	0.000800973	0.00119695	0.000306162	0.000499156	0.000307444	0.00163334	0.000126504	0.000190985	4.73205e-05	0.00076912	0	0	Bacteria	Verrucomicrobiota	Verrucomicrobiae	Opitutales	Puniceicoccaceae	MB11C04 marine group
OTU_294	No	272	12	21	11	0	0	3	4	3	3	20	9	33	20	1	0	3	0	0.000709751	0.000124984	0.00020725	8.99663e-05	0	0	2.96657e-05	0.000104083	0.000114811	7.1308e-05	0.000384305	0.000222728	0.00052183	0.000238732	2.36602e-05	0	0.000137438	0	Bacteria	Verrucomicrobiota	Verrucomicrobiae	Opitutales	Puniceicoccaceae	Pelagicoccus
OTU_315	No	21	1	3	4	71	370	151	22	5	0	1	0	0	3	1	33	15	65	5.4797e-05	1.04154e-05	2.96071e-05	3.2715e-05	0.00076053	0.000776386	0.00149317	0.000572455	0.000191351	0	1.92152e-05	0	0	3.58098e-05	2.36602e-05	0.00158631	0.000687191	0.00143033	Bacteria	Verrucomicrobiota	Verrucomicrobiae	Opitutales	Puniceicoccaceae	MB11C04 marine group
OTU_321	No	292	2	4	4	20	0	25	24	6	2	15	5	1	8	0	1	0	0	0.000761939	2.08307e-05	3.94762e-05	3.2715e-05	0.000214234	0	0.000247214	0.000624496	0.000229621	4.75387e-05	0.000288229	0.000123738	1.5813e-05	9.54927e-05	0	4.807e-05	0	0	Bacteria	Verrucomicrobiota	Verrucomicrobiae	Opitutales	Puniceicoccaceae	MB11C04 marine group
OTU_338	No	0	1	0	1	11	188	69	8	0	0	0	0	0	0	0	3	1	48	0	1.04154e-05	0	8.17875e-06	0.000117829	0.000394488	0.00068231	0.000208165	0	0	0	0	0	0	0	0.00014421	4.58127e-05	0.00105625	Bacteria	Verrucomicrobiota	Verrucomicrobiae	Opitutales	Puniceicoccaceae	MB11C04 marine group
OTU_347	No	280	16	4	94	36	95	130	115	11	26	24	56	2	0	2	9	0	0	0.000730626	0.000166646	3.94762e-05	0.000768803	0.000385621	0.000199342	0.00128551	0.00299238	0.000420972	0.000618003	0.000461166	0.00138586	3.16261e-05	0	4.73205e-05	0.00043263	0	0	Bacteria	Verrucomicrobiota	Verrucomicrobiae	Opitutales	Puniceicoccaceae	MB11C04 marine group
OTU_365	No	0	0	12	17	6	175	4	1	0	1	0	0	0	0	0	3	0	0	0	0	0.000118428	0.000139039	6.42701e-05	0.00036721	3.95542e-05	2.60207e-05	0	2.37693e-05	0	0	0	0	0	0.00014421	0	0	Bacteria	Verrucomicrobiota	Verrucomicrobiae	Opitutales	Puniceicoccaceae	MB11C04 marine group
OTU_366	No	2	0	0	1	13	0	7	0	0	0	0	0	0	0	1	104	0	0	5.21876e-06	0	0	8.17875e-06	0.000139252	0	6.92199e-05	0	0	0	0	0	0	0	2.36602e-05	0.00499928	0	0	Bacteria	Verrucomicrobiota	Verrucomicrobiae	Opitutales	Puniceicoccaceae	Coraliomargarita
OTU_422	No	92	17	11	11	23	21	15	7	7	3	10	3	31	39	5	17	2	6	0.000240063	0.000177061	0.000108559	8.99663e-05	0.000246369	4.40652e-05	0.000148328	0.000182145	0.000267891	7.1308e-05	0.000192152	7.42427e-05	0.000490204	0.000465527	0.000118301	0.00081719	9.16254e-05	0.000132031	Bacteria	Verrucomicrobiota	Verrucomicrobiae	Opitutales	Puniceicoccaceae	Cerasicoccus
OTU_444	No	83	12	1	0	0	0	0	0	0	0	5	1	0	0	0	0	0	0	0.000216578	0.000124984	9.86904e-06	0	0	0	0	0	0	0	9.60762e-05	2.47476e-05	0	0	0	0	0	0	Bacteria	Verrucomicrobiota	Verrucomicrobiae	Opitutales	Puniceicoccaceae	MB11C04 marine group
OTU_446	No	0	0	0	0	21	133	17	11	0	1	0	0	0	0	0	0	0	0	0	0	0	0	0.000224945	0.000279079	0.000168105	0.000286227	0	2.37693e-05	0	0	0	0	0	0	0	0	Bacteria	Verrucomicrobiota	Verrucomicrobiae	Opitutales	Puniceicoccaceae	MB11C04 marine group
OTU_451	No	0	0	3	1	59	52	11	4	0	0	0	0	0	0	0	0	0	79	0	0	2.96071e-05	8.17875e-06	0.000631989	0.000109114	0.000108774	0.000104083	0	0	0	0	0	0	0	0	0	0.0017384	Bacteria	Verrucomicrobiota	Verrucomicrobiae	Opitutales	Puniceicoccaceae	Lentimonas
OTU_454	No	36	0	14	50	44	200	106	2	4	0	0	0	8	7	1	3	6	57	9.39376e-05	0	0.000138167	0.000408938	0.000471314	0.000419668	0.00104819	5.20413e-05	0.000153081	0	0	0	0.000126504	8.35561e-05	2.36602e-05	0.00014421	0.000274876	0.00125429	Bacteria	Verrucomicrobiota	Verrucomicrobiae	Opitutales	Puniceicoccaceae
OTU_508	No	30	0	3	6	7	85	21	6	0	0	0	0	0	2	0	1	2	25	7.82814e-05	0	2.96071e-05	4.90725e-05	7.49818e-05	0.000178359	0.00020766	0.000156124	0	0	0	0	0	2.38732e-05	0	4.807e-05	9.16254e-05	0.000550128	Bacteria	Verrucomicrobiota	Verrucomicrobiae	Opitutales	Puniceicoccaceae	MB11C04 marine group
OTU_550	No	5	0	0	11	60	90	44	5	0	0	0	0	0	0	0	1	0	10	1.30469e-05	0	0	8.99663e-05	0.000642701	0.000188851	0.000435096	0.000130103	0	0	0	0	0	0	0	4.807e-05	0	0.000220051	Bacteria	Verrucomicrobiota	Verrucomicrobiae	Opitutales	Puniceicoccaceae	MB11C04 marine group
OTU_558	No	13	8	0	6	32	60	20	6	0	0	0	0	0	0	0	7	0	19	3.39219e-05	8.33229e-05	0	4.90725e-05	0.000342774	0.0001259	0.000197771	0.000156124	0	0	0	0	0	0	0	0.00033649	0	0.000418097	Bacteria	Verrucomicrobiota	Verrucomicrobiae	Opitutales	Puniceicoccaceae	MB11C04 marine group
OTU_741	No	0	0	2	54	0	13	2	0	0	0	0	0	0	0	1	5	1	16	0	0	1.97381e-05	0.000441653	0	2.72784e-05	1.97771e-05	0	0	0	0	0	0	0	2.36602e-05	0.00024035	4.58127e-05	0.000352082	Bacteria	Verrucomicrobiota	Verrucomicrobiae	Opitutales	Puniceicoccaceae	MB11C04 marine group
OTU_747	No	0	0	0	0	0	56	3	2	0	0	0	0	0	0	0	0	0	0	0	0	0	0	0	0.000117507	2.96657e-05	5.20413e-05	0	0	0	0	0	0	0	0	0	0	Bacteria	Verrucomicrobiota	Verrucomicrobiae	Opitutales	Puniceicoccaceae	MB11C04 marine group
OTU_754	No	3	0	8	69	25	100	81	15	0	0	0	0	0	0	0	1	0	9	7.82814e-06	0	7.89523e-05	0.000564334	0.000267792	0.000209834	0.000800973	0.00039031	0	0	0	0	0	0	0	4.807e-05	0	0.000198046	Bacteria	Verrucomicrobiota	Verrucomicrobiae	Opitutales	Puniceicoccaceae	MB11C04 marine group
OTU_762	No	0	4	4	7	0	39	11	1	0	0	0	0	0	5	1	0	4	1	0	4.16615e-05	3.94762e-05	5.72513e-05	0	8.18353e-05	0.000108774	2.60207e-05	0	0	0	0	0	5.9683e-05	2.36602e-05	0	0.000183251	2.20051e-05	Bacteria	Verrucomicrobiota	Verrucomicrobiae	Opitutales	Puniceicoccaceae	MB11C04 marine group
OTU_812	No	0	0	0	0	0	0	1	0	0	0	0	0	0	0	0	0	2	33	0	0	0	0	0	0	9.88856e-06	0	0	0	0	0	0	0	0	0	9.16254e-05	0.000726168	Bacteria	Verrucomicrobiota	Verrucomicrobiae	Opitutales	Puniceicoccaceae	MB11C04 marine group
OTU_827	No	11	0	0	28	47	5	2	1	0	1	4	0	0	0	1	2	0	0	2.87032e-05	0	0	0.000229005	0.000503449	1.04917e-05	1.97771e-05	2.60207e-05	0	2.37693e-05	7.6861e-05	0	0	0	2.36602e-05	9.614e-05	0	0	Bacteria	Verrucomicrobiota	Verrucomicrobiae	Opitutales	Puniceicoccaceae	MB11C04 marine group
OTU_839	No	0	0	0	23	0	83	71	15	1	0	0	0	0	0	1	0	0	2	0	0	0	0.000188111	0	0.000174162	0.000702087	0.00039031	3.82702e-05	0	0	0	0	0	2.36602e-05	0	0	4.40102e-05	Bacteria	Verrucomicrobiota	Verrucomicrobiae	Opitutales	Puniceicoccaceae	MB11C04 marine group
OTU_873	No	0	0	0	22	33	65	22	8	1	1	0	0	0	0	0	1	1	8	0	0	0	0.000179933	0.000353486	0.000136392	0.000217548	0.000208165	3.82702e-05	2.37693e-05	0	0	0	0	0	4.807e-05	4.58127e-05	0.000176041	Bacteria	Verrucomicrobiota	Verrucomicrobiae	Opitutales	Puniceicoccaceae	MB11C04 marine group
OTU_888	No	25	0	0	12	0	35	3	1	0	1	1	0	0	0	0	14	0	11	6.52345e-05	0	0	9.81451e-05	0	7.34419e-05	2.96657e-05	2.60207e-05	0	2.37693e-05	1.92152e-05	0	0	0	0	0.00067298	0	0.000242056	Bacteria	Verrucomicrobiota	Verrucomicrobiae	Opitutales	Puniceicoccaceae	Lentimonas
OTU_1381	No	0	0	0	0	0	23	10	0	0	0	0	0	0	0	0	0	0	0	0	0	0	0	0	4.82618e-05	9.88856e-05	0	0	0	0	0	0	0	0	0	0	0	Bacteria	Verrucomicrobiota	Verrucomicrobiae	Opitutales	Puniceicoccaceae	Coraliomargarita
OTU_1430	No	7	3	3	0	0	25	0	0	0	0	0	0	1	0	0	0	0	0	1.82657e-05	3.12461e-05	2.96071e-05	0	0	5.24585e-05	0	0	0	0	0	0	1.5813e-05	0	0	0	0	0	Bacteria	Verrucomicrobiota	Verrucomicrobiae	Opitutales	Puniceicoccaceae	Lentimonas
OTU_1467	No	1	0	0	0	7	31	20	2	0	0	0	0	0	0	0	0	1	21	2.60938e-06	0	0	0	7.49818e-05	6.50486e-05	0.000197771	5.20413e-05	0	0	0	0	0	0	0	0	4.58127e-05	0.000462107	Bacteria	Verrucomicrobiota	Verrucomicrobiae	Opitutales	Puniceicoccaceae	MB11C04 marine group
OTU_1511	No	0	0	0	0	0	111	42	2	0	0	0	0	0	0	0	0	0	29	0	0	0	0	0	0.000232916	0.000415319	5.20413e-05	0	0	0	0	0	0	0	0	0	0.000638148	Bacteria	Verrucomicrobiota	Verrucomicrobiae	Opitutales	Puniceicoccaceae	MB11C04 marine group
OTU_1730	No	0	0	0	0	0	0	0	0	0	0	0	0	0	0	0	0	0	9	0	0	0	0	0	0	0	0	0	0	0	0	0	0	0	0	0	0.000198046	Bacteria	Verrucomicrobiota	Verrucomicrobiae	Opitutales	Puniceicoccaceae
OTU_1865	No	8	0	0	0	0	0	0	0	0	0	0	0	0	0	0	0	0	0	2.0875e-05	0	0	0	0	0	0	0	0	0	0	0	0	0	0	0	0	0	Bacteria	Verrucomicrobiota	Verrucomicrobiae	Opitutales	Puniceicoccaceae
OTU_1882	No	0	0	0	3	12	0	12	2	0	0	0	0	0	0	0	0	0	4	0	0	0	2.45363e-05	0.00012854	0	0.000118663	5.20413e-05	0	0	0	0	0	0	0	0	0	8.80204e-05	Bacteria	Verrucomicrobiota	Verrucomicrobiae	Opitutales	Puniceicoccaceae
OTU_1886	No	6	0	0	0	0	13	3	1	0	0	0	0	0	0	0	0	0	0	1.56563e-05	0	0	0	0	2.72784e-05	2.96657e-05	2.60207e-05	0	0	0	0	0	0	0	0	0	0	Bacteria	Verrucomicrobiota	Verrucomicrobiae	Opitutales	Puniceicoccaceae	MB11C04 marine group
OTU_2066	No	2	0	0	0	0	5	11	1	1	0	0	0	0	0	0	1	0	1	5.21876e-06	0	0	0	0	1.04917e-05	0.000108774	2.60207e-05	3.82702e-05	0	0	0	0	0	0	4.807e-05	0	2.20051e-05	Bacteria	Verrucomicrobiota	Verrucomicrobiae	Opitutales	Puniceicoccaceae	MB11C04 marine group
OTU_2143	No	0	0	0	4	1	20	0	0	0	0	0	0	0	0	0	0	0	0	0	0	0	3.2715e-05	1.07117e-05	4.19668e-05	0	0	0	0	0	0	0	0	0	0	0	0	Bacteria	Verrucomicrobiota	Verrucomicrobiae	Opitutales	Puniceicoccaceae
OTU_2178	No	12	0	0	0	0	0	0	0	0	0	0	0	0	0	0	0	0	0	3.13125e-05	0	0	0	0	0	0	0	0	0	0	0	0	0	0	0	0	0	Bacteria	Verrucomicrobiota	Verrucomicrobiae	Opitutales	Puniceicoccaceae	Pelagicoccus
OTU_2249	No	9	0	0	0	3	1	4	1	0	0	0	0	0	0	0	0	0	0	2.34844e-05	0	0	0	3.21351e-05	2.09834e-06	3.95542e-05	2.60207e-05	0	0	0	0	0	0	0	0	0	0	Bacteria	Verrucomicrobiota	Verrucomicrobiae	Opitutales	Puniceicoccaceae	Pelagicoccus
OTU_2323	No	0	0	0	5	17	0	0	1	0	0	0	0	0	0	0	0	0	1	0	0	0	4.08938e-05	0.000182099	0	0	2.60207e-05	0	0	0	0	0	0	0	0	0	2.20051e-05	Bacteria	Verrucomicrobiota	Verrucomicrobiae	Opitutales	Puniceicoccaceae	MB11C04 marine group
OTU_2511	No	0	0	0	0	0	0	0	0	0	0	0	0	0	0	0	8	0	0	0	0	0	0	0	0	0	0	0	0	0	0	0	0	0	0.00038456	0	0	Bacteria	Verrucomicrobiota	Verrucomicrobiae	Opitutales	Puniceicoccaceae	Coraliomargarita
OTU_2587	No	0	0	0	0	8	11	12	0	0	0	0	0	0	0	0	0	1	2	0	0	0	0	8.56935e-05	2.30817e-05	0.000118663	0	0	0	0	0	0	0	0	0	4.58127e-05	4.40102e-05	Bacteria	Verrucomicrobiota	Verrucomicrobiae	Opitutales	Puniceicoccaceae
OTU_2662	No	17	0	0	0	0	0	2	0	0	0	0	0	0	0	0	0	0	1	4.43594e-05	0	0	0	0	0	1.97771e-05	0	0	0	0	0	0	0	0	0	0	2.20051e-05	Bacteria	Verrucomicrobiota	Verrucomicrobiae	Opitutales	Puniceicoccaceae
OTU_2709	No	0	0	0	0	0	13	0	0	0	0	0	0	0	0	0	0	0	5	0	0	0	0	0	2.72784e-05	0	0	0	0	0	0	0	0	0	0	0	0.000110026	Bacteria	Verrucomicrobiota	Verrucomicrobiae	Opitutales	Puniceicoccaceae	Cerasicoccus
OTU_2710	No	5	0	0	0	0	0	0	0	0	0	1	0	0	0	0	0	0	0	1.30469e-05	0	0	0	0	0	0	0	0	0	1.92152e-05	0	0	0	0	0	0	0	Bacteria	Verrucomicrobiota	Verrucomicrobiae	Opitutales	Puniceicoccaceae
OTU_2721	No	0	0	4	13	0	3	0	1	2	8	0	0	0	0	0	1	0	7	0	0	3.94762e-05	0.000106324	0	6.29502e-06	0	2.60207e-05	7.65404e-05	0.000190155	0	0	0	0	0	4.807e-05	0	0.000154036	Bacteria	Verrucomicrobiota	Verrucomicrobiae	Opitutales	Puniceicoccaceae	MB11C04 marine group
OTU_2800	No	0	0	1	0	2	11	1	0	0	0	0	0	0	0	0	0	1	0	0	0	9.86904e-06	0	2.14234e-05	2.30817e-05	9.88856e-06	0	0	0	0	0	0	0	0	0	4.58127e-05	0	Bacteria	Verrucomicrobiota	Verrucomicrobiae	Opitutales	Puniceicoccaceae	Cerasicoccus
OTU_2851	No	6	0	0	0	0	0	0	0	0	0	0	0	0	0	0	0	0	0	1.56563e-05	0	0	0	0	0	0	0	0	0	0	0	0	0	0	0	0	0	Bacteria	Verrucomicrobiota	Verrucomicrobiae	Opitutales	Puniceicoccaceae	Coraliomargarita
OTU_2951	No	16	0	1	0	0	13	2	3	0	0	0	0	3	0	0	1	1	3	4.17501e-05	0	9.86904e-06	0	0	2.72784e-05	1.97771e-05	7.8062e-05	0	0	0	0	4.74391e-05	0	0	4.807e-05	4.58127e-05	6.60153e-05	Bacteria	Verrucomicrobiota	Verrucomicrobiae	Opitutales	Puniceicoccaceae	MB11C04 marine group
OTU_3062	No	0	0	21	0	0	0	0	0	0	0	0	0	0	0	0	0	0	0	0	0	0.00020725	0	0	0	0	0	0	0	0	0	0	0	0	0	0	0	Bacteria	Verrucomicrobiota	Verrucomicrobiae	Opitutales	Puniceicoccaceae	Pelagicoccus
OTU_3072	No	0	0	0	0	3	16	27	7	0	0	0	0	0	0	0	2	0	5	0	0	0	0	3.21351e-05	3.35735e-05	0.000266991	0.000182145	0	0	0	0	0	0	0	9.614e-05	0	0.000110026	Bacteria	Verrucomicrobiota	Verrucomicrobiae	Opitutales	Puniceicoccaceae	MB11C04 marine group
OTU_3088	No	2	0	3	2	15	0	0	0	0	0	0	0	0	0	0	0	0	1	5.21876e-06	0	2.96071e-05	1.63575e-05	0.000160675	0	0	0	0	0	0	0	0	0	0	0	0	2.20051e-05	Bacteria	Verrucomicrobiota	Verrucomicrobiae	Opitutales	Puniceicoccaceae	Pelagicoccus
OTU_3144	No	0	0	1	1	0	8	0	0	0	0	1	0	0	0	0	0	0	4	0	0	9.86904e-06	8.17875e-06	0	1.67867e-05	0	0	0	0	1.92152e-05	0	0	0	0	0	0	8.80204e-05	Bacteria	Verrucomicrobiota	Verrucomicrobiae	Opitutales	Puniceicoccaceae	Pelagicoccus
OTU_3180	No	0	0	0	2	0	20	0	0	0	0	0	0	0	0	0	0	0	0	0	0	0	1.63575e-05	0	4.19668e-05	0	0	0	0	0	0	0	0	0	0	0	0	Bacteria	Verrucomicrobiota	Verrucomicrobiae	Opitutales	Puniceicoccaceae
OTU_3197	No	8	0	0	0	0	0	0	0	0	0	0	0	0	0	0	0	0	0	2.0875e-05	0	0	0	0	0	0	0	0	0	0	0	0	0	0	0	0	0	Bacteria	Verrucomicrobiota	Verrucomicrobiae	Opitutales	Puniceicoccaceae	Pelagicoccus
OTU_3243	No	0	0	9	0	0	0	1	0	0	0	0	0	0	0	0	0	0	0	0	0	8.88213e-05	0	0	0	9.88856e-06	0	0	0	0	0	0	0	0	0	0	0	Bacteria	Verrucomicrobiota	Verrucomicrobiae	Opitutales	Puniceicoccaceae	Pelagicoccus
OTU_3310	No	0	0	0	0	0	6	2	1	0	0	0	0	0	0	0	0	0	0	0	0	0	0	0	1.259e-05	1.97771e-05	2.60207e-05	0	0	0	0	0	0	0	0	0	0	Bacteria	Verrucomicrobiota	Verrucomicrobiae	Opitutales	Puniceicoccaceae	Cerasicoccus
OTU_3334	No	0	0	2	0	0	5	8	3	0	0	0	0	0	1	0	4	0	0	0	0	1.97381e-05	0	0	1.04917e-05	7.91084e-05	7.8062e-05	0	0	0	0	0	1.19366e-05	0	0.00019228	0	0	Bacteria	Verrucomicrobiota	Verrucomicrobiae	Opitutales	Puniceicoccaceae	MB11C04 marine group
OTU_3495	No	6	6	2	0	0	0	1	0	0	0	0	0	0	0	1	0	0	0	1.56563e-05	6.24922e-05	1.97381e-05	0	0	0	9.88856e-06	0	0	0	0	0	0	0	2.36602e-05	0	0	0	Bacteria	Verrucomicrobiota	Verrucomicrobiae	Opitutales	Puniceicoccaceae	MB11C04 marine group
OTU_3558	No	5	6	0	0	0	4	0	0	0	0	0	0	1	0	0	0	0	0	1.30469e-05	6.24922e-05	0	0	0	8.39336e-06	0	0	0	0	0	0	1.5813e-05	0	0	0	0	0	Bacteria	Verrucomicrobiota	Verrucomicrobiae	Opitutales	Puniceicoccaceae
OTU_3579	No	7	2	0	0	0	6	0	0	0	0	0	0	0	0	0	0	0	0	1.82657e-05	2.08307e-05	0	0	0	1.259e-05	0	0	0	0	0	0	0	0	0	0	0	0	Bacteria	Verrucomicrobiota	Verrucomicrobiae	Opitutales	Puniceicoccaceae	Lentimonas
OTU_3904	No	0	0	0	0	0	8	2	1	0	0	0	0	0	0	0	0	0	1	0	0	0	0	0	1.67867e-05	1.97771e-05	2.60207e-05	0	0	0	0	0	0	0	0	0	2.20051e-05	Bacteria	Verrucomicrobiota	Verrucomicrobiae	Opitutales	Puniceicoccaceae	MB11C04 marine group
OTU_4136	No	0	0	0	0	0	0	0	0	0	0	0	0	0	3	0	0	0	0	0	0	0	0	0	0	0	0	0	0	0	0	0	3.58098e-05	0	0	0	0	Bacteria	Verrucomicrobiota	Verrucomicrobiae	Opitutales	Opitutaceae	IMCC26134
OTU_4185	No	7	0	0	0	0	0	0	0	0	0	0	0	0	0	0	0	0	0	1.82657e-05	0	0	0	0	0	0	0	0	0	0	0	0	0	0	0	0	0	Bacteria	Verrucomicrobiota	Verrucomicrobiae	Opitutales	Puniceicoccaceae	Cerasicoccus
OTU_4318	No	0	0	0	2	25	48	10	3	0	0	0	0	0	1	0	1	0	18	0	0	0	1.63575e-05	0.000267792	0.00010072	9.88856e-05	7.8062e-05	0	0	0	0	0	1.19366e-05	0	4.807e-05	0	0.000396092	Bacteria	Verrucomicrobiota	Verrucomicrobiae	Opitutales	Puniceicoccaceae	MB11C04 marine group
OTU_4358	No	3	0	0	0	0	0	0	0	0	0	0	0	0	0	0	0	0	0	7.82814e-06	0	0	0	0	0	0	0	0	0	0	0	0	0	0	0	0	0	Bacteria	Verrucomicrobiota	Verrucomicrobiae	Opitutales	Puniceicoccaceae	Cerasicoccus
OTU_4555	No	13	3	0	0	0	0	0	0	0	0	0	0	0	0	0	0	0	0	3.39219e-05	3.12461e-05	0	0	0	0	0	0	0	0	0	0	0	0	0	0	0	0	Bacteria	Verrucomicrobiota	Verrucomicrobiae	Opitutales	Puniceicoccaceae
OTU_4557	No	3	0	0	0	0	0	0	0	0	0	0	0	0	0	0	0	0	0	7.82814e-06	0	0	0	0	0	0	0	0	0	0	0	0	0	0	0	0	0	Bacteria	Verrucomicrobiota	Verrucomicrobiae	Opitutales	Puniceicoccaceae	Pelagicoccus
OTU_4720	No	0	0	6	0	0	0	0	0	0	0	0	0	0	0	0	0	0	0	0	0	5.92142e-05	0	0	0	0	0	0	0	0	0	0	0	0	0	0	0	Bacteria	Verrucomicrobiota	Verrucomicrobiae	Opitutales	Puniceicoccaceae
OTU_4854	No	2	0	0	0	0	0	0	0	0	0	0	0	0	0	0	0	0	0	5.21876e-06	0	0	0	0	0	0	0	0	0	0	0	0	0	0	0	0	0	Bacteria	Verrucomicrobiota	Verrucomicrobiae	Opitutales	Opitutaceae
OTU_5169	No	2	0	0	0	0	0	0	0	0	0	0	0	0	0	0	0	0	0	5.21876e-06	0	0	0	0	0	0	0	0	0	0	0	0	0	0	0	0	0	Bacteria	Verrucomicrobiota	Verrucomicrobiae	Opitutales	Puniceicoccaceae
OTU_5235	No	1	0	3	2	0	0	0	0	0	0	1	0	0	1	0	0	0	0	2.60938e-06	0	2.96071e-05	1.63575e-05	0	0	0	0	0	0	1.92152e-05	0	0	1.19366e-05	0	0	0	0	Bacteria	Verrucomicrobiota	Verrucomicrobiae	Opitutales	Puniceicoccaceae	Verruc-01
OTU_5465	No	0	0	0	0	0	5	10	1	0	0	0	0	0	0	0	0	0	0	0	0	0	0	0	1.04917e-05	9.88856e-05	2.60207e-05	0	0	0	0	0	0	0	0	0	0	Bacteria	Verrucomicrobiota	Verrucomicrobiae	Opitutales	Puniceicoccaceae	MB11C04 marine group
OTU_5627	No	0	0	0	0	0	4	2	0	1	0	0	0	1	0	0	0	0	3	0	0	0	0	0	8.39336e-06	1.97771e-05	0	3.82702e-05	0	0	0	1.5813e-05	0	0	0	0	6.60153e-05	Bacteria	Verrucomicrobiota	Verrucomicrobiae	Opitutales	Puniceicoccaceae	Verruc-01
OTU_5811	No	0	0	0	0	0	7	0	0	0	0	0	0	0	0	0	0	0	0	0	0	0	0	0	1.46884e-05	0	0	0	0	0	0	0	0	0	0	0	0	Bacteria	Verrucomicrobiota	Verrucomicrobiae	Opitutales	Puniceicoccaceae	Pelagicoccus
OTU_6141	No	0	0	0	9	0	0	0	0	0	0	0	0	0	0	0	1	0	0	0	0	0	7.36088e-05	0	0	0	0	0	0	0	0	0	0	0	4.807e-05	0	0	Bacteria	Verrucomicrobiota	Verrucomicrobiae	Opitutales	Puniceicoccaceae
OTU_6203	No	0	0	0	0	0	0	0	0	0	2	0	4	0	0	0	0	0	0	0	0	0	0	0	0	0	0	0	4.75387e-05	0	9.89903e-05	0	0	0	0	0	0	Bacteria	Verrucomicrobiota	Verrucomicrobiae	Opitutales	Puniceicoccaceae	Lentimonas
OTU_6278	No	0	0	0	3	0	0	0	0	0	0	0	0	0	0	0	0	0	0	0	0	0	2.45363e-05	0	0	0	0	0	0	0	0	0	0	0	0	0	0	Bacteria	Verrucomicrobiota	Verrucomicrobiae	Opitutales	Opitutaceae	Diplosphaera
OTU_6386	No	0	0	0	0	0	8	2	0	0	0	0	0	0	0	0	0	0	1	0	0	0	0	0	1.67867e-05	1.97771e-05	0	0	0	0	0	0	0	0	0	0	2.20051e-05	Bacteria	Verrucomicrobiota	Verrucomicrobiae	Opitutales	Puniceicoccaceae	MB11C04 marine group
OTU_6474	No	0	0	5	0	0	0	0	0	0	0	0	0	0	0	0	0	0	0	0	0	4.93452e-05	0	0	0	0	0	0	0	0	0	0	0	0	0	0	0	Bacteria	Verrucomicrobiota	Verrucomicrobiae	Opitutales	Puniceicoccaceae	Cerasicoccus
OTU_6600	No	0	0	0	0	0	0	0	0	0	0	2	0	0	0	0	0	0	0	0	0	0	0	0	0	0	0	0	0	3.84305e-05	0	0	0	0	0	0	0	Bacteria	Verrucomicrobiota	Verrucomicrobiae	Opitutales	Puniceicoccaceae	Pelagicoccus
OTU_6777	No	3	0	0	0	0	0	0	0	0	1	0	0	0	0	0	0	0	0	7.82814e-06	0	0	0	0	0	0	0	0	2.37693e-05	0	0	0	0	0	0	0	0	Bacteria	Verrucomicrobiota	Verrucomicrobiae	Opitutales	Puniceicoccaceae	Lentimonas
OTU_6963	No	2	0	0	0	0	0	0	0	0	0	0	0	0	0	0	0	0	0	5.21876e-06	0	0	0	0	0	0	0	0	0	0	0	0	0	0	0	0	0	Bacteria	Verrucomicrobiota	Verrucomicrobiae	Opitutales	Puniceicoccaceae
OTU_7481	No	0	0	0	5	0	0	5	0	0	0	0	0	0	0	0	0	0	0	0	0	0	4.08938e-05	0	0	4.94428e-05	0	0	0	0	0	0	0	0	0	0	0	Bacteria	Verrucomicrobiota	Verrucomicrobiae	Opitutales	Puniceicoccaceae
OTU_7743	No	0	3	0	0	0	0	0	0	0	0	0	0	0	0	0	0	0	0	0	3.12461e-05	0	0	0	0	0	0	0	0	0	0	0	0	0	0	0	0	Bacteria	Verrucomicrobiota	Verrucomicrobiae	Opitutales	Puniceicoccaceae
OTU_8656	No	0	0	0	0	0	1	0	0	0	0	0	0	0	0	0	0	0	1	0	0	0	0	0	2.09834e-06	0	0	0	0	0	0	0	0	0	0	0	2.20051e-05	Bacteria	Verrucomicrobiota	Verrucomicrobiae	Opitutales	Puniceicoccaceae	MB11C04 marine group
OTU_8833	No	0	0	0	0	1	1	0	0	0	0	0	0	0	0	0	0	0	0	0	0	0	0	1.07117e-05	2.09834e-06	0	0	0	0	0	0	0	0	0	0	0	0	Bacteria	Verrucomicrobiota	Verrucomicrobiae	Opitutales	Puniceicoccaceae	MB11C04 marine group
OTU_9305	No	7	6	36	37	22	48	24	11	1	3	0	1	0	1	0	17	0	21	1.82657e-05	6.24922e-05	0.000355285	0.000302614	0.000235657	0.00010072	0.000237325	0.000286227	3.82702e-05	7.1308e-05	0	2.47476e-05	0	1.19366e-05	0	0.00081719	0	0.000462107	Bacteria	Verrucomicrobiota	Verrucomicrobiae	Opitutales	Puniceicoccaceae	MB11C04 marine group
OTU_9460	No	8	0	0	0	0	0	0	0	0	0	0	0	0	0	0	0	0	0	2.0875e-05	0	0	0	0	0	0	0	0	0	0	0	0	0	0	0	0	0	Bacteria	Verrucomicrobiota	Verrucomicrobiae	Opitutales	Puniceicoccaceae	MB11C04 marine group
OTU_9733	No	2	0	0	0	0	0	0	0	0	0	0	0	0	0	0	0	0	0	5.21876e-06	0	0	0	0	0	0	0	0	0	0	0	0	0	0	0	0	0	Bacteria	Verrucomicrobiota	Verrucomicrobiae	Opitutales	Puniceicoccaceae	Verruc-01
OTU_9796	No	0	0	0	0	3	0	0	0	0	0	0	0	0	0	0	0	0	0	0	0	0	0	3.21351e-05	0	0	0	0	0	0	0	0	0	0	0	0	0	Bacteria	Verrucomicrobiota	Verrucomicrobiae	Opitutales	Puniceicoccaceae	Pelagicoccus
OTU_9935	No	0	1	0	2	1	4	0	0	0	0	0	0	0	0	0	0	0	0	0	1.04154e-05	0	1.63575e-05	1.07117e-05	8.39336e-06	0	0	0	0	0	0	0	0	0	0	0	0	Bacteria	Verrucomicrobiota	Verrucomicrobiae	Opitutales	Puniceicoccaceae	MB11C04 marine group
OTU_10609	No	0	0	2	0	0	9	26	19	2	7	0	0	0	0	0	0	0	4	0	0	1.97381e-05	0	0	1.88851e-05	0.000257102	0.000494393	7.65404e-05	0.000166385	0	0	0	0	0	0	0	8.80204e-05	Bacteria	Verrucomicrobiota	Verrucomicrobiae	Opitutales	Puniceicoccaceae	MB11C04 marine group
OTU_10689	No	1	0	0	0	3	0	0	0	0	0	0	0	0	0	0	0	0	0	2.60938e-06	0	0	0	3.21351e-05	0	0	0	0	0	0	0	0	0	0	0	0	0	Bacteria	Verrucomicrobiota	Verrucomicrobiae	Opitutales	Puniceicoccaceae	MB11C04 marine group
OTU_11348	No	2	0	0	0	0	0	2	0	0	0	0	0	0	0	0	0	0	0	5.21876e-06	0	0	0	0	0	1.97771e-05	0	0	0	0	0	0	0	0	0	0	0	Bacteria	Verrucomicrobiota	Verrucomicrobiae	Opitutales	Puniceicoccaceae	Cerasicoccus
OTU_11877	No	0	0	0	0	0	2	0	0	0	0	0	0	0	0	0	0	0	0	0	0	0	0	0	4.19668e-06	0	0	0	0	0	0	0	0	0	0	0	0	Bacteria	Verrucomicrobiota	Verrucomicrobiae	Opitutales	Puniceicoccaceae	Lentimonas
OTU_12128	No	0	0	0	0	0	4	0	0	0	0	0	0	0	0	0	0	0	0	0	0	0	0	0	8.39336e-06	0	0	0	0	0	0	0	0	0	0	0	0	Bacteria	Verrucomicrobiota	Verrucomicrobiae	Opitutales	Puniceicoccaceae	MB11C04 marine group
OTU_12300	No	0	0	0	0	0	18	0	0	0	0	0	0	0	0	0	0	0	0	0	0	0	0	0	3.77701e-05	0	0	0	0	0	0	0	0	0	0	0	0	Bacteria	Verrucomicrobiota	Verrucomicrobiae	Opitutales	Puniceicoccaceae	Lentimonas
OTU_12427	No	0	0	0	0	1	6	0	0	0	0	0	0	0	0	0	0	0	0	0	0	0	0	1.07117e-05	1.259e-05	0	0	0	0	0	0	0	0	0	0	0	0	Bacteria	Verrucomicrobiota	Verrucomicrobiae	Opitutales	Puniceicoccaceae	MB11C04 marine group
OTU_12579	No	0	0	0	0	1	0	1	0	0	0	0	0	0	0	0	0	0	0	0	0	0	0	1.07117e-05	0	9.88856e-06	0	0	0	0	0	0	0	0	0	0	0	Bacteria	Verrucomicrobiota	Verrucomicrobiae	Opitutales	Puniceicoccaceae	MB11C04 marine group
OTU_13773	No	0	0	0	0	2	0	0	0	0	0	0	0	0	0	0	0	0	0	0	0	0	0	2.14234e-05	0	0	0	0	0	0	0	0	0	0	0	0	0	Bacteria	Verrucomicrobiota	Verrucomicrobiae	Opitutales	Puniceicoccaceae	MB11C04 marine group
OTU_13820	No	0	0	0	0	3	2	0	0	0	0	0	0	0	0	0	0	0	0	0	0	0	0	3.21351e-05	4.19668e-06	0	0	0	0	0	0	0	0	0	0	0	0	Bacteria	Verrucomicrobiota	Verrucomicrobiae	Opitutales	Puniceicoccaceae	MB11C04 marine group
OTU_14009	No	2	0	0	0	0	0	0	0	0	0	0	0	0	0	0	0	0	0	5.21876e-06	0	0	0	0	0	0	0	0	0	0	0	0	0	0	0	0	0	Bacteria	Verrucomicrobiota	Verrucomicrobiae	Opitutales	Puniceicoccaceae	MB11C04 marine group
OTU_14141	No	0	0	3	0	0	0	0	0	0	0	0	0	0	0	0	0	0	0	0	0	2.96071e-05	0	0	0	0	0	0	0	0	0	0	0	0	0	0	0	Bacteria	Verrucomicrobiota	Verrucomicrobiae	Opitutales	Puniceicoccaceae	Verruc-01
OTU_14318	No	13	1	1	4	0	0	3	11	19	39	0	7	0	0	0	3	0	0	3.39219e-05	1.04154e-05	9.86904e-06	3.2715e-05	0	0	2.96657e-05	0.000286227	0.000727134	0.000927004	0	0.000173233	0	0	0	0.00014421	0	0	Bacteria	Verrucomicrobiota	Verrucomicrobiae	Opitutales	Puniceicoccaceae	MB11C04 marine group
OTU_14528	No	0	0	0	0	0	0	2	0	0	0	0	0	0	0	0	0	0	0	0	0	0	0	0	0	1.97771e-05	0	0	0	0	0	0	0	0	0	0	0	Bacteria	Verrucomicrobiota	Verrucomicrobiae	Opitutales	Puniceicoccaceae	Cerasicoccus
OTU_14585	No	0	0	0	0	0	0	2	0	0	0	0	0	0	0	0	0	0	0	0	0	0	0	0	0	1.97771e-05	0	0	0	0	0	0	0	0	0	0	0	Bacteria	Verrucomicrobiota	Verrucomicrobiae	Opitutales	Puniceicoccaceae	MB11C04 marine group
OTU_14706	No	1	0	0	3	0	0	0	0	0	0	0	0	0	0	0	0	0	1	2.60938e-06	0	0	2.45363e-05	0	0	0	0	0	0	0	0	0	0	0	0	0	2.20051e-05	Bacteria	Verrucomicrobiota	Verrucomicrobiae	Opitutales	Puniceicoccaceae	MB11C04 marine group
OTU_14722	No	0	3	0	0	0	0	0	0	0	0	0	0	0	0	0	0	0	0	0	3.12461e-05	0	0	0	0	0	0	0	0	0	0	0	0	0	0	0	0	Bacteria	Verrucomicrobiota	Verrucomicrobiae	Opitutales	Puniceicoccaceae
OTU_14924	No	2	0	0	0	1	0	0	0	0	0	0	0	0	0	0	0	0	0	5.21876e-06	0	0	0	1.07117e-05	0	0	0	0	0	0	0	0	0	0	0	0	0	Bacteria	Verrucomicrobiota	Verrucomicrobiae	Opitutales	Puniceicoccaceae	MB11C04 marine group
OTU_15059	No	0	0	0	0	1	4	0	0	0	0	0	0	0	0	0	0	0	0	0	0	0	0	1.07117e-05	8.39336e-06	0	0	0	0	0	0	0	0	0	0	0	0	Bacteria	Verrucomicrobiota	Verrucomicrobiae	Opitutales	Puniceicoccaceae	MB11C04 marine group
OTU_15270	No	0	0	0	0	2	0	0	0	0	0	0	0	0	0	0	0	0	0	0	0	0	0	2.14234e-05	0	0	0	0	0	0	0	0	0	0	0	0	0	Bacteria	Verrucomicrobiota	Verrucomicrobiae	Opitutales	Puniceicoccaceae	Coraliomargarita
OTU_15674	No	2	0	0	0	0	0	1	0	0	0	0	0	0	0	0	0	0	0	5.21876e-06	0	0	0	0	0	9.88856e-06	0	0	0	0	0	0	0	0	0	0	0	Bacteria	Verrucomicrobiota	Verrucomicrobiae	Opitutales	Puniceicoccaceae	MB11C04 marine group
OTU_16200	No	0	0	0	0	0	2	0	0	0	0	0	0	0	0	0	0	0	0	0	0	0	0	0	4.19668e-06	0	0	0	0	0	0	0	0	0	0	0	0	Bacteria	Verrucomicrobiota	Verrucomicrobiae	Opitutales	Puniceicoccaceae	Lentimonas
OTU_16304	No	4	1	1	0	3	1	0	0	0	0	0	0	0	0	0	0	0	0	1.04375e-05	1.04154e-05	9.86904e-06	0	3.21351e-05	2.09834e-06	0	0	0	0	0	0	0	0	0	0	0	0	Bacteria	Verrucomicrobiota	Verrucomicrobiae	Opitutales	Puniceicoccaceae	MB11C04 marine group
OTU_16683	No	0	0	0	1	6	0	0	0	0	0	0	0	0	0	0	0	0	0	0	0	0	8.17875e-06	6.42701e-05	0	0	0	0	0	0	0	0	0	0	0	0	0	Bacteria	Verrucomicrobiota	Verrucomicrobiae	Opitutales	Puniceicoccaceae
OTU_16801	No	0	0	0	0	1	4	1	0	0	0	0	0	0	0	0	0	0	1	0	0	0	0	1.07117e-05	8.39336e-06	9.88856e-06	0	0	0	0	0	0	0	0	0	0	2.20051e-05	Bacteria	Verrucomicrobiota	Verrucomicrobiae	Opitutales	Puniceicoccaceae	MB11C04 marine group
OTU_16934	No	37	1	3	1	0	0	0	1	13	0	3	3	0	1	0	0	0	0	9.6547e-05	1.04154e-05	2.96071e-05	8.17875e-06	0	0	0	2.60207e-05	0.000497512	0	5.76457e-05	7.42427e-05	0	1.19366e-05	0	0	0	0	Bacteria	Verrucomicrobiota	Verrucomicrobiae	Opitutales	Puniceicoccaceae	MB11C04 marine group
OTU_17330	No	0	0	0	0	0	0	1	0	0	0	0	0	1	0	0	0	0	0	0	0	0	0	0	0	9.88856e-06	0	0	0	0	0	1.5813e-05	0	0	0	0	0	Bacteria	Verrucomicrobiota	Verrucomicrobiae	Opitutales	Puniceicoccaceae	MB11C04 marine group
OTU_17515	No	0	0	0	0	2	0	0	0	0	0	0	0	0	0	0	0	0	0	0	0	0	0	2.14234e-05	0	0	0	0	0	0	0	0	0	0	0	0	0	Bacteria	Verrucomicrobiota	Verrucomicrobiae	Opitutales	Puniceicoccaceae	Cerasicoccus
OTU_17590	No	0	0	0	0	0	0	1	0	0	1	1	0	0	0	0	0	0	0	0	0	0	0	0	0	9.88856e-06	0	0	2.37693e-05	1.92152e-05	0	0	0	0	0	0	0	Bacteria	Verrucomicrobiota	Verrucomicrobiae	Opitutales	Puniceicoccaceae	Cerasicoccus
OTU_17672	No	0	0	0	0	0	10	6	2	0	0	0	0	0	0	0	0	0	0	0	0	0	0	0	2.09834e-05	5.93313e-05	5.20413e-05	0	0	0	0	0	0	0	0	0	0	Bacteria	Verrucomicrobiota	Verrucomicrobiae	Opitutales	Puniceicoccaceae	MB11C04 marine group
OTU_18469	No	0	1	2	0	2	0	0	0	0	0	0	0	0	0	0	0	0	0	0	1.04154e-05	1.97381e-05	0	2.14234e-05	0	0	0	0	0	0	0	0	0	0	0	0	0	Bacteria	Verrucomicrobiota	Verrucomicrobiae	Opitutales	Puniceicoccaceae	MB11C04 marine group
OTU_18930	No	8	0	0	0	0	0	0	0	0	0	0	0	0	0	0	0	0	0	2.0875e-05	0	0	0	0	0	0	0	0	0	0	0	0	0	0	0	0	0	Bacteria	Verrucomicrobiota	Verrucomicrobiae	Opitutales	Puniceicoccaceae	MB11C04 marine group
OTU_19147	No	0	0	0	0	1	6	0	0	0	0	0	0	0	0	0	0	0	0	0	0	0	0	1.07117e-05	1.259e-05	0	0	0	0	0	0	0	0	0	0	0	0	Bacteria	Verrucomicrobiota	Verrucomicrobiae	Opitutales	Puniceicoccaceae	MB11C04 marine group
OTU_19507	No	2	0	1	0	0	1	1	0	0	0	0	0	0	0	0	0	0	0	5.21876e-06	0	9.86904e-06	0	0	2.09834e-06	9.88856e-06	0	0	0	0	0	0	0	0	0	0	0	Bacteria	Verrucomicrobiota	Verrucomicrobiae	Opitutales	Puniceicoccaceae	MB11C04 marine group
OTU_19561	No	2	1	1	1	0	4	0	0	0	0	0	0	0	0	0	0	0	0	5.21876e-06	1.04154e-05	9.86904e-06	8.17875e-06	0	8.39336e-06	0	0	0	0	0	0	0	0	0	0	0	0	Bacteria	Verrucomicrobiota	Verrucomicrobiae	Opitutales	Puniceicoccaceae	MB11C04 marine group
OTU_19794	No	0	1	8	9	4	16	10	4	0	1	1	1	0	0	1	0	0	0	0	1.04154e-05	7.89523e-05	7.36088e-05	4.28467e-05	3.35735e-05	9.88856e-05	0.000104083	0	2.37693e-05	1.92152e-05	2.47476e-05	0	0	2.36602e-05	0	0	0	Bacteria	Verrucomicrobiota	Verrucomicrobiae	Opitutales	Puniceicoccaceae	MB11C04 marine group
OTU_21261	No	0	0	0	0	1	7	0	0	0	0	0	0	0	0	0	0	0	0	0	0	0	0	1.07117e-05	1.46884e-05	0	0	0	0	0	0	0	0	0	0	0	0	Bacteria	Verrucomicrobiota	Verrucomicrobiae	Opitutales	Puniceicoccaceae	MB11C04 marine group
OTU_21687	No	0	0	0	0	7	5	0	0	0	0	0	0	0	0	0	0	0	2	0	0	0	0	7.49818e-05	1.04917e-05	0	0	0	0	0	0	0	0	0	0	0	4.40102e-05	Bacteria	Verrucomicrobiota	Verrucomicrobiae	Opitutales	Puniceicoccaceae	MB11C04 marine group
OTU_21784	No	1	2	0	0	0	0	0	0	0	0	0	0	1	0	0	0	0	0	2.60938e-06	2.08307e-05	0	0	0	0	0	0	0	0	0	0	1.5813e-05	0	0	0	0	0	Bacteria	Verrucomicrobiota	Verrucomicrobiae	Opitutales	Puniceicoccaceae	MB11C04 marine group
OTU_21908	No	0	0	0	0	0	2	0	0	0	0	0	0	0	0	0	0	0	0	0	0	0	0	0	4.19668e-06	0	0	0	0	0	0	0	0	0	0	0	0	Bacteria	Verrucomicrobiota	Verrucomicrobiae	Opitutales	Puniceicoccaceae	Lentimonas
OTU_22119	No	0	0	0	0	2	2	0	0	0	0	0	0	0	0	0	0	0	1	0	0	0	0	2.14234e-05	4.19668e-06	0	0	0	0	0	0	0	0	0	0	0	2.20051e-05	Bacteria	Verrucomicrobiota	Verrucomicrobiae	Opitutales	Puniceicoccaceae	MB11C04 marine group
OTU_22126	No	0	0	0	0	2	5	0	0	0	0	0	0	0	0	0	0	0	1	0	0	0	0	2.14234e-05	1.04917e-05	0	0	0	0	0	0	0	0	0	0	0	2.20051e-05	Bacteria	Verrucomicrobiota	Verrucomicrobiae	Opitutales	Puniceicoccaceae	MB11C04 marine group
OTU_22372	No	0	0	0	0	1	1	0	0	0	0	0	0	0	0	0	0	0	0	0	0	0	0	1.07117e-05	2.09834e-06	0	0	0	0	0	0	0	0	0	0	0	0	Bacteria	Verrucomicrobiota	Verrucomicrobiae	Opitutales	Puniceicoccaceae	MB11C04 marine group
OTU_22386	No	2	1	1	0	0	0	0	0	0	0	0	0	0	0	0	0	0	0	5.21876e-06	1.04154e-05	9.86904e-06	0	0	0	0	0	0	0	0	0	0	0	0	0	0	0	Bacteria	Verrucomicrobiota	Verrucomicrobiae	Opitutales	Puniceicoccaceae	MB11C04 marine group
OTU_22771	No	0	1	3	3	1	10	0	0	0	0	0	0	0	0	0	1	0	0	0	1.04154e-05	2.96071e-05	2.45363e-05	1.07117e-05	2.09834e-05	0	0	0	0	0	0	0	0	0	4.807e-05	0	0	Bacteria	Verrucomicrobiota	Verrucomicrobiae	Opitutales	Puniceicoccaceae	MB11C04 marine group
OTU_23048	No	0	0	0	0	0	4	0	0	0	0	0	0	0	0	0	0	0	0	0	0	0	0	0	8.39336e-06	0	0	0	0	0	0	0	0	0	0	0	0	Bacteria	Verrucomicrobiota	Verrucomicrobiae	Opitutales	Puniceicoccaceae	Lentimonas
OTU_23312	No	0	0	0	0	2	0	0	0	0	0	0	0	0	0	0	0	0	0	0	0	0	0	2.14234e-05	0	0	0	0	0	0	0	0	0	0	0	0	0	Bacteria	Verrucomicrobiota	Verrucomicrobiae	Opitutales	Puniceicoccaceae	MB11C04 marine group
OTU_23443	No	0	0	0	0	0	2	0	0	0	0	0	0	0	0	0	0	0	0	0	0	0	0	0	4.19668e-06	0	0	0	0	0	0	0	0	0	0	0	0	Bacteria	Verrucomicrobiota	Verrucomicrobiae	Opitutales	Puniceicoccaceae	MB11C04 marine group
OTU_23926	No	0	0	1	1	0	1	0	0	0	0	0	0	0	0	0	0	0	0	0	0	9.86904e-06	8.17875e-06	0	2.09834e-06	0	0	0	0	0	0	0	0	0	0	0	0	Bacteria	Verrucomicrobiota	Verrucomicrobiae	Opitutales	Puniceicoccaceae	MB11C04 marine group
OTU_23979	No	2	0	0	0	0	0	0	0	0	0	0	0	0	0	0	0	0	0	5.21876e-06	0	0	0	0	0	0	0	0	0	0	0	0	0	0	0	0	0	Bacteria	Verrucomicrobiota	Verrucomicrobiae	Opitutales	Puniceicoccaceae	MB11C04 marine group
OTU_23996	No	0	0	0	3	0	6	0	0	0	0	0	0	0	0	0	0	0	0	0	0	0	2.45363e-05	0	1.259e-05	0	0	0	0	0	0	0	0	0	0	0	0	Bacteria	Verrucomicrobiota	Verrucomicrobiae	Opitutales	Puniceicoccaceae	Cerasicoccus
OTU_24581	No	0	0	0	0	0	5	0	0	0	0	0	0	0	0	0	0	0	0	0	0	0	0	0	1.04917e-05	0	0	0	0	0	0	0	0	0	0	0	0	Bacteria	Verrucomicrobiota	Verrucomicrobiae	Opitutales	Puniceicoccaceae	MB11C04 marine group
OTU_24742	No	2	0	0	0	0	0	1	0	0	1	0	0	0	0	0	0	0	0	5.21876e-06	0	0	0	0	0	9.88856e-06	0	0	2.37693e-05	0	0	0	0	0	0	0	0	Bacteria	Verrucomicrobiota	Verrucomicrobiae	Opitutales	Puniceicoccaceae	Pelagicoccus
OTU_25283	No	0	0	0	0	0	2	1	0	0	0	0	0	0	0	0	0	0	0	0	0	0	0	0	4.19668e-06	9.88856e-06	0	0	0	0	0	0	0	0	0	0	0	Bacteria	Verrucomicrobiota	Verrucomicrobiae	Opitutales	Puniceicoccaceae	MB11C04 marine group
OTU_25374	No	1	0	1	0	0	0	0	0	0	0	0	0	0	0	0	0	0	0	2.60938e-06	0	9.86904e-06	0	0	0	0	0	0	0	0	0	0	0	0	0	0	0	Bacteria	Verrucomicrobiota	Verrucomicrobiae	Opitutales	Puniceicoccaceae	MB11C04 marine group
OTU_25404	No	0	0	0	0	0	4	0	0	0	0	0	0	0	0	0	0	0	0	0	0	0	0	0	8.39336e-06	0	0	0	0	0	0	0	0	0	0	0	0	Bacteria	Verrucomicrobiota	Verrucomicrobiae	Opitutales	Puniceicoccaceae	MB11C04 marine group
OTU_25427	No	0	0	0	0	2	0	0	0	0	0	0	0	0	0	0	0	0	0	0	0	0	0	2.14234e-05	0	0	0	0	0	0	0	0	0	0	0	0	0	Bacteria	Verrucomicrobiota	Verrucomicrobiae	Opitutales	Puniceicoccaceae	MB11C04 marine group
OTU_25558	No	0	0	0	0	0	0	2	0	0	0	0	0	0	0	0	0	0	0	0	0	0	0	0	0	1.97771e-05	0	0	0	0	0	0	0	0	0	0	0	Bacteria	Verrucomicrobiota	Verrucomicrobiae	Opitutales	Puniceicoccaceae	MB11C04 marine group
OTU_26253	No	4	0	0	0	0	0	5	1	0	0	0	0	0	1	0	0	0	0	1.04375e-05	0	0	0	0	0	4.94428e-05	2.60207e-05	0	0	0	0	0	1.19366e-05	0	0	0	0	Bacteria	Verrucomicrobiota	Verrucomicrobiae	Opitutales	Puniceicoccaceae	MB11C04 marine group
OTU_26316	No	0	0	2	1	0	11	2	0	0	0	0	0	0	0	0	0	0	0	0	0	1.97381e-05	8.17875e-06	0	2.30817e-05	1.97771e-05	0	0	0	0	0	0	0	0	0	0	0	Bacteria	Verrucomicrobiota	Verrucomicrobiae	Opitutales	Puniceicoccaceae	MB11C04 marine group
OTU_26470	No	2	1	1	0	0	0	0	0	0	0	0	0	2	0	0	0	0	0	5.21876e-06	1.04154e-05	9.86904e-06	0	0	0	0	0	0	0	0	0	3.16261e-05	0	0	0	0	0	Bacteria	Verrucomicrobiota	Verrucomicrobiae	Opitutales	Puniceicoccaceae	MB11C04 marine group
OTU_27773	No	0	0	0	0	0	0	4	0	0	0	0	0	0	0	0	0	0	0	0	0	0	0	0	0	3.95542e-05	0	0	0	0	0	0	0	0	0	0	0	Bacteria	Verrucomicrobiota	Verrucomicrobiae	Opitutales	Puniceicoccaceae	MB11C04 marine group
OTU_27892	No	0	0	1	0	1	0	0	0	0	0	0	0	0	0	0	0	0	0	0	0	9.86904e-06	0	1.07117e-05	0	0	0	0	0	0	0	0	0	0	0	0	0	Bacteria	Verrucomicrobiota	Verrucomicrobiae	Opitutales	Puniceicoccaceae	MB11C04 marine group
OTU_28076	No	0	0	0	0	0	2	0	0	0	0	0	0	0	0	0	0	0	0	0	0	0	0	0	4.19668e-06	0	0	0	0	0	0	0	0	0	0	0	0	Bacteria	Verrucomicrobiota	Verrucomicrobiae	Opitutales	Puniceicoccaceae	MB11C04 marine group
OTU_28650	No	3	0	0	0	0	0	2	0	0	0	0	0	0	0	0	0	0	0	7.82814e-06	0	0	0	0	0	1.97771e-05	0	0	0	0	0	0	0	0	0	0	0	Bacteria	Verrucomicrobiota	Verrucomicrobiae	Opitutales	Puniceicoccaceae	Cerasicoccus
OTU_28673	No	0	0	0	1	0	1	0	0	0	0	0	0	0	0	0	0	0	0	0	0	0	8.17875e-06	0	2.09834e-06	0	0	0	0	0	0	0	0	0	0	0	0	Bacteria	Verrucomicrobiota	Verrucomicrobiae	Opitutales	Puniceicoccaceae	MB11C04 marine group
OTU_28675	No	0	0	0	0	0	2	0	0	0	0	0	0	0	0	0	0	0	0	0	0	0	0	0	4.19668e-06	0	0	0	0	0	0	0	0	0	0	0	0	Bacteria	Verrucomicrobiota	Verrucomicrobiae	Opitutales	Puniceicoccaceae	MB11C04 marine group
OTU_28691	No	0	0	0	0	0	0	3	0	0	0	0	0	0	0	0	0	0	0	0	0	0	0	0	0	2.96657e-05	0	0	0	0	0	0	0	0	0	0	0	Bacteria	Verrucomicrobiota	Verrucomicrobiae	Opitutales	Puniceicoccaceae	Cerasicoccus
OTU_29677	No	2	3	0	0	0	0	0	0	0	0	2	0	3	4	0	0	0	0	5.21876e-06	3.12461e-05	0	0	0	0	0	0	0	0	3.84305e-05	0	4.74391e-05	4.77464e-05	0	0	0	0	Bacteria	Verrucomicrobiota	Verrucomicrobiae	Opitutales	Puniceicoccaceae	MB11C04 marine group
OTU_29814	No	0	0	2	0	0	0	0	0	0	0	0	0	0	0	0	0	0	0	0	0	1.97381e-05	0	0	0	0	0	0	0	0	0	0	0	0	0	0	0	Bacteria	Verrucomicrobiota	Verrucomicrobiae	Opitutales	Puniceicoccaceae	Pelagicoccus
OTU_30201	No	0	0	0	0	1	16	0	0	0	0	0	0	0	0	0	0	0	1	0	0	0	0	1.07117e-05	3.35735e-05	0	0	0	0	0	0	0	0	0	0	0	2.20051e-05	Bacteria	Verrucomicrobiota	Verrucomicrobiae	Opitutales	Puniceicoccaceae	MB11C04 marine group
OTU_31864	No	0	0	1	2	0	2	0	0	0	0	0	0	0	0	0	0	0	0	0	0	9.86904e-06	1.63575e-05	0	4.19668e-06	0	0	0	0	0	0	0	0	0	0	0	0	Bacteria	Verrucomicrobiota	Verrucomicrobiae	Opitutales	Puniceicoccaceae	MB11C04 marine group
OTU_32938	No	0	0	0	0	0	0	2	0	0	0	0	0	0	0	0	0	0	0	0	0	0	0	0	0	1.97771e-05	0	0	0	0	0	0	0	0	0	0	0	Bacteria	Verrucomicrobiota	Verrucomicrobiae	Opitutales	Puniceicoccaceae	MB11C04 marine group
OTU_33254	No	0	0	0	0	0	11	0	0	0	0	0	0	0	0	0	0	0	0	0	0	0	0	0	2.30817e-05	0	0	0	0	0	0	0	0	0	0	0	0	Bacteria	Verrucomicrobiota	Verrucomicrobiae	Opitutales	Puniceicoccaceae	Lentimonas
OTU_33406	No	4	0	0	3	0	0	0	0	1	0	0	0	0	0	0	0	0	0	1.04375e-05	0	0	2.45363e-05	0	0	0	0	3.82702e-05	0	0	0	0	0	0	0	0	0	Bacteria	Verrucomicrobiota	Verrucomicrobiae	Opitutales	Puniceicoccaceae	MB11C04 marine group
OTU_33837	No	0	0	0	2	0	2	0	0	0	0	0	0	0	0	0	0	0	0	0	0	0	1.63575e-05	0	4.19668e-06	0	0	0	0	0	0	0	0	0	0	0	0	Bacteria	Verrucomicrobiota	Verrucomicrobiae	Opitutales	Puniceicoccaceae	MB11C04 marine group
OTU_35197	No	0	0	0	1	0	5	0	0	0	0	0	0	0	0	0	0	0	0	0	0	0	8.17875e-06	0	1.04917e-05	0	0	0	0	0	0	0	0	0	0	0	0	Bacteria	Verrucomicrobiota	Verrucomicrobiae	Opitutales	Puniceicoccaceae	MB11C04 marine group
OTU_36055	No	0	0	0	1	0	2	0	0	0	0	0	0	0	0	0	0	0	0	0	0	0	8.17875e-06	0	4.19668e-06	0	0	0	0	0	0	0	0	0	0	0	0	Bacteria	Verrucomicrobiota	Verrucomicrobiae	Opitutales	Puniceicoccaceae	MB11C04 marine group
OTU_36706	No	0	2	0	0	0	0	0	0	0	0	0	0	0	0	0	0	0	0	0	2.08307e-05	0	0	0	0	0	0	0	0	0	0	0	0	0	0	0	0	Bacteria	Verrucomicrobiota	Verrucomicrobiae	Opitutales	Puniceicoccaceae	Lentimonas
OTU_36781	No	12	0	0	8	2	0	14	25	0	5	0	5	0	0	0	0	0	0	3.13125e-05	0	0	6.543e-05	2.14234e-05	0	0.00013844	0.000650517	0	0.000118847	0	0.000123738	0	0	0	0	0	0	Bacteria	Verrucomicrobiota	Verrucomicrobiae	Opitutales	Puniceicoccaceae	MB11C04 marine group
OTU_36799	No	2	0	0	0	0	0	0	0	0	0	0	0	0	0	0	0	0	0	5.21876e-06	0	0	0	0	0	0	0	0	0	0	0	0	0	0	0	0	0	Bacteria	Verrucomicrobiota	Verrucomicrobiae	Opitutales	Puniceicoccaceae	MB11C04 marine group
OTU_38151	No	1	0	0	0	2	0	0	0	0	0	0	0	0	0	0	0	0	0	2.60938e-06	0	0	0	2.14234e-05	0	0	0	0	0	0	0	0	0	0	0	0	0	Bacteria	Verrucomicrobiota	Verrucomicrobiae	Opitutales	Puniceicoccaceae	MB11C04 marine group
OTU_38825	No	0	0	0	0	0	3	0	0	0	0	0	0	0	0	0	0	0	0	0	0	0	0	0	6.29502e-06	0	0	0	0	0	0	0	0	0	0	0	0	Bacteria	Verrucomicrobiota	Verrucomicrobiae	Opitutales	Puniceicoccaceae	MB11C04 marine group
OTU_38863	No	3	0	2	1	1	0	0	0	0	0	0	0	1	0	0	0	0	0	7.82814e-06	0	1.97381e-05	8.17875e-06	1.07117e-05	0	0	0	0	0	0	0	1.5813e-05	0	0	0	0	0	Bacteria	Verrucomicrobiota	Verrucomicrobiae	Opitutales	Puniceicoccaceae	MB11C04 marine group
OTU_39487	No	0	0	1	3	0	4	2	0	0	0	0	0	0	0	0	0	0	0	0	0	9.86904e-06	2.45363e-05	0	8.39336e-06	1.97771e-05	0	0	0	0	0	0	0	0	0	0	0	Bacteria	Verrucomicrobiota	Verrucomicrobiae	Opitutales	Puniceicoccaceae	MB11C04 marine group
OTU_40273	No	0	0	0	0	0	1	1	0	0	0	0	0	0	0	0	0	0	0	0	0	0	0	0	2.09834e-06	9.88856e-06	0	0	0	0	0	0	0	0	0	0	0	Bacteria	Verrucomicrobiota	Verrucomicrobiae	Opitutales	Puniceicoccaceae	MB11C04 marine group
OTU_40331	No	0	1	0	0	0	1	3	1	0	0	0	0	0	0	0	0	0	0	0	1.04154e-05	0	0	0	2.09834e-06	2.96657e-05	2.60207e-05	0	0	0	0	0	0	0	0	0	0	Bacteria	Verrucomicrobiota	Verrucomicrobiae	Opitutales	Puniceicoccaceae	MB11C04 marine group
OTU_40465	No	1	0	1	0	0	0	0	0	0	0	0	0	0	0	0	0	0	0	2.60938e-06	0	9.86904e-06	0	0	0	0	0	0	0	0	0	0	0	0	0	0	0	Bacteria	Verrucomicrobiota	Verrucomicrobiae	Opitutales	Puniceicoccaceae	MB11C04 marine group
OTU_42118	No	0	0	0	0	0	12	0	0	0	0	0	0	0	0	0	0	0	0	0	0	0	0	0	2.51801e-05	0	0	0	0	0	0	0	0	0	0	0	0	Bacteria	Verrucomicrobiota	Verrucomicrobiae	Opitutales	Puniceicoccaceae	Lentimonas
OTU_42174	No	0	0	0	0	0	2	0	0	0	0	0	0	0	0	0	0	0	0	0	0	0	0	0	4.19668e-06	0	0	0	0	0	0	0	0	0	0	0	0	Bacteria	Verrucomicrobiota	Verrucomicrobiae	Opitutales	Puniceicoccaceae	MB11C04 marine group
OTU_42553	No	37	3	4	9	9	0	0	3	17	0	6	0	3	0	1	3	0	0	9.6547e-05	3.12461e-05	3.94762e-05	7.36088e-05	9.64052e-05	0	0	7.8062e-05	0.000650593	0	0.000115291	0	4.74391e-05	0	2.36602e-05	0.00014421	0	0	Bacteria	Verrucomicrobiota	Verrucomicrobiae	Opitutales	Puniceicoccaceae	MB11C04 marine group
OTU_42861	No	0	0	0	0	1	1	0	0	0	0	0	0	0	0	0	0	0	1	0	0	0	0	1.07117e-05	2.09834e-06	0	0	0	0	0	0	0	0	0	0	0	2.20051e-05	Bacteria	Verrucomicrobiota	Verrucomicrobiae	Opitutales	Puniceicoccaceae	MB11C04 marine group
OTU_43057	No	0	0	2	0	0	0	0	0	0	0	0	0	0	0	0	0	0	0	0	0	1.97381e-05	0	0	0	0	0	0	0	0	0	0	0	0	0	0	0	Bacteria	Verrucomicrobiota	Verrucomicrobiae	Opitutales
OTU_43177	No	0	0	0	0	0	0	0	0	0	0	0	0	0	0	0	0	0	4	0	0	0	0	0	0	0	0	0	0	0	0	0	0	0	0	0	8.80204e-05	Bacteria	Verrucomicrobiota	Verrucomicrobiae	Opitutales	Puniceicoccaceae	Cerasicoccus
OTU_44190	No	0	0	0	0	0	3	2	1	0	0	0	0	0	0	0	0	0	0	0	0	0	0	0	6.29502e-06	1.97771e-05	2.60207e-05	0	0	0	0	0	0	0	0	0	0	Bacteria	Verrucomicrobiota	Verrucomicrobiae	Opitutales	Puniceicoccaceae	MB11C04 marine group
OTU_45207	No	0	0	0	0	0	2	0	0	0	0	0	0	0	0	0	0	0	0	0	0	0	0	0	4.19668e-06	0	0	0	0	0	0	0	0	0	0	0	0	Bacteria	Verrucomicrobiota	Verrucomicrobiae	Opitutales	Puniceicoccaceae	MB11C04 marine group
OTU_45774	No	2	0	0	0	0	0	0	0	0	0	0	0	0	0	0	0	0	0	5.21876e-06	0	0	0	0	0	0	0	0	0	0	0	0	0	0	0	0	0	Bacteria	Verrucomicrobiota	Verrucomicrobiae	Opitutales	Puniceicoccaceae	MB11C04 marine group
OTU_46420	No	0	0	0	0	1	3	0	0	0	0	0	0	0	0	0	0	0	0	0	0	0	0	1.07117e-05	6.29502e-06	0	0	0	0	0	0	0	0	0	0	0	0	Bacteria	Verrucomicrobiota	Verrucomicrobiae	Opitutales	Puniceicoccaceae	MB11C04 marine group
OTU_47439	No	0	0	0	0	7	0	0	0	0	0	0	0	0	0	0	0	0	0	0	0	0	0	7.49818e-05	0	0	0	0	0	0	0	0	0	0	0	0	0	Bacteria	Verrucomicrobiota	Verrucomicrobiae	Opitutales	Puniceicoccaceae	MB11C04 marine group
OTU_48223	No	4	0	0	0	0	0	0	0	0	0	0	0	0	0	0	0	0	0	1.04375e-05	0	0	0	0	0	0	0	0	0	0	0	0	0	0	0	0	0	Bacteria	Verrucomicrobiota	Verrucomicrobiae	Opitutales	Puniceicoccaceae	MB11C04 marine group
OTU_48290	No	0	0	0	0	1	1	0	0	0	0	0	0	0	0	0	0	0	0	0	0	0	0	1.07117e-05	2.09834e-06	0	0	0	0	0	0	0	0	0	0	0	0	Bacteria	Verrucomicrobiota	Verrucomicrobiae	Opitutales	Puniceicoccaceae	MB11C04 marine group
OTU_48324	No	0	1	0	0	1	0	0	0	0	0	0	0	0	0	0	0	0	0	0	1.04154e-05	0	0	1.07117e-05	0	0	0	0	0	0	0	0	0	0	0	0	0	Bacteria	Verrucomicrobiota	Verrucomicrobiae	Opitutales	Puniceicoccaceae	MB11C04 marine group
OTU_48499	No	0	0	0	0	0	2	0	0	0	0	0	0	0	0	0	0	0	0	0	0	0	0	0	4.19668e-06	0	0	0	0	0	0	0	0	0	0	0	0	Bacteria	Verrucomicrobiota	Verrucomicrobiae	Opitutales	Puniceicoccaceae	MB11C04 marine group
OTU_49265	No	6	2	1	0	0	0	0	0	0	0	0	0	1	0	0	0	0	0	1.56563e-05	2.08307e-05	9.86904e-06	0	0	0	0	0	0	0	0	0	1.5813e-05	0	0	0	0	0	Bacteria	Verrucomicrobiota	Verrucomicrobiae	Opitutales	Puniceicoccaceae	MB11C04 marine group
OTU_49504	No	0	0	0	0	1	1	0	0	0	0	0	0	0	0	0	0	0	0	0	0	0	0	1.07117e-05	2.09834e-06	0	0	0	0	0	0	0	0	0	0	0	0	Bacteria	Verrucomicrobiota	Verrucomicrobiae	Opitutales	Puniceicoccaceae	MB11C04 marine group
OTU_49843	No	0	0	0	0	1	2	0	0	0	0	0	0	0	0	0	0	0	0	0	0	0	0	1.07117e-05	4.19668e-06	0	0	0	0	0	0	0	0	0	0	0	0	Bacteria	Verrucomicrobiota	Verrucomicrobiae	Opitutales	Puniceicoccaceae	MB11C04 marine group
OTU_50138	No	0	0	2	0	0	0	0	0	0	0	0	0	0	0	0	1	0	1	0	0	1.97381e-05	0	0	0	0	0	0	0	0	0	0	0	0	4.807e-05	0	2.20051e-05	Bacteria	Verrucomicrobiota	Verrucomicrobiae	Opitutales	Puniceicoccaceae	MB11C04 marine group
OTU_50183	No	0	0	0	0	0	0	0	0	0	0	2	0	0	0	0	0	0	0	0	0	0	0	0	0	0	0	0	0	3.84305e-05	0	0	0	0	0	0	0	Bacteria	Verrucomicrobiota	Verrucomicrobiae	Opitutales	Puniceicoccaceae
OTU_51182	No	16	0	0	0	0	0	0	0	0	0	0	0	0	0	0	0	0	0	4.17501e-05	0	0	0	0	0	0	0	0	0	0	0	0	0	0	0	0	0	Bacteria	Verrucomicrobiota	Verrucomicrobiae	Opitutales	Puniceicoccaceae	MB11C04 marine group
OTU_52748	No	0	0	4	1	0	3	0	0	0	0	0	0	0	0	0	0	0	0	0	0	3.94762e-05	8.17875e-06	0	6.29502e-06	0	0	0	0	0	0	0	0	0	0	0	0	Bacteria	Verrucomicrobiota	Verrucomicrobiae	Opitutales	Puniceicoccaceae	MB11C04 marine group
OTU_52866	No	0	0	0	0	2	0	0	0	0	0	0	0	0	0	0	0	0	0	0	0	0	0	2.14234e-05	0	0	0	0	0	0	0	0	0	0	0	0	0	Bacteria	Verrucomicrobiota	Verrucomicrobiae	Opitutales	Puniceicoccaceae	Pelagicoccus
OTU_52974	No	0	0	0	0	0	0	2	0	0	1	0	0	0	0	0	0	0	0	0	0	0	0	0	0	1.97771e-05	0	0	2.37693e-05	0	0	0	0	0	0	0	0	Bacteria	Verrucomicrobiota	Verrucomicrobiae	Opitutales	Puniceicoccaceae	Pelagicoccus
OTU_53211	No	0	0	0	0	0	8	0	0	0	0	0	0	0	0	0	0	0	0	0	0	0	0	0	1.67867e-05	0	0	0	0	0	0	0	0	0	0	0	0	Bacteria	Verrucomicrobiota	Verrucomicrobiae	Opitutales	Puniceicoccaceae	Cerasicoccus
OTU_54168	No	0	0	0	0	0	4	0	0	0	0	0	0	0	0	0	0	0	0	0	0	0	0	0	8.39336e-06	0	0	0	0	0	0	0	0	0	0	0	0	Bacteria	Verrucomicrobiota	Verrucomicrobiae	Opitutales	Puniceicoccaceae	Lentimonas
OTU_54454	No	0	0	0	0	0	3	0	0	0	0	0	0	0	0	0	0	0	0	0	0	0	0	0	6.29502e-06	0	0	0	0	0	0	0	0	0	0	0	0	Bacteria	Verrucomicrobiota	Verrucomicrobiae	Opitutales	Puniceicoccaceae	Lentimonas
OTU_54902	No	0	0	0	0	0	7	0	1	0	0	0	0	0	0	0	0	0	0	0	0	0	0	0	1.46884e-05	0	2.60207e-05	0	0	0	0	0	0	0	0	0	0	Bacteria	Verrucomicrobiota	Verrucomicrobiae	Opitutales	Puniceicoccaceae	MB11C04 marine group
OTU_55252	No	0	0	1	0	0	1	0	0	0	0	0	0	0	0	0	0	0	0	0	0	9.86904e-06	0	0	2.09834e-06	0	0	0	0	0	0	0	0	0	0	0	0	Bacteria	Verrucomicrobiota	Verrucomicrobiae	Opitutales	Puniceicoccaceae	MB11C04 marine group
OTU_55787	No	2	0	0	0	2	0	0	0	0	0	0	0	0	0	0	0	0	0	5.21876e-06	0	0	0	2.14234e-05	0	0	0	0	0	0	0	0	0	0	0	0	0	Bacteria	Verrucomicrobiota	Verrucomicrobiae	Opitutales	Puniceicoccaceae	MB11C04 marine group
OTU_57696	No	0	0	1	0	1	1	0	0	0	0	0	0	0	0	0	0	0	0	0	0	9.86904e-06	0	1.07117e-05	2.09834e-06	0	0	0	0	0	0	0	0	0	0	0	0	Bacteria	Verrucomicrobiota	Verrucomicrobiae	Opitutales	Puniceicoccaceae	MB11C04 marine group
OTU_58554	No	0	0	0	0	0	2	0	0	0	0	0	0	0	0	0	0	0	0	0	0	0	0	0	4.19668e-06	0	0	0	0	0	0	0	0	0	0	0	0	Bacteria	Verrucomicrobiota	Verrucomicrobiae	Opitutales	Puniceicoccaceae	MB11C04 marine group
OTU_58577	No	0	0	0	0	0	10	0	0	0	0	0	0	0	0	0	0	0	0	0	0	0	0	0	2.09834e-05	0	0	0	0	0	0	0	0	0	0	0	0	Bacteria	Verrucomicrobiota	Verrucomicrobiae	Opitutales	Puniceicoccaceae	Lentimonas
OTU_59173	No	0	0	2	0	0	0	0	0	0	0	0	0	0	0	0	0	0	0	0	0	1.97381e-05	0	0	0	0	0	0	0	0	0	0	0	0	0	0	0	Bacteria	Verrucomicrobiota	Verrucomicrobiae	Opitutales	Puniceicoccaceae	MB11C04 marine group
OTU_59442	No	2	0	0	0	3	0	1	1	0	0	0	0	0	0	0	0	0	0	5.21876e-06	0	0	0	3.21351e-05	0	9.88856e-06	2.60207e-05	0	0	0	0	0	0	0	0	0	0	Bacteria	Verrucomicrobiota	Verrucomicrobiae	Opitutales	Puniceicoccaceae	MB11C04 marine group
OTU_59644	No	0	0	0	1	1	0	0	0	0	0	0	0	0	0	0	0	0	0	0	0	0	8.17875e-06	1.07117e-05	0	0	0	0	0	0	0	0	0	0	0	0	0	Bacteria	Verrucomicrobiota	Verrucomicrobiae	Opitutales	Puniceicoccaceae	MB11C04 marine group
OTU_59784	No	0	0	1	1	0	0	0	0	0	0	0	0	0	0	0	0	0	1	0	0	9.86904e-06	8.17875e-06	0	0	0	0	0	0	0	0	0	0	0	0	0	2.20051e-05	Bacteria	Verrucomicrobiota	Verrucomicrobiae	Opitutales	Puniceicoccaceae	MB11C04 marine group
OTU_60935	No	0	0	0	0	5	3	0	0	0	0	0	0	0	0	0	2	0	0	0	0	0	0	5.35584e-05	6.29502e-06	0	0	0	0	0	0	0	0	0	9.614e-05	0	0	Bacteria	Verrucomicrobiota	Verrucomicrobiae	Opitutales	Puniceicoccaceae	MB11C04 marine group
OTU_61445	No	0	0	0	0	0	3	0	0	0	0	0	0	0	0	0	0	0	0	0	0	0	0	0	6.29502e-06	0	0	0	0	0	0	0	0	0	0	0	0	Bacteria	Verrucomicrobiota	Verrucomicrobiae	Opitutales	Puniceicoccaceae	MB11C04 marine group
OTU_62088	No	8	0	0	0	0	0	0	0	0	0	1	0	0	0	0	0	0	0	2.0875e-05	0	0	0	0	0	0	0	0	0	1.92152e-05	0	0	0	0	0	0	0	Bacteria	Verrucomicrobiota	Verrucomicrobiae	Opitutales	Puniceicoccaceae	MB11C04 marine group
OTU_64707	No	1	0	1	4	0	1	0	0	0	0	0	0	0	0	0	0	0	0	2.60938e-06	0	9.86904e-06	3.2715e-05	0	2.09834e-06	0	0	0	0	0	0	0	0	0	0	0	0	Bacteria	Verrucomicrobiota	Verrucomicrobiae	Opitutales	Puniceicoccaceae	MB11C04 marine group
OTU_64971	No	1	1	0	0	0	0	0	0	0	0	0	0	0	0	0	1	0	0	2.60938e-06	1.04154e-05	0	0	0	0	0	0	0	0	0	0	0	0	0	4.807e-05	0	0	Bacteria	Verrucomicrobiota	Verrucomicrobiae	Opitutales	Puniceicoccaceae	MB11C04 marine group
OTU_65029	No	2	0	0	0	0	0	0	0	0	0	0	0	0	0	0	0	0	0	5.21876e-06	0	0	0	0	0	0	0	0	0	0	0	0	0	0	0	0	0	Bacteria	Verrucomicrobiota	Verrucomicrobiae	Opitutales	Puniceicoccaceae	MB11C04 marine group
OTU_65572	No	0	0	0	0	0	3	0	0	0	0	0	0	0	0	0	0	0	0	0	0	0	0	0	6.29502e-06	0	0	0	0	0	0	0	0	0	0	0	0	Bacteria	Verrucomicrobiota	Verrucomicrobiae	Opitutales	Puniceicoccaceae	MB11C04 marine group
OTU_65653	No	0	0	0	0	0	0	4	1	0	0	0	0	0	0	0	0	0	0	0	0	0	0	0	0	3.95542e-05	2.60207e-05	0	0	0	0	0	0	0	0	0	0	Bacteria	Verrucomicrobiota	Verrucomicrobiae	Opitutales	Puniceicoccaceae
OTU_65822	No	0	0	0	0	0	5	1	0	0	0	0	0	0	0	0	0	0	0	0	0	0	0	0	1.04917e-05	9.88856e-06	0	0	0	0	0	0	0	0	0	0	0	Bacteria	Verrucomicrobiota	Verrucomicrobiae	Opitutales	Puniceicoccaceae	MB11C04 marine group
OTU_66591	No	0	0	2	0	0	1	0	0	0	0	0	0	0	0	0	0	0	1	0	0	1.97381e-05	0	0	2.09834e-06	0	0	0	0	0	0	0	0	0	0	0	2.20051e-05	Bacteria	Verrucomicrobiota	Verrucomicrobiae	Opitutales	Puniceicoccaceae	MB11C04 marine group
OTU_66707	No	0	0	0	0	2	0	0	0	0	0	0	0	0	0	0	0	0	0	0	0	0	0	2.14234e-05	0	0	0	0	0	0	0	0	0	0	0	0	0	Bacteria	Verrucomicrobiota	Verrucomicrobiae	Opitutales	Puniceicoccaceae	Pelagicoccus
OTU_66744	No	1	0	1	0	0	0	0	0	0	0	0	0	0	0	0	0	0	0	2.60938e-06	0	9.86904e-06	0	0	0	0	0	0	0	0	0	0	0	0	0	0	0	Bacteria	Verrucomicrobiota	Verrucomicrobiae	Opitutales	Puniceicoccaceae	MB11C04 marine group
OTU_66807	No	0	0	0	0	0	5	0	0	0	0	0	0	0	0	0	0	0	0	0	0	0	0	0	1.04917e-05	0	0	0	0	0	0	0	0	0	0	0	0	Bacteria	Verrucomicrobiota	Verrucomicrobiae	Opitutales	Puniceicoccaceae	Lentimonas
OTU_68004	No	0	0	0	1	0	3	0	0	0	0	0	0	0	0	0	0	0	0	0	0	0	8.17875e-06	0	6.29502e-06	0	0	0	0	0	0	0	0	0	0	0	0	Bacteria	Verrucomicrobiota	Verrucomicrobiae	Opitutales	Puniceicoccaceae	MB11C04 marine group
OTU_68299	No	0	0	2	0	0	0	0	0	0	0	0	0	0	0	0	0	0	0	0	0	1.97381e-05	0	0	0	0	0	0	0	0	0	0	0	0	0	0	0	Bacteria	Verrucomicrobiota	Verrucomicrobiae	Opitutales	Puniceicoccaceae	Pelagicoccus
OTU_68615	No	1	0	1	0	1	0	0	0	0	0	0	0	0	0	0	0	0	0	2.60938e-06	0	9.86904e-06	0	1.07117e-05	0	0	0	0	0	0	0	0	0	0	0	0	0	Bacteria	Verrucomicrobiota	Verrucomicrobiae	Opitutales	Puniceicoccaceae	MB11C04 marine group
OTU_69182	No	0	0	0	0	0	10	1	0	0	0	0	0	0	0	0	0	0	0	0	0	0	0	0	2.09834e-05	9.88856e-06	0	0	0	0	0	0	0	0	0	0	0	Bacteria	Verrucomicrobiota	Verrucomicrobiae	Opitutales	Puniceicoccaceae	MB11C04 marine group
OTU_69184	No	1	0	0	1	0	0	0	0	0	0	0	0	0	0	0	0	0	0	2.60938e-06	0	0	8.17875e-06	0	0	0	0	0	0	0	0	0	0	0	0	0	0	Bacteria	Verrucomicrobiota	Verrucomicrobiae	Opitutales	Puniceicoccaceae	MB11C04 marine group
OTU_69523	No	0	0	0	2	1	2	0	0	0	0	0	0	0	0	0	1	0	0	0	0	0	1.63575e-05	1.07117e-05	4.19668e-06	0	0	0	0	0	0	0	0	0	4.807e-05	0	0	Bacteria	Verrucomicrobiota	Verrucomicrobiae	Opitutales	Puniceicoccaceae	MB11C04 marine group
OTU_69815	No	2	0	0	0	0	0	0	0	0	0	0	0	0	0	0	0	0	0	5.21876e-06	0	0	0	0	0	0	0	0	0	0	0	0	0	0	0	0	0	Bacteria	Verrucomicrobiota	Verrucomicrobiae	Opitutales	Puniceicoccaceae	MB11C04 marine group
OTU_69972	No	2	0	0	0	0	0	0	0	0	0	0	0	0	0	0	0	0	0	5.21876e-06	0	0	0	0	0	0	0	0	0	0	0	0	0	0	0	0	0	Bacteria	Verrucomicrobiota	Verrucomicrobiae	Opitutales	Puniceicoccaceae	MB11C04 marine group
OTU_70126	No	0	0	0	0	1	1	0	0	0	0	0	0	0	0	0	0	0	0	0	0	0	0	1.07117e-05	2.09834e-06	0	0	0	0	0	0	0	0	0	0	0	0	Bacteria	Verrucomicrobiota	Verrucomicrobiae	Opitutales	Puniceicoccaceae	MB11C04 marine group
OTU_70889	No	0	0	0	3	0	1	0	0	0	0	0	0	0	0	0	0	0	0	0	0	0	2.45363e-05	0	2.09834e-06	0	0	0	0	0	0	0	0	0	0	0	0	Bacteria	Verrucomicrobiota	Verrucomicrobiae	Opitutales	Puniceicoccaceae	MB11C04 marine group
OTU_71257	No	0	0	1	2	0	0	0	0	0	0	0	0	0	2	0	0	0	0	0	0	9.86904e-06	1.63575e-05	0	0	0	0	0	0	0	0	0	2.38732e-05	0	0	0	0	Bacteria	Verrucomicrobiota	Verrucomicrobiae	Opitutales	Puniceicoccaceae	Pelagicoccus
OTU_71796	No	0	0	0	0	10	0	0	0	0	0	0	0	0	0	0	0	0	0	0	0	0	0	0.000107117	0	0	0	0	0	0	0	0	0	0	0	0	0	Bacteria	Verrucomicrobiota	Verrucomicrobiae	Opitutales	Puniceicoccaceae
OTU_72066	No	1	0	0	0	1	0	0	0	0	0	0	0	0	0	0	0	0	0	2.60938e-06	0	0	0	1.07117e-05	0	0	0	0	0	0	0	0	0	0	0	0	0	Bacteria	Verrucomicrobiota	Verrucomicrobiae	Opitutales	Puniceicoccaceae	MB11C04 marine group
OTU_72492	No	0	0	0	0	0	0	0	0	0	0	0	0	0	1	0	0	0	1	0	0	0	0	0	0	0	0	0	0	0	0	0	1.19366e-05	0	0	0	2.20051e-05	Bacteria	Verrucomicrobiota	Verrucomicrobiae	Opitutales	Puniceicoccaceae
OTU_73030	No	0	0	0	3	0	0	0	0	0	0	0	0	0	0	0	0	0	0	0	0	0	2.45363e-05	0	0	0	0	0	0	0	0	0	0	0	0	0	0	Bacteria	Verrucomicrobiota	Verrucomicrobiae	Opitutales	Puniceicoccaceae	MB11C04 marine group
OTU_73100	No	0	0	3	0	0	0	0	0	0	0	0	0	0	0	0	0	0	0	0	0	2.96071e-05	0	0	0	0	0	0	0	0	0	0	0	0	0	0	0	Bacteria	Verrucomicrobiota	Verrucomicrobiae	Opitutales	Puniceicoccaceae	Puniceicoccus
OTU_73321	No	4	0	2	0	0	0	0	0	0	0	0	0	0	0	0	0	0	0	1.04375e-05	0	1.97381e-05	0	0	0	0	0	0	0	0	0	0	0	0	0	0	0	Bacteria	Verrucomicrobiota	Verrucomicrobiae	Opitutales	Puniceicoccaceae	MB11C04 marine group
OTU_73440	No	0	1	0	0	1	0	0	0	0	0	0	0	0	0	0	0	0	0	0	1.04154e-05	0	0	1.07117e-05	0	0	0	0	0	0	0	0	0	0	0	0	0	Bacteria	Verrucomicrobiota	Verrucomicrobiae	Opitutales	Puniceicoccaceae	MB11C04 marine group
OTU_74350	No	5	0	0	0	0	0	0	0	0	0	1	0	0	0	0	0	0	0	1.30469e-05	0	0	0	0	0	0	0	0	0	1.92152e-05	0	0	0	0	0	0	0	Bacteria	Verrucomicrobiota	Verrucomicrobiae	Opitutales	Puniceicoccaceae	MB11C04 marine group
OTU_74759	No	0	0	0	0	2	7	0	0	0	0	0	0	0	0	0	0	0	0	0	0	0	0	2.14234e-05	1.46884e-05	0	0	0	0	0	0	0	0	0	0	0	0	Bacteria	Verrucomicrobiota	Verrucomicrobiae	Opitutales	Puniceicoccaceae	MB11C04 marine group
OTU_75546	No	4	0	0	1	0	0	0	0	0	0	0	0	0	0	0	0	0	0	1.04375e-05	0	0	8.17875e-06	0	0	0	0	0	0	0	0	0	0	0	0	0	0	Bacteria	Verrucomicrobiota	Verrucomicrobiae	Opitutales	Puniceicoccaceae	MB11C04 marine group
OTU_75622	No	0	0	0	3	0	0	1	0	0	0	0	0	0	0	0	0	0	0	0	0	0	2.45363e-05	0	0	9.88856e-06	0	0	0	0	0	0	0	0	0	0	0	Bacteria	Verrucomicrobiota	Verrucomicrobiae	Opitutales	Puniceicoccaceae	MB11C04 marine group
OTU_75678	No	0	0	0	0	0	2	0	0	0	0	0	0	0	0	0	0	0	0	0	0	0	0	0	4.19668e-06	0	0	0	0	0	0	0	0	0	0	0	0	Bacteria	Verrucomicrobiota	Verrucomicrobiae	Opitutales	Puniceicoccaceae	MB11C04 marine group
OTU_75700	No	0	0	2	0	0	1	0	0	0	0	0	0	0	0	0	0	0	0	0	0	1.97381e-05	0	0	2.09834e-06	0	0	0	0	0	0	0	0	0	0	0	0	Bacteria	Verrucomicrobiota	Verrucomicrobiae	Opitutales	Puniceicoccaceae	MB11C04 marine group
OTU_76323	No	2	0	0	0	0	0	0	0	0	0	0	0	0	0	0	0	0	0	5.21876e-06	0	0	0	0	0	0	0	0	0	0	0	0	0	0	0	0	0	Bacteria	Verrucomicrobiota	Verrucomicrobiae	Opitutales	Puniceicoccaceae	MB11C04 marine group
OTU_76384	No	0	0	0	0	2	0	0	0	0	0	0	0	0	0	0	0	0	0	0	0	0	0	2.14234e-05	0	0	0	0	0	0	0	0	0	0	0	0	0	Bacteria	Verrucomicrobiota	Verrucomicrobiae	Opitutales	Puniceicoccaceae	MB11C04 marine group
OTU_77195	No	0	0	2	1	0	4	0	0	0	0	0	0	0	0	0	0	0	0	0	0	1.97381e-05	8.17875e-06	0	8.39336e-06	0	0	0	0	0	0	0	0	0	0	0	0	Bacteria	Verrucomicrobiota	Verrucomicrobiae	Opitutales	Puniceicoccaceae	MB11C04 marine group
OTU_77592	No	1	0	1	1	0	3	0	0	0	0	0	0	0	0	0	0	0	0	2.60938e-06	0	9.86904e-06	8.17875e-06	0	6.29502e-06	0	0	0	0	0	0	0	0	0	0	0	0	Bacteria	Verrucomicrobiota	Verrucomicrobiae	Opitutales	Puniceicoccaceae	MB11C04 marine group
OTU_77889	No	0	0	0	0	0	2	0	0	0	0	0	0	0	0	0	0	0	0	0	0	0	0	0	4.19668e-06	0	0	0	0	0	0	0	0	0	0	0	0	Bacteria	Verrucomicrobiota	Verrucomicrobiae	Opitutales	Puniceicoccaceae	MB11C04 marine group
OTU_78639	No	14	0	0	0	0	0	0	1	1	1	1	0	0	0	0	0	0	0	3.65313e-05	0	0	0	0	0	0	2.60207e-05	3.82702e-05	2.37693e-05	1.92152e-05	0	0	0	0	0	0	0	Bacteria	Verrucomicrobiota	Verrucomicrobiae	Opitutales	Puniceicoccaceae	MB11C04 marine group
OTU_78711	No	0	0	0	0	0	16	0	0	0	0	0	0	0	0	0	0	0	0	0	0	0	0	0	3.35735e-05	0	0	0	0	0	0	0	0	0	0	0	0	Bacteria	Verrucomicrobiota	Verrucomicrobiae	Opitutales	Puniceicoccaceae	Lentimonas
OTU_79642	No	1	0	0	1	0	0	0	0	0	0	0	0	0	0	0	0	0	0	2.60938e-06	0	0	8.17875e-06	0	0	0	0	0	0	0	0	0	0	0	0	0	0	Bacteria	Verrucomicrobiota	Verrucomicrobiae	Opitutales	Puniceicoccaceae	Coraliomargarita
OTU_79962	No	0	0	0	0	1	39	8	1	0	0	0	0	0	0	0	0	0	10	0	0	0	0	1.07117e-05	8.18353e-05	7.91084e-05	2.60207e-05	0	0	0	0	0	0	0	0	0	0.000220051	Bacteria	Verrucomicrobiota	Verrucomicrobiae	Opitutales	Puniceicoccaceae	MB11C04 marine group
OTU_80309	No	0	0	0	1	0	0	0	0	0	0	0	0	0	0	0	0	0	1	0	0	0	8.17875e-06	0	0	0	0	0	0	0	0	0	0	0	0	0	2.20051e-05	Bacteria	Verrucomicrobiota	Verrucomicrobiae	Opitutales	Puniceicoccaceae	MB11C04 marine group
OTU_80677	No	0	0	0	0	0	0	0	1	0	0	0	1	0	0	0	0	0	0	0	0	0	0	0	0	0	2.60207e-05	0	0	0	2.47476e-05	0	0	0	0	0	0	Bacteria	Verrucomicrobiota	Verrucomicrobiae	Opitutales	Puniceicoccaceae	Lentimonas
OTU_80685	No	2	0	0	0	1	0	0	0	0	0	0	0	0	0	0	0	0	0	5.21876e-06	0	0	0	1.07117e-05	0	0	0	0	0	0	0	0	0	0	0	0	0	Bacteria	Verrucomicrobiota	Verrucomicrobiae	Opitutales	Puniceicoccaceae	MB11C04 marine group
OTU_80705	No	0	0	0	0	0	2	0	0	0	0	0	0	0	0	0	0	0	0	0	0	0	0	0	4.19668e-06	0	0	0	0	0	0	0	0	0	0	0	0	Bacteria	Verrucomicrobiota	Verrucomicrobiae	Opitutales	Puniceicoccaceae	Lentimonas
OTU_80726	No	14	0	0	0	0	0	0	0	0	0	0	0	0	0	0	0	0	0	3.65313e-05	0	0	0	0	0	0	0	0	0	0	0	0	0	0	0	0	0	Bacteria	Verrucomicrobiota	Verrucomicrobiae	Opitutales	Puniceicoccaceae	MB11C04 marine group
OTU_81355	No	0	0	0	0	2	0	1	0	0	0	0	0	0	0	0	0	0	0	0	0	0	0	2.14234e-05	0	9.88856e-06	0	0	0	0	0	0	0	0	0	0	0	Bacteria	Verrucomicrobiota	Verrucomicrobiae	Opitutales	Puniceicoccaceae	MB11C04 marine group
OTU_82004	No	0	0	0	0	2	33	3	1	0	0	0	0	0	0	0	0	0	0	0	0	0	0	2.14234e-05	6.92452e-05	2.96657e-05	2.60207e-05	0	0	0	0	0	0	0	0	0	0	Bacteria	Verrucomicrobiota	Verrucomicrobiae	Opitutales	Puniceicoccaceae	MB11C04 marine group
OTU_82257	No	0	0	0	0	1	2	0	0	0	0	0	0	0	0	0	0	0	0	0	0	0	0	1.07117e-05	4.19668e-06	0	0	0	0	0	0	0	0	0	0	0	0	Bacteria	Verrucomicrobiota	Verrucomicrobiae	Opitutales	Puniceicoccaceae	MB11C04 marine group
OTU_82409	No	0	0	0	0	0	2	0	0	0	0	0	0	0	0	0	0	0	0	0	0	0	0	0	4.19668e-06	0	0	0	0	0	0	0	0	0	0	0	0	Bacteria	Verrucomicrobiota	Verrucomicrobiae	Opitutales	Puniceicoccaceae	MB11C04 marine group
OTU_82659	No	0	0	0	0	0	4	0	0	0	0	0	0	0	0	0	0	0	0	0	0	0	0	0	8.39336e-06	0	0	0	0	0	0	0	0	0	0	0	0	Bacteria	Verrucomicrobiota	Verrucomicrobiae	Opitutales	Puniceicoccaceae	MB11C04 marine group
OTU_83385	No	0	0	0	0	0	5	0	0	0	0	0	1	0	0	0	0	0	0	0	0	0	0	0	1.04917e-05	0	0	0	0	0	2.47476e-05	0	0	0	0	0	0	Bacteria	Verrucomicrobiota	Verrucomicrobiae	Opitutales	Puniceicoccaceae	Lentimonas
OTU_83898	No	0	0	0	1	0	1	0	0	0	0	0	0	0	0	0	0	0	0	0	0	0	8.17875e-06	0	2.09834e-06	0	0	0	0	0	0	0	0	0	0	0	0	Bacteria	Verrucomicrobiota	Verrucomicrobiae	Opitutales	Puniceicoccaceae	MB11C04 marine group
OTU_84727	No	0	0	0	0	1	3	1	0	0	0	0	0	0	0	0	0	0	0	0	0	0	0	1.07117e-05	6.29502e-06	9.88856e-06	0	0	0	0	0	0	0	0	0	0	0	Bacteria	Verrucomicrobiota	Verrucomicrobiae	Opitutales	Puniceicoccaceae	MB11C04 marine group
OTU_85116	No	0	0	1	0	2	0	2	0	0	0	0	0	0	0	0	0	0	0	0	0	9.86904e-06	0	2.14234e-05	0	1.97771e-05	0	0	0	0	0	0	0	0	0	0	0	Bacteria	Verrucomicrobiota	Verrucomicrobiae	Opitutales	Puniceicoccaceae	MB11C04 marine group
OTU_85684	No	0	0	0	4	0	0	1	0	0	0	0	0	0	0	0	0	0	0	0	0	0	3.2715e-05	0	0	9.88856e-06	0	0	0	0	0	0	0	0	0	0	0	Bacteria	Verrucomicrobiota	Verrucomicrobiae	Opitutales	Puniceicoccaceae	MB11C04 marine group
OTU_85738	No	0	0	0	0	0	4	0	0	0	0	0	0	0	0	0	0	0	0	0	0	0	0	0	8.39336e-06	0	0	0	0	0	0	0	0	0	0	0	0	Bacteria	Verrucomicrobiota	Verrucomicrobiae	Opitutales	Puniceicoccaceae	Lentimonas
OTU_86055	No	1	0	0	0	1	0	0	0	0	0	0	0	0	0	0	0	0	0	2.60938e-06	0	0	0	1.07117e-05	0	0	0	0	0	0	0	0	0	0	0	0	0	Bacteria	Verrucomicrobiota	Verrucomicrobiae	Opitutales	Puniceicoccaceae	MB11C04 marine group
OTU_86980	No	2	0	0	0	0	0	0	0	0	0	0	0	0	0	0	0	0	0	5.21876e-06	0	0	0	0	0	0	0	0	0	0	0	0	0	0	0	0	0	Bacteria	Verrucomicrobiota	Verrucomicrobiae	Opitutales	Puniceicoccaceae	Pelagicoccus
OTU_87390	No	0	0	0	0	0	9	2	0	0	0	0	0	0	0	0	0	0	0	0	0	0	0	0	1.88851e-05	1.97771e-05	0	0	0	0	0	0	0	0	0	0	0	Bacteria	Verrucomicrobiota	Verrucomicrobiae	Opitutales	Puniceicoccaceae	MB11C04 marine group
OTU_88147	No	1	0	0	1	0	0	0	0	0	0	0	0	0	0	0	0	0	0	2.60938e-06	0	0	8.17875e-06	0	0	0	0	0	0	0	0	0	0	0	0	0	0	Bacteria	Verrucomicrobiota	Verrucomicrobiae	Opitutales	Puniceicoccaceae	MB11C04 marine group
OTU_88617	No	0	0	0	0	0	0	0	1	0	0	0	0	0	0	0	0	0	1	0	0	0	0	0	0	0	2.60207e-05	0	0	0	0	0	0	0	0	0	2.20051e-05	Bacteria	Verrucomicrobiota	Verrucomicrobiae	Opitutales	Puniceicoccaceae	MB11C04 marine group
OTU_88825	No	0	0	0	4	0	1	0	0	0	0	0	0	0	0	0	0	0	0	0	0	0	3.2715e-05	0	2.09834e-06	0	0	0	0	0	0	0	0	0	0	0	0	Bacteria	Verrucomicrobiota	Verrucomicrobiae	Opitutales	Puniceicoccaceae	MB11C04 marine group
OTU_89316	No	0	0	0	0	0	7	0	0	0	0	0	0	0	0	0	1	0	0	0	0	0	0	0	1.46884e-05	0	0	0	0	0	0	0	0	0	4.807e-05	0	0	Bacteria	Verrucomicrobiota	Verrucomicrobiae	Opitutales	Puniceicoccaceae	Cerasicoccus
OTU_89608	No	3	0	0	1	0	0	0	0	0	0	0	0	0	0	0	0	0	0	7.82814e-06	0	0	8.17875e-06	0	0	0	0	0	0	0	0	0	0	0	0	0	0	Bacteria	Verrucomicrobiota	Verrucomicrobiae	Opitutales	Puniceicoccaceae	MB11C04 marine group
OTU_89664	No	2	0	0	1	0	1	2	0	0	0	0	0	0	0	0	0	0	0	5.21876e-06	0	0	8.17875e-06	0	2.09834e-06	1.97771e-05	0	0	0	0	0	0	0	0	0	0	0	Bacteria	Verrucomicrobiota	Verrucomicrobiae	Opitutales	Puniceicoccaceae	MB11C04 marine group
OTU_90160	No	1	0	1	0	0	0	1	0	0	0	0	0	0	0	0	0	0	1	2.60938e-06	0	9.86904e-06	0	0	0	9.88856e-06	0	0	0	0	0	0	0	0	0	0	2.20051e-05	Bacteria	Verrucomicrobiota	Verrucomicrobiae	Opitutales	Puniceicoccaceae	MB11C04 marine group
OTU_90359	No	0	0	0	0	0	2	0	0	0	0	0	0	0	0	0	0	0	0	0	0	0	0	0	4.19668e-06	0	0	0	0	0	0	0	0	0	0	0	0	Bacteria	Verrucomicrobiota	Verrucomicrobiae	Opitutales	Puniceicoccaceae	Lentimonas
OTU_90769	No	1	2	0	0	1	0	0	0	0	0	0	0	1	0	0	0	0	0	2.60938e-06	2.08307e-05	0	0	1.07117e-05	0	0	0	0	0	0	0	1.5813e-05	0	0	0	0	0	Bacteria	Verrucomicrobiota	Verrucomicrobiae	Opitutales	Puniceicoccaceae	MB11C04 marine group
OTU_91762	No	0	0	1	1	0	2	0	0	0	0	0	0	0	0	0	0	0	0	0	0	9.86904e-06	8.17875e-06	0	4.19668e-06	0	0	0	0	0	0	0	0	0	0	0	0	Bacteria	Verrucomicrobiota	Verrucomicrobiae	Opitutales	Puniceicoccaceae	MB11C04 marine group
OTU_92585	No	0	0	0	0	0	11	0	0	0	0	0	0	0	0	0	0	0	0	0	0	0	0	0	2.30817e-05	0	0	0	0	0	0	0	0	0	0	0	0	Bacteria	Verrucomicrobiota	Verrucomicrobiae	Opitutales	Puniceicoccaceae	Lentimonas
OTU_92700	No	4	0	2	0	2	1	0	0	0	1	0	0	0	0	0	0	0	0	1.04375e-05	0	1.97381e-05	0	2.14234e-05	2.09834e-06	0	0	0	2.37693e-05	0	0	0	0	0	0	0	0	Bacteria	Verrucomicrobiota	Verrucomicrobiae	Opitutales	Puniceicoccaceae	MB11C04 marine group
OTU_93101	No	2	1	1	0	0	0	0	0	0	0	0	0	0	0	0	1	0	0	5.21876e-06	1.04154e-05	9.86904e-06	0	0	0	0	0	0	0	0	0	0	0	0	4.807e-05	0	0	Bacteria	Verrucomicrobiota	Verrucomicrobiae	Opitutales	Puniceicoccaceae	MB11C04 marine group
OTU_93167	No	9	0	0	0	0	0	0	0	0	0	0	0	0	0	0	0	0	0	2.34844e-05	0	0	0	0	0	0	0	0	0	0	0	0	0	0	0	0	0	Bacteria	Verrucomicrobiota	Verrucomicrobiae	Opitutales	Puniceicoccaceae	MB11C04 marine group
OTU_93305	No	0	0	0	0	1	1	0	0	0	0	0	0	0	0	0	0	0	1	0	0	0	0	1.07117e-05	2.09834e-06	0	0	0	0	0	0	0	0	0	0	0	2.20051e-05	Bacteria	Verrucomicrobiota	Verrucomicrobiae	Opitutales	Puniceicoccaceae	MB11C04 marine group
OTU_93527	No	2	0	0	0	0	0	0	0	0	0	0	0	0	0	0	0	0	0	5.21876e-06	0	0	0	0	0	0	0	0	0	0	0	0	0	0	0	0	0	Bacteria	Verrucomicrobiota	Verrucomicrobiae	Opitutales	Puniceicoccaceae	MB11C04 marine group
OTU_94254	No	0	0	0	0	2	0	0	0	0	0	0	0	0	0	0	0	0	0	0	0	0	0	2.14234e-05	0	0	0	0	0	0	0	0	0	0	0	0	0	Bacteria	Verrucomicrobiota	Verrucomicrobiae	Opitutales	Puniceicoccaceae	MB11C04 marine group
OTU_94312	No	0	0	0	0	0	17	0	0	0	0	0	0	0	0	0	0	0	0	0	0	0	0	0	3.56718e-05	0	0	0	0	0	0	0	0	0	0	0	0	Bacteria	Verrucomicrobiota	Verrucomicrobiae	Opitutales	Puniceicoccaceae	Lentimonas
OTU_94793	No	0	2	0	0	0	0	0	0	0	0	0	0	0	0	0	0	0	0	0	2.08307e-05	0	0	0	0	0	0	0	0	0	0	0	0	0	0	0	0	Bacteria	Verrucomicrobiota	Verrucomicrobiae	Opitutales	Puniceicoccaceae	MB11C04 marine group
OTU_95174	No	3	0	0	0	0	0	0	0	0	0	0	0	0	0	0	0	0	0	7.82814e-06	0	0	0	0	0	0	0	0	0	0	0	0	0	0	0	0	0	Bacteria	Verrucomicrobiota	Verrucomicrobiae	Opitutales	Puniceicoccaceae	MB11C04 marine group
OTU_95251	No	2	0	0	0	0	0	0	0	0	0	0	0	0	0	0	0	0	0	5.21876e-06	0	0	0	0	0	0	0	0	0	0	0	0	0	0	0	0	0	Bacteria	Verrucomicrobiota	Verrucomicrobiae	Opitutales	Puniceicoccaceae	MB11C04 marine group
OTU_95810	No	0	0	0	0	0	17	0	0	0	0	0	0	0	0	0	0	0	0	0	0	0	0	0	3.56718e-05	0	0	0	0	0	0	0	0	0	0	0	0	Bacteria	Verrucomicrobiota	Verrucomicrobiae	Opitutales	Puniceicoccaceae	Lentimonas
OTU_95930	No	0	0	0	0	0	14	0	0	0	0	0	0	0	0	0	0	0	0	0	0	0	0	0	2.93768e-05	0	0	0	0	0	0	0	0	0	0	0	0	Bacteria	Verrucomicrobiota	Verrucomicrobiae	Opitutales	Puniceicoccaceae	Lentimonas
OTU_95948	No	3	0	1	0	0	0	0	0	0	0	0	0	0	0	0	0	0	0	7.82814e-06	0	9.86904e-06	0	0	0	0	0	0	0	0	0	0	0	0	0	0	0	Bacteria	Verrucomicrobiota	Verrucomicrobiae	Opitutales	Puniceicoccaceae	MB11C04 marine group
OTU_96426	No	0	0	0	0	0	2	0	0	0	0	0	0	0	0	0	0	0	0	0	0	0	0	0	4.19668e-06	0	0	0	0	0	0	0	0	0	0	0	0	Bacteria	Verrucomicrobiota	Verrucomicrobiae	Opitutales	Puniceicoccaceae	MB11C04 marine group
OTU_96541	No	0	0	0	0	0	2	0	0	0	0	0	0	0	0	0	0	0	0	0	0	0	0	0	4.19668e-06	0	0	0	0	0	0	0	0	0	0	0	0	Bacteria	Verrucomicrobiota	Verrucomicrobiae	Opitutales	Puniceicoccaceae	MB11C04 marine group
OTU_96865	No	0	0	0	0	0	0	0	0	0	0	0	0	0	0	0	3	0	0	0	0	0	0	0	0	0	0	0	0	0	0	0	0	0	0.00014421	0	0	Bacteria	Verrucomicrobiota	Verrucomicrobiae	Opitutales	Puniceicoccaceae	Verruc-01
OTU_97130	No	6	0	0	0	0	1	0	0	0	0	0	0	0	0	0	0	0	0	1.56563e-05	0	0	0	0	2.09834e-06	0	0	0	0	0	0	0	0	0	0	0	0	Bacteria	Verrucomicrobiota	Verrucomicrobiae	Opitutales	Puniceicoccaceae	MB11C04 marine group
OTU_97153	No	0	0	0	0	0	2	0	0	0	0	0	0	0	0	0	0	0	0	0	0	0	0	0	4.19668e-06	0	0	0	0	0	0	0	0	0	0	0	0	Bacteria	Verrucomicrobiota	Verrucomicrobiae	Opitutales	Puniceicoccaceae	Coraliomargarita
OTU_99122	No	0	0	0	0	0	2	0	1	0	0	0	0	0	0	0	0	0	0	0	0	0	0	0	4.19668e-06	0	2.60207e-05	0	0	0	0	0	0	0	0	0	0	Bacteria	Verrucomicrobiota	Verrucomicrobiae	Opitutales	Puniceicoccaceae	MB11C04 marine group
OTU_99169	No	2	0	0	0	0	0	0	0	0	0	0	0	0	0	0	0	0	0	5.21876e-06	0	0	0	0	0	0	0	0	0	0	0	0	0	0	0	0	0	Bacteria	Verrucomicrobiota	Verrucomicrobiae	Opitutales	Puniceicoccaceae	MB11C04 marine group
OTU_101016	No	0	0	0	0	0	0	6	1	0	1	0	0	0	0	0	0	0	0	0	0	0	0	0	0	5.93313e-05	2.60207e-05	0	2.37693e-05	0	0	0	0	0	0	0	0	Bacteria	Verrucomicrobiota	Verrucomicrobiae	Opitutales	Puniceicoccaceae	MB11C04 marine group
OTU_101347	No	5	0	0	0	0	0	0	0	0	0	0	0	0	0	0	0	0	0	1.30469e-05	0	0	0	0	0	0	0	0	0	0	0	0	0	0	0	0	0	Bacteria	Verrucomicrobiota	Verrucomicrobiae	Opitutales	Puniceicoccaceae	MB11C04 marine group
OTU_101417	No	0	0	0	0	0	0	0	0	0	0	0	0	0	0	0	0	0	4	0	0	0	0	0	0	0	0	0	0	0	0	0	0	0	0	0	8.80204e-05	Bacteria	Verrucomicrobiota	Verrucomicrobiae	Opitutales	Puniceicoccaceae	Verruc-01
OTU_101966	No	2	0	0	0	0	0	0	0	0	0	0	0	0	0	0	0	0	0	5.21876e-06	0	0	0	0	0	0	0	0	0	0	0	0	0	0	0	0	0	Bacteria	Verrucomicrobiota	Verrucomicrobiae	Opitutales	Puniceicoccaceae	MB11C04 marine group
OTU_102611	No	0	3	0	18	0	0	0	0	0	0	0	0	0	1	0	3	0	0	0	3.12461e-05	0	0.000147218	0	0	0	0	0	0	0	0	0	1.19366e-05	0	0.00014421	0	0	Bacteria	Verrucomicrobiota	Verrucomicrobiae	Opitutales	Puniceicoccaceae	MB11C04 marine group
OTU_103283	No	19	0	0	0	0	0	0	0	0	0	0	0	0	0	0	0	0	0	4.95782e-05	0	0	0	0	0	0	0	0	0	0	0	0	0	0	0	0	0	Bacteria	Verrucomicrobiota	Verrucomicrobiae	Opitutales	Puniceicoccaceae	MB11C04 marine group
OTU_103352	No	0	0	0	0	0	19	4	1	0	0	0	0	0	0	0	0	0	0	0	0	0	0	0	3.98685e-05	3.95542e-05	2.60207e-05	0	0	0	0	0	0	0	0	0	0	Bacteria	Verrucomicrobiota	Verrucomicrobiae	Opitutales	Puniceicoccaceae	MB11C04 marine group
OTU_103514	No	1	0	0	3	0	4	0	0	0	0	0	0	0	0	0	0	0	0	2.60938e-06	0	0	2.45363e-05	0	8.39336e-06	0	0	0	0	0	0	0	0	0	0	0	0	Bacteria	Verrucomicrobiota	Verrucomicrobiae	Opitutales	Puniceicoccaceae	MB11C04 marine group
OTU_103572	No	0	0	0	0	0	5	0	0	0	0	0	0	0	0	0	0	0	0	0	0	0	0	0	1.04917e-05	0	0	0	0	0	0	0	0	0	0	0	0	Bacteria	Verrucomicrobiota	Verrucomicrobiae	Opitutales	Puniceicoccaceae	MB11C04 marine group
OTU_103605	No	1	0	0	0	0	1	0	0	0	0	0	0	0	0	0	0	0	0	2.60938e-06	0	0	0	0	2.09834e-06	0	0	0	0	0	0	0	0	0	0	0	0	Bacteria	Verrucomicrobiota	Verrucomicrobiae	Opitutales	Puniceicoccaceae	MB11C04 marine group
OTU_103665	No	2	0	0	0	0	0	0	0	0	0	0	0	0	0	0	0	0	0	5.21876e-06	0	0	0	0	0	0	0	0	0	0	0	0	0	0	0	0	0	Bacteria	Verrucomicrobiota	Verrucomicrobiae	Opitutales	Puniceicoccaceae	MB11C04 marine group
OTU_103675	No	0	0	0	0	0	2	0	0	0	0	0	0	0	0	0	0	0	0	0	0	0	0	0	4.19668e-06	0	0	0	0	0	0	0	0	0	0	0	0	Bacteria	Verrucomicrobiota	Verrucomicrobiae	Opitutales	Puniceicoccaceae	MB11C04 marine group
OTU_104869	No	0	0	0	0	0	2	0	1	0	0	0	0	0	0	0	0	0	0	0	0	0	0	0	4.19668e-06	0	2.60207e-05	0	0	0	0	0	0	0	0	0	0	Bacteria	Verrucomicrobiota	Verrucomicrobiae	Opitutales	Puniceicoccaceae	MB11C04 marine group
OTU_105037	No	1	0	0	1	0	0	0	0	0	0	0	0	0	0	0	0	0	0	2.60938e-06	0	0	8.17875e-06	0	0	0	0	0	0	0	0	0	0	0	0	0	0	Bacteria	Verrucomicrobiota	Verrucomicrobiae	Opitutales	Puniceicoccaceae	MB11C04 marine group
OTU_106725	No	0	0	2	0	0	0	0	0	0	0	0	0	0	0	0	0	0	0	0	0	1.97381e-05	0	0	0	0	0	0	0	0	0	0	0	0	0	0	0	Bacteria	Verrucomicrobiota	Verrucomicrobiae	Opitutales	Puniceicoccaceae	Puniceicoccus
OTU_107523	No	0	0	2	1	0	2	0	0	0	0	0	0	0	0	0	0	0	0	0	0	1.97381e-05	8.17875e-06	0	4.19668e-06	0	0	0	0	0	0	0	0	0	0	0	0	Bacteria	Verrucomicrobiota	Verrucomicrobiae	Opitutales	Puniceicoccaceae	MB11C04 marine group
OTU_108207	No	0	0	0	0	0	0	0	0	0	0	0	0	0	0	2	0	0	0	0	0	0	0	0	0	0	0	0	0	0	0	0	0	4.73205e-05	0	0	0	Bacteria	Verrucomicrobiota	Verrucomicrobiae	Opitutales	Puniceicoccaceae	Coraliomargarita
OTU_108361	No	0	0	0	0	0	9	0	0	0	0	0	0	0	0	0	0	0	0	0	0	0	0	0	1.88851e-05	0	0	0	0	0	0	0	0	0	0	0	0	Bacteria	Verrucomicrobiota	Verrucomicrobiae	Opitutales	Puniceicoccaceae	Lentimonas
OTU_108799	No	7	0	0	0	0	0	0	0	0	0	0	0	0	0	0	0	0	0	1.82657e-05	0	0	0	0	0	0	0	0	0	0	0	0	0	0	0	0	0	Bacteria	Verrucomicrobiota	Verrucomicrobiae	Opitutales	Puniceicoccaceae	MB11C04 marine group
OTU_108940	No	0	0	0	0	0	2	0	0	0	0	0	0	0	0	0	0	0	0	0	0	0	0	0	4.19668e-06	0	0	0	0	0	0	0	0	0	0	0	0	Bacteria	Verrucomicrobiota	Verrucomicrobiae	Opitutales	Puniceicoccaceae	MB11C04 marine group
OTU_109097	No	0	0	0	2	0	6	1	0	0	0	0	0	0	0	0	0	0	0	0	0	0	1.63575e-05	0	1.259e-05	9.88856e-06	0	0	0	0	0	0	0	0	0	0	0	Bacteria	Verrucomicrobiota	Verrucomicrobiae	Opitutales	Puniceicoccaceae	MB11C04 marine group
OTU_109368	No	1	0	0	1	0	1	0	0	0	0	0	0	0	0	0	0	0	0	2.60938e-06	0	0	8.17875e-06	0	2.09834e-06	0	0	0	0	0	0	0	0	0	0	0	0	Bacteria	Verrucomicrobiota	Verrucomicrobiae	Opitutales	Puniceicoccaceae	MB11C04 marine group
OTU_109372	No	3	0	0	0	0	2	1	0	0	0	0	0	0	0	0	0	0	0	7.82814e-06	0	0	0	0	4.19668e-06	9.88856e-06	0	0	0	0	0	0	0	0	0	0	0	Bacteria	Verrucomicrobiota	Verrucomicrobiae	Opitutales	Puniceicoccaceae	MB11C04 marine group
OTU_109398	No	0	0	0	0	0	4	0	0	0	0	0	0	0	0	0	0	0	0	0	0	0	0	0	8.39336e-06	0	0	0	0	0	0	0	0	0	0	0	0	Bacteria	Verrucomicrobiota	Verrucomicrobiae	Opitutales	Puniceicoccaceae	Lentimonas
OTU_109669	No	1	1	0	0	0	0	0	0	0	0	0	0	0	0	0	0	0	0	2.60938e-06	1.04154e-05	0	0	0	0	0	0	0	0	0	0	0	0	0	0	0	0	Bacteria	Verrucomicrobiota	Verrucomicrobiae	Opitutales	Puniceicoccaceae	MB11C04 marine group
OTU_110246	No	1	0	0	0	0	0	0	0	0	0	0	0	0	0	0	1	0	0	2.60938e-06	0	0	0	0	0	0	0	0	0	0	0	0	0	0	4.807e-05	0	0	Bacteria	Verrucomicrobiota	Verrucomicrobiae	Opitutales	Puniceicoccaceae	MB11C04 marine group
OTU_110446	No	0	0	0	0	0	3	0	0	0	0	0	0	0	0	0	0	1	0	0	0	0	0	0	6.29502e-06	0	0	0	0	0	0	0	0	0	0	4.58127e-05	0	Bacteria	Verrucomicrobiota	Verrucomicrobiae	Opitutales	Puniceicoccaceae	MB11C04 marine group
OTU_112227	No	0	0	0	0	0	2	0	0	0	0	0	0	0	0	0	0	0	0	0	0	0	0	0	4.19668e-06	0	0	0	0	0	0	0	0	0	0	0	0	Bacteria	Verrucomicrobiota	Verrucomicrobiae	Opitutales	Puniceicoccaceae	MB11C04 marine group
OTU_112449	No	0	0	0	0	0	3	0	0	0	0	0	0	0	0	0	0	0	1	0	0	0	0	0	6.29502e-06	0	0	0	0	0	0	0	0	0	0	0	2.20051e-05	Bacteria	Verrucomicrobiota	Verrucomicrobiae	Opitutales	Puniceicoccaceae	MB11C04 marine group
OTU_112887	No	0	1	1	0	1	1	1	0	0	0	0	0	0	0	0	0	0	0	0	1.04154e-05	9.86904e-06	0	1.07117e-05	2.09834e-06	9.88856e-06	0	0	0	0	0	0	0	0	0	0	0	Bacteria	Verrucomicrobiota	Verrucomicrobiae	Opitutales	Puniceicoccaceae	MB11C04 marine group
OTU_113016	No	16	0	0	0	0	0	0	0	0	0	0	0	0	0	0	0	0	0	4.17501e-05	0	0	0	0	0	0	0	0	0	0	0	0	0	0	0	0	0	Bacteria	Verrucomicrobiota	Verrucomicrobiae	Opitutales	Puniceicoccaceae	MB11C04 marine group
OTU_113584	No	0	0	1	0	0	2	0	0	0	0	0	0	0	0	0	1	0	0	0	0	9.86904e-06	0	0	4.19668e-06	0	0	0	0	0	0	0	0	0	4.807e-05	0	0	Bacteria	Verrucomicrobiota	Verrucomicrobiae	Opitutales	Puniceicoccaceae	MB11C04 marine group
OTU_114447	No	1	0	1	1	0	1	0	0	0	0	0	0	1	0	0	0	0	0	2.60938e-06	0	9.86904e-06	8.17875e-06	0	2.09834e-06	0	0	0	0	0	0	1.5813e-05	0	0	0	0	0	Bacteria	Verrucomicrobiota	Verrucomicrobiae	Opitutales	Puniceicoccaceae	MB11C04 marine group
OTU_115124	No	0	0	0	0	0	4	0	0	0	0	0	0	0	0	0	0	0	0	0	0	0	0	0	8.39336e-06	0	0	0	0	0	0	0	0	0	0	0	0	Bacteria	Verrucomicrobiota	Verrucomicrobiae	Opitutales	Puniceicoccaceae	Lentimonas
OTU_115952	No	0	2	1	0	2	6	1	0	0	0	0	0	0	0	0	0	0	0	0	2.08307e-05	9.86904e-06	0	2.14234e-05	1.259e-05	9.88856e-06	0	0	0	0	0	0	0	0	0	0	0	Bacteria	Verrucomicrobiota	Verrucomicrobiae	Opitutales	Puniceicoccaceae
OTU_116775	No	0	0	0	0	1	1	0	0	0	0	0	0	0	0	0	0	0	0	0	0	0	0	1.07117e-05	2.09834e-06	0	0	0	0	0	0	0	0	0	0	0	0	Bacteria	Verrucomicrobiota	Verrucomicrobiae	Opitutales	Puniceicoccaceae	MB11C04 marine group
OTU_116959	No	0	0	0	0	1	10	1	0	0	0	0	0	0	0	0	0	0	0	0	0	0	0	1.07117e-05	2.09834e-05	9.88856e-06	0	0	0	0	0	0	0	0	0	0	0	Bacteria	Verrucomicrobiota	Verrucomicrobiae	Opitutales	Puniceicoccaceae	MB11C04 marine group
OTU_117389	No	0	0	0	0	0	2	0	0	0	0	0	0	0	0	0	0	0	0	0	0	0	0	0	4.19668e-06	0	0	0	0	0	0	0	0	0	0	0	0	Bacteria	Verrucomicrobiota	Verrucomicrobiae	Opitutales	Puniceicoccaceae	MB11C04 marine group
OTU_118030	No	1	0	0	0	1	0	0	0	0	0	0	0	0	0	0	0	0	0	2.60938e-06	0	0	0	1.07117e-05	0	0	0	0	0	0	0	0	0	0	0	0	0	Bacteria	Verrucomicrobiota	Verrucomicrobiae	Opitutales	Puniceicoccaceae	MB11C04 marine group
OTU_119118	No	0	0	0	0	0	2	0	0	0	0	0	0	0	0	0	0	0	0	0	0	0	0	0	4.19668e-06	0	0	0	0	0	0	0	0	0	0	0	0	Bacteria	Verrucomicrobiota	Verrucomicrobiae	Opitutales	Puniceicoccaceae	MB11C04 marine group
OTU_119757	No	2	0	0	0	0	0	0	0	0	0	0	0	0	0	0	0	0	0	5.21876e-06	0	0	0	0	0	0	0	0	0	0	0	0	0	0	0	0	0	Bacteria	Verrucomicrobiota	Verrucomicrobiae	Opitutales	Puniceicoccaceae	MB11C04 marine group
OTU_121063	No	0	0	0	0	0	2	0	0	0	0	0	0	0	0	0	0	0	0	0	0	0	0	0	4.19668e-06	0	0	0	0	0	0	0	0	0	0	0	0	Bacteria	Verrucomicrobiota	Verrucomicrobiae	Opitutales	Puniceicoccaceae	Lentimonas
OTU_122817	No	0	0	0	0	0	3	0	0	0	0	0	0	0	0	0	0	0	0	0	0	0	0	0	6.29502e-06	0	0	0	0	0	0	0	0	0	0	0	0	Bacteria	Verrucomicrobiota	Verrucomicrobiae	Opitutales	Puniceicoccaceae	MB11C04 marine group
OTU_123001	No	0	0	0	2	0	2	0	0	0	0	0	0	0	0	0	0	0	0	0	0	0	1.63575e-05	0	4.19668e-06	0	0	0	0	0	0	0	0	0	0	0	0	Bacteria	Verrucomicrobiota	Verrucomicrobiae	Opitutales	Puniceicoccaceae	MB11C04 marine group
OTU_123242	No	0	0	0	0	0	3	0	0	0	0	0	0	0	0	0	0	0	0	0	0	0	0	0	6.29502e-06	0	0	0	0	0	0	0	0	0	0	0	0	Bacteria	Verrucomicrobiota	Verrucomicrobiae	Opitutales	Puniceicoccaceae	MB11C04 marine group
OTU_124029	No	6	0	0	0	0	0	0	0	0	0	0	0	0	0	0	0	0	0	1.56563e-05	0	0	0	0	0	0	0	0	0	0	0	0	0	0	0	0	0	Bacteria	Verrucomicrobiota	Verrucomicrobiae	Opitutales	Puniceicoccaceae	MB11C04 marine group
OTU_125232	No	0	0	0	0	0	10	0	0	0	0	0	0	0	0	0	0	0	0	0	0	0	0	0	2.09834e-05	0	0	0	0	0	0	0	0	0	0	0	0	Bacteria	Verrucomicrobiota	Verrucomicrobiae	Opitutales	Puniceicoccaceae	MB11C04 marine group
OTU_125951	No	2	2	1	0	2	0	0	0	0	0	0	0	0	0	0	2	0	0	5.21876e-06	2.08307e-05	9.86904e-06	0	2.14234e-05	0	0	0	0	0	0	0	0	0	0	9.614e-05	0	0	Bacteria	Verrucomicrobiota	Verrucomicrobiae	Opitutales	Puniceicoccaceae	MB11C04 marine group
OTU_125956	No	3	0	1	0	1	0	0	0	0	0	0	0	0	0	0	0	0	0	7.82814e-06	0	9.86904e-06	0	1.07117e-05	0	0	0	0	0	0	0	0	0	0	0	0	0	Bacteria	Verrucomicrobiota	Verrucomicrobiae	Opitutales	Puniceicoccaceae	MB11C04 marine group
OTU_126763	No	0	0	0	0	0	2	0	0	0	0	0	0	0	0	0	0	0	0	0	0	0	0	0	4.19668e-06	0	0	0	0	0	0	0	0	0	0	0	0	Bacteria	Verrucomicrobiota	Verrucomicrobiae	Opitutales	Puniceicoccaceae	MB11C04 marine group
OTU_126769	No	0	0	0	0	1	1	0	0	0	0	0	0	0	0	0	0	0	0	0	0	0	0	1.07117e-05	2.09834e-06	0	0	0	0	0	0	0	0	0	0	0	0	Bacteria	Verrucomicrobiota	Verrucomicrobiae	Opitutales	Puniceicoccaceae	MB11C04 marine group
OTU_127009	No	0	2	0	0	0	0	0	0	0	0	0	0	0	0	0	0	0	0	0	2.08307e-05	0	0	0	0	0	0	0	0	0	0	0	0	0	0	0	0	Bacteria	Verrucomicrobiota	Verrucomicrobiae	Opitutales	Puniceicoccaceae	Verruc-01
OTU_127307	No	0	0	0	0	0	5	0	0	0	0	0	0	0	0	0	0	0	0	0	0	0	0	0	1.04917e-05	0	0	0	0	0	0	0	0	0	0	0	0	Bacteria	Verrucomicrobiota	Verrucomicrobiae	Opitutales	Puniceicoccaceae	MB11C04 marine group
OTU_127870	No	0	0	0	0	0	3	1	0	0	0	0	0	0	0	0	0	0	0	0	0	0	0	0	6.29502e-06	9.88856e-06	0	0	0	0	0	0	0	0	0	0	0	Bacteria	Verrucomicrobiota	Verrucomicrobiae	Opitutales	Puniceicoccaceae	MB11C04 marine group
OTU_128122	No	1	0	0	0	0	0	0	0	0	0	0	0	0	0	0	0	0	1	2.60938e-06	0	0	0	0	0	0	0	0	0	0	0	0	0	0	0	0	2.20051e-05	Bacteria	Verrucomicrobiota	Verrucomicrobiae	Opitutales	Puniceicoccaceae	MB11C04 marine group
OTU_128666	No	0	0	0	0	0	2	0	0	0	0	0	0	0	0	0	0	0	0	0	0	0	0	0	4.19668e-06	0	0	0	0	0	0	0	0	0	0	0	0	Bacteria	Verrucomicrobiota	Verrucomicrobiae	Opitutales	Puniceicoccaceae	MB11C04 marine group
OTU_130262	No	0	0	0	0	0	4	0	0	0	0	0	0	0	0	0	0	0	0	0	0	0	0	0	8.39336e-06	0	0	0	0	0	0	0	0	0	0	0	0	Bacteria	Verrucomicrobiota	Verrucomicrobiae	Opitutales	Puniceicoccaceae	Lentimonas
OTU_130265	No	2	0	0	0	0	0	0	0	0	0	0	0	0	0	0	0	0	0	5.21876e-06	0	0	0	0	0	0	0	0	0	0	0	0	0	0	0	0	0	Bacteria	Verrucomicrobiota	Verrucomicrobiae	Opitutales	Puniceicoccaceae	Lentimonas
OTU_131017	No	0	0	0	0	0	2	0	0	0	0	0	0	0	0	0	0	0	0	0	0	0	0	0	4.19668e-06	0	0	0	0	0	0	0	0	0	0	0	0	Bacteria	Verrucomicrobiota	Verrucomicrobiae	Opitutales	Puniceicoccaceae	MB11C04 marine group
OTU_131330	No	1	0	1	0	0	0	0	0	0	0	0	0	0	0	1	0	0	0	2.60938e-06	0	9.86904e-06	0	0	0	0	0	0	0	0	0	0	0	2.36602e-05	0	0	0	Bacteria	Verrucomicrobiota	Verrucomicrobiae	Opitutales	Puniceicoccaceae	MB11C04 marine group
OTU_131527	No	0	0	0	0	0	17	0	0	0	0	0	0	0	0	0	0	0	0	0	0	0	0	0	3.56718e-05	0	0	0	0	0	0	0	0	0	0	0	0	Bacteria	Verrucomicrobiota	Verrucomicrobiae	Opitutales	Puniceicoccaceae	Lentimonas
OTU_132758	No	1	0	0	0	0	0	0	0	0	0	1	0	0	0	0	0	0	0	2.60938e-06	0	0	0	0	0	0	0	0	0	1.92152e-05	0	0	0	0	0	0	0	Bacteria	Verrucomicrobiota	Verrucomicrobiae	Opitutales	Puniceicoccaceae	MB11C04 marine group
OTU_132834	No	0	0	0	0	0	6	0	0	0	0	0	0	0	0	0	0	0	0	0	0	0	0	0	1.259e-05	0	0	0	0	0	0	0	0	0	0	0	0	Bacteria	Verrucomicrobiota	Verrucomicrobiae	Opitutales	Puniceicoccaceae	Lentimonas
OTU_132878	No	0	0	0	0	0	2	0	0	0	0	0	0	0	0	0	0	0	0	0	0	0	0	0	4.19668e-06	0	0	0	0	0	0	0	0	0	0	0	0	Bacteria	Verrucomicrobiota	Verrucomicrobiae	Opitutales	Puniceicoccaceae	Lentimonas
OTU_133039	No	5	0	0	1	0	0	0	0	0	0	0	0	0	0	0	0	0	0	1.30469e-05	0	0	8.17875e-06	0	0	0	0	0	0	0	0	0	0	0	0	0	0	Bacteria	Verrucomicrobiota	Verrucomicrobiae	Opitutales	Puniceicoccaceae	MB11C04 marine group
OTU_133169	No	2	0	0	0	0	0	0	0	0	0	0	0	0	0	0	0	0	0	5.21876e-06	0	0	0	0	0	0	0	0	0	0	0	0	0	0	0	0	0	Bacteria	Verrucomicrobiota	Verrucomicrobiae	Opitutales	Puniceicoccaceae	MB11C04 marine group
OTU_133518	No	0	0	1	0	0	0	0	0	0	0	0	0	0	0	1	1	1	0	0	0	9.86904e-06	0	0	0	0	0	0	0	0	0	0	0	2.36602e-05	4.807e-05	4.58127e-05	0	Bacteria	Verrucomicrobiota	Verrucomicrobiae	Opitutales	Puniceicoccaceae	MB11C04 marine group
OTU_133865	No	0	0	0	0	0	4	0	0	0	0	0	0	0	0	0	0	0	0	0	0	0	0	0	8.39336e-06	0	0	0	0	0	0	0	0	0	0	0	0	Bacteria	Verrucomicrobiota	Verrucomicrobiae	Opitutales	Puniceicoccaceae	Cerasicoccus
OTU_133889	No	0	0	0	0	0	2	0	0	0	0	0	0	0	0	0	0	0	0	0	0	0	0	0	4.19668e-06	0	0	0	0	0	0	0	0	0	0	0	0	Bacteria	Verrucomicrobiota	Verrucomicrobiae	Opitutales	Puniceicoccaceae	Lentimonas
OTU_133988	No	0	0	0	1	0	0	0	0	0	0	0	0	0	0	0	1	0	0	0	0	0	8.17875e-06	0	0	0	0	0	0	0	0	0	0	0	4.807e-05	0	0	Bacteria	Verrucomicrobiota	Verrucomicrobiae	Opitutales	Puniceicoccaceae	MB11C04 marine group
OTU_133996	No	0	0	0	0	0	2	0	0	0	0	0	0	0	0	0	0	0	0	0	0	0	0	0	4.19668e-06	0	0	0	0	0	0	0	0	0	0	0	0	Bacteria	Verrucomicrobiota	Verrucomicrobiae	Opitutales	Puniceicoccaceae	MB11C04 marine group
OTU_134040	No	0	0	0	0	3	14	0	0	0	0	0	0	0	0	0	1	0	0	0	0	0	0	3.21351e-05	2.93768e-05	0	0	0	0	0	0	0	0	0	4.807e-05	0	0	Bacteria	Verrucomicrobiota	Verrucomicrobiae	Opitutales	Puniceicoccaceae	MB11C04 marine group
OTU_134264	No	1	0	0	0	1	0	0	0	0	0	0	0	0	0	0	0	0	0	2.60938e-06	0	0	0	1.07117e-05	0	0	0	0	0	0	0	0	0	0	0	0	0	Bacteria	Verrucomicrobiota	Verrucomicrobiae	Opitutales	Puniceicoccaceae	MB11C04 marine group
OTU_135503	No	0	0	0	0	0	2	0	0	0	0	0	0	0	0	0	0	0	0	0	0	0	0	0	4.19668e-06	0	0	0	0	0	0	0	0	0	0	0	0	Bacteria	Verrucomicrobiota	Verrucomicrobiae	Opitutales	Puniceicoccaceae	MB11C04 marine group
OTU_135516	No	0	0	0	0	0	4	0	0	0	0	0	0	0	0	0	0	0	0	0	0	0	0	0	8.39336e-06	0	0	0	0	0	0	0	0	0	0	0	0	Bacteria	Verrucomicrobiota	Verrucomicrobiae	Opitutales	Puniceicoccaceae	MB11C04 marine group
OTU_135866	No	2	0	0	0	0	0	0	0	0	0	0	0	0	0	0	0	0	0	5.21876e-06	0	0	0	0	0	0	0	0	0	0	0	0	0	0	0	0	0	Bacteria	Verrucomicrobiota	Verrucomicrobiae	Opitutales	Puniceicoccaceae	MB11C04 marine group
OTU_136042	No	0	0	0	0	0	6	0	0	0	0	0	0	0	0	0	0	0	0	0	0	0	0	0	1.259e-05	0	0	0	0	0	0	0	0	0	0	0	0	Bacteria	Verrucomicrobiota	Verrucomicrobiae	Opitutales	Puniceicoccaceae	Lentimonas
OTU_136526	No	0	0	0	0	0	1	0	1	0	0	0	0	0	0	0	0	0	0	0	0	0	0	0	2.09834e-06	0	2.60207e-05	0	0	0	0	0	0	0	0	0	0	Bacteria	Verrucomicrobiota	Verrucomicrobiae	Opitutales	Puniceicoccaceae	MB11C04 marine group
OTU_137794	No	2	0	0	0	0	0	0	0	0	0	0	0	0	0	0	0	0	0	5.21876e-06	0	0	0	0	0	0	0	0	0	0	0	0	0	0	0	0	0	Bacteria	Verrucomicrobiota	Verrucomicrobiae	Opitutales	Puniceicoccaceae	MB11C04 marine group
OTU_137900	No	0	0	0	0	0	2	0	0	0	0	0	0	0	0	0	0	0	0	0	0	0	0	0	4.19668e-06	0	0	0	0	0	0	0	0	0	0	0	0	Bacteria	Verrucomicrobiota	Verrucomicrobiae	Opitutales	Puniceicoccaceae	MB11C04 marine group
OTU_138916	No	0	0	0	0	0	2	0	0	0	0	0	0	0	0	0	0	0	0	0	0	0	0	0	4.19668e-06	0	0	0	0	0	0	0	0	0	0	0	0	Bacteria	Verrucomicrobiota	Verrucomicrobiae	Opitutales	Puniceicoccaceae	Lentimonas
OTU_139889	No	0	0	0	0	0	4	0	0	0	0	0	0	0	0	0	0	0	0	0	0	0	0	0	8.39336e-06	0	0	0	0	0	0	0	0	0	0	0	0	Bacteria	Verrucomicrobiota	Verrucomicrobiae	Opitutales	Puniceicoccaceae	MB11C04 marine group
OTU_140097	No	2	0	0	0	0	0	0	0	0	0	0	0	0	0	0	0	0	0	5.21876e-06	0	0	0	0	0	0	0	0	0	0	0	0	0	0	0	0	0	Bacteria	Verrucomicrobiota	Verrucomicrobiae	Opitutales	Puniceicoccaceae	MB11C04 marine group
OTU_141002	No	0	0	0	0	1	3	0	1	0	0	0	0	0	0	0	0	0	1	0	0	0	0	1.07117e-05	6.29502e-06	0	2.60207e-05	0	0	0	0	0	0	0	0	0	2.20051e-05	Bacteria	Verrucomicrobiota	Verrucomicrobiae	Opitutales	Puniceicoccaceae	MB11C04 marine group
OTU_141283	No	0	0	0	0	0	3	0	0	0	0	0	0	0	0	0	0	0	0	0	0	0	0	0	6.29502e-06	0	0	0	0	0	0	0	0	0	0	0	0	Bacteria	Verrucomicrobiota	Verrucomicrobiae	Opitutales	Puniceicoccaceae	MB11C04 marine group
OTU_141853	No	13	0	0	0	0	0	0	0	0	6	2	23	0	0	0	0	0	0	3.39219e-05	0	0	0	0	0	0	0	0	0.000142616	3.84305e-05	0.000569194	0	0	0	0	0	0	Bacteria	Verrucomicrobiota	Verrucomicrobiae	Opitutales	Puniceicoccaceae	Lentimonas
OTU_141970	No	2	0	0	0	0	0	0	0	0	0	0	0	0	0	0	0	0	0	5.21876e-06	0	0	0	0	0	0	0	0	0	0	0	0	0	0	0	0	0	Bacteria	Verrucomicrobiota	Verrucomicrobiae	Opitutales	Puniceicoccaceae	Lentimonas
OTU_142351	No	1	0	2	2	1	0	0	0	0	0	0	0	0	0	0	0	0	2	2.60938e-06	0	1.97381e-05	1.63575e-05	1.07117e-05	0	0	0	0	0	0	0	0	0	0	0	0	4.40102e-05	Bacteria	Verrucomicrobiota	Verrucomicrobiae	Opitutales	Puniceicoccaceae	MB11C04 marine group
OTU_142995	No	2	0	0	0	0	0	0	0	0	0	0	0	0	0	0	0	0	0	5.21876e-06	0	0	0	0	0	0	0	0	0	0	0	0	0	0	0	0	0	Bacteria	Verrucomicrobiota	Verrucomicrobiae	Opitutales	Puniceicoccaceae	MB11C04 marine group
OTU_143191	No	2	0	0	0	0	0	0	0	0	0	0	0	0	0	0	0	0	0	5.21876e-06	0	0	0	0	0	0	0	0	0	0	0	0	0	0	0	0	0	Bacteria	Verrucomicrobiota	Verrucomicrobiae	Opitutales	Puniceicoccaceae	MB11C04 marine group
OTU_145403	No	0	0	0	0	0	3	0	0	0	0	0	0	0	0	1	0	0	0	0	0	0	0	0	6.29502e-06	0	0	0	0	0	0	0	0	2.36602e-05	0	0	0	Bacteria	Verrucomicrobiota	Verrucomicrobiae	Opitutales	Puniceicoccaceae
OTU_145649	No	0	0	0	0	0	3	0	0	0	0	0	0	0	0	0	0	0	0	0	0	0	0	0	6.29502e-06	0	0	0	0	0	0	0	0	0	0	0	0	Bacteria	Verrucomicrobiota	Verrucomicrobiae	Opitutales	Puniceicoccaceae	Lentimonas
OTU_146209	No	0	0	0	0	0	1	1	0	0	0	0	0	0	0	0	0	0	0	0	0	0	0	0	2.09834e-06	9.88856e-06	0	0	0	0	0	0	0	0	0	0	0	Bacteria	Verrucomicrobiota	Verrucomicrobiae	Opitutales	Puniceicoccaceae	MB11C04 marine group
OTU_146624	No	0	0	0	0	0	2	1	0	0	0	0	0	0	0	0	0	0	0	0	0	0	0	0	4.19668e-06	9.88856e-06	0	0	0	0	0	0	0	0	0	0	0	Bacteria	Verrucomicrobiota	Verrucomicrobiae	Opitutales	Puniceicoccaceae	MB11C04 marine group
OTU_146840	No	0	1	0	0	0	2	0	1	0	0	0	0	0	0	0	0	0	0	0	1.04154e-05	0	0	0	4.19668e-06	0	2.60207e-05	0	0	0	0	0	0	0	0	0	0	Bacteria	Verrucomicrobiota	Verrucomicrobiae	Opitutales	Puniceicoccaceae	MB11C04 marine group
OTU_147367	No	0	0	0	0	0	16	0	0	0	0	0	0	0	1	0	0	0	0	0	0	0	0	0	3.35735e-05	0	0	0	0	0	0	0	1.19366e-05	0	0	0	0	Bacteria	Verrucomicrobiota	Verrucomicrobiae	Opitutales	Puniceicoccaceae	Lentimonas
OTU_147596	No	0	0	0	0	0	2	0	0	0	0	0	0	0	0	0	0	0	0	0	0	0	0	0	4.19668e-06	0	0	0	0	0	0	0	0	0	0	0	0	Bacteria	Verrucomicrobiota	Verrucomicrobiae	Opitutales	Puniceicoccaceae	MB11C04 marine group
OTU_148333	No	0	0	0	0	1	0	0	0	0	0	0	0	0	0	0	0	0	1	0	0	0	0	1.07117e-05	0	0	0	0	0	0	0	0	0	0	0	0	2.20051e-05	Bacteria	Verrucomicrobiota	Verrucomicrobiae	Opitutales	Puniceicoccaceae	Pelagicoccus
OTU_148584	No	0	0	0	0	0	2	1	0	0	0	0	0	0	0	0	0	0	0	0	0	0	0	0	4.19668e-06	9.88856e-06	0	0	0	0	0	0	0	0	0	0	0	Bacteria	Verrucomicrobiota	Verrucomicrobiae	Opitutales	Puniceicoccaceae	MB11C04 marine group
OTU_149168	No	1	0	1	0	0	0	0	0	0	0	0	0	0	0	0	0	0	0	2.60938e-06	0	9.86904e-06	0	0	0	0	0	0	0	0	0	0	0	0	0	0	0	Bacteria	Verrucomicrobiota	Verrucomicrobiae	Opitutales	Puniceicoccaceae	MB11C04 marine group
OTU_149749	No	1	0	1	0	0	0	0	0	0	0	0	0	0	0	0	0	0	0	2.60938e-06	0	9.86904e-06	0	0	0	0	0	0	0	0	0	0	0	0	0	0	0	Bacteria	Verrucomicrobiota	Verrucomicrobiae	Opitutales	Puniceicoccaceae	MB11C04 marine group
OTU_150037	No	0	0	0	0	0	4	0	0	0	0	0	0	0	0	0	0	0	0	0	0	0	0	0	8.39336e-06	0	0	0	0	0	0	0	0	0	0	0	0	Bacteria	Verrucomicrobiota	Verrucomicrobiae	Opitutales	Puniceicoccaceae	MB11C04 marine group
OTU_150090	No	0	0	0	0	0	5	0	0	0	0	0	0	0	0	0	0	0	0	0	0	0	0	0	1.04917e-05	0	0	0	0	0	0	0	0	0	0	0	0	Bacteria	Verrucomicrobiota	Verrucomicrobiae	Opitutales	Puniceicoccaceae	Lentimonas
OTU_150844	No	0	0	0	0	0	2	0	0	0	0	0	0	0	0	0	0	0	0	0	0	0	0	0	4.19668e-06	0	0	0	0	0	0	0	0	0	0	0	0	Bacteria	Verrucomicrobiota	Verrucomicrobiae	Opitutales	Puniceicoccaceae	MB11C04 marine group
OTU_153368	No	1	0	0	0	0	1	0	0	0	0	0	0	0	0	0	0	0	0	2.60938e-06	0	0	0	0	2.09834e-06	0	0	0	0	0	0	0	0	0	0	0	0	Bacteria	Verrucomicrobiota	Verrucomicrobiae	Opitutales	Puniceicoccaceae	MB11C04 marine group
OTU_153508	No	3	0	0	0	1	1	3	0	0	0	0	0	0	0	0	0	0	0	7.82814e-06	0	0	0	1.07117e-05	2.09834e-06	2.96657e-05	0	0	0	0	0	0	0	0	0	0	0	Bacteria	Verrucomicrobiota	Verrucomicrobiae	Opitutales	Puniceicoccaceae	MB11C04 marine group
OTU_154131	No	0	0	1	0	1	3	3	1	0	0	0	0	0	0	0	0	0	2	0	0	9.86904e-06	0	1.07117e-05	6.29502e-06	2.96657e-05	2.60207e-05	0	0	0	0	0	0	0	0	0	4.40102e-05	Bacteria	Verrucomicrobiota	Verrucomicrobiae	Opitutales	Puniceicoccaceae	MB11C04 marine group
OTU_154449	No	0	0	0	0	0	3	0	0	0	0	0	0	0	0	0	0	0	0	0	0	0	0	0	6.29502e-06	0	0	0	0	0	0	0	0	0	0	0	0	Bacteria	Verrucomicrobiota	Verrucomicrobiae	Opitutales	Puniceicoccaceae	MB11C04 marine group
OTU_154893	No	3	0	0	0	0	0	0	0	0	0	0	0	0	0	0	0	0	0	7.82814e-06	0	0	0	0	0	0	0	0	0	0	0	0	0	0	0	0	0	Bacteria	Verrucomicrobiota	Verrucomicrobiae	Opitutales	Puniceicoccaceae	MB11C04 marine group
OTU_156089	No	0	0	0	0	0	2	0	0	0	0	0	0	0	0	0	0	0	0	0	0	0	0	0	4.19668e-06	0	0	0	0	0	0	0	0	0	0	0	0	Bacteria	Verrucomicrobiota	Verrucomicrobiae	Opitutales	Puniceicoccaceae	MB11C04 marine group
OTU_156389	No	0	0	0	0	0	2	0	0	0	0	0	0	0	0	0	0	0	0	0	0	0	0	0	4.19668e-06	0	0	0	0	0	0	0	0	0	0	0	0	Bacteria	Verrucomicrobiota	Verrucomicrobiae	Opitutales	Puniceicoccaceae	Lentimonas
OTU_156605	No	1	0	3	0	0	0	0	0	0	0	0	0	2	0	0	0	0	0	2.60938e-06	0	2.96071e-05	0	0	0	0	0	0	0	0	0	3.16261e-05	0	0	0	0	0	Bacteria	Verrucomicrobiota	Verrucomicrobiae	Opitutales	Puniceicoccaceae	MB11C04 marine group
OTU_156873	No	0	0	1	0	2	1	1	0	0	0	0	0	0	0	1	0	0	0	0	0	9.86904e-06	0	2.14234e-05	2.09834e-06	9.88856e-06	0	0	0	0	0	0	0	2.36602e-05	0	0	0	Bacteria	Verrucomicrobiota	Verrucomicrobiae	Opitutales	Puniceicoccaceae	MB11C04 marine group
OTU_158665	No	0	0	1	2	0	6	0	0	0	0	0	0	0	0	0	1	0	0	0	0	9.86904e-06	1.63575e-05	0	1.259e-05	0	0	0	0	0	0	0	0	0	4.807e-05	0	0	Bacteria	Verrucomicrobiota	Verrucomicrobiae	Opitutales	Puniceicoccaceae	MB11C04 marine group
OTU_159082	No	2	0	0	0	0	0	0	0	0	0	0	0	0	0	0	0	0	0	5.21876e-06	0	0	0	0	0	0	0	0	0	0	0	0	0	0	0	0	0	Bacteria	Verrucomicrobiota	Verrucomicrobiae	Opitutales	Puniceicoccaceae	MB11C04 marine group
OTU_159191	No	2	0	0	0	0	0	0	0	0	0	0	0	0	0	0	0	0	0	5.21876e-06	0	0	0	0	0	0	0	0	0	0	0	0	0	0	0	0	0	Bacteria	Verrucomicrobiota	Verrucomicrobiae	Opitutales	Puniceicoccaceae	MB11C04 marine group
OTU_161188	No	2	0	0	0	0	0	0	0	0	0	0	0	0	0	0	0	0	0	5.21876e-06	0	0	0	0	0	0	0	0	0	0	0	0	0	0	0	0	0	Bacteria	Verrucomicrobiota	Verrucomicrobiae	Opitutales	Puniceicoccaceae	MB11C04 marine group
OTU_162134	No	3	0	0	0	0	0	0	0	0	0	0	0	0	0	0	0	0	0	7.82814e-06	0	0	0	0	0	0	0	0	0	0	0	0	0	0	0	0	0	Bacteria	Verrucomicrobiota	Verrucomicrobiae	Opitutales	Puniceicoccaceae	MB11C04 marine group
OTU_163180	No	0	0	0	0	2	2	0	0	0	0	0	0	0	0	0	0	0	0	0	0	0	0	2.14234e-05	4.19668e-06	0	0	0	0	0	0	0	0	0	0	0	0	Bacteria	Verrucomicrobiota	Verrucomicrobiae	Opitutales	Puniceicoccaceae	MB11C04 marine group
OTU_163331	No	2	0	0	0	0	0	0	0	0	0	0	0	0	0	0	0	0	0	5.21876e-06	0	0	0	0	0	0	0	0	0	0	0	0	0	0	0	0	0	Bacteria	Verrucomicrobiota	Verrucomicrobiae	Opitutales	Puniceicoccaceae	MB11C04 marine group
OTU_164001	No	0	0	0	0	1	3	0	0	0	0	0	0	0	0	0	0	0	0	0	0	0	0	1.07117e-05	6.29502e-06	0	0	0	0	0	0	0	0	0	0	0	0	Bacteria	Verrucomicrobiota	Verrucomicrobiae	Opitutales	Puniceicoccaceae	MB11C04 marine group
OTU_164213	No	0	0	0	1	0	1	0	1	0	0	0	0	0	0	0	0	0	0	0	0	0	8.17875e-06	0	2.09834e-06	0	2.60207e-05	0	0	0	0	0	0	0	0	0	0	Bacteria	Verrucomicrobiota	Verrucomicrobiae	Opitutales	Puniceicoccaceae	MB11C04 marine group
OTU_165280	No	2	0	0	0	1	1	0	0	0	0	0	0	0	0	0	1	0	0	5.21876e-06	0	0	0	1.07117e-05	2.09834e-06	0	0	0	0	0	0	0	0	0	4.807e-05	0	0	Bacteria	Verrucomicrobiota	Verrucomicrobiae	Opitutales	Puniceicoccaceae	MB11C04 marine group
OTU_165767	No	0	0	0	0	0	2	0	0	0	0	0	0	0	0	0	0	0	0	0	0	0	0	0	4.19668e-06	0	0	0	0	0	0	0	0	0	0	0	0	Bacteria	Verrucomicrobiota	Verrucomicrobiae	Opitutales	Puniceicoccaceae	Lentimonas
OTU_167137	No	0	0	0	0	0	2	0	0	0	0	0	0	0	0	0	0	0	0	0	0	0	0	0	4.19668e-06	0	0	0	0	0	0	0	0	0	0	0	0	Bacteria	Verrucomicrobiota	Verrucomicrobiae	Opitutales	Puniceicoccaceae	Lentimonas
OTU_167223	No	0	0	0	0	0	0	2	0	0	0	0	0	0	0	0	0	0	0	0	0	0	0	0	0	1.97771e-05	0	0	0	0	0	0	0	0	0	0	0	Bacteria	Verrucomicrobiota	Verrucomicrobiae	Opitutales	Puniceicoccaceae
OTU_167548	No	0	0	0	0	1	1	0	0	0	0	0	0	0	0	0	0	0	0	0	0	0	0	1.07117e-05	2.09834e-06	0	0	0	0	0	0	0	0	0	0	0	0	Bacteria	Verrucomicrobiota	Verrucomicrobiae	Opitutales	Puniceicoccaceae	MB11C04 marine group
OTU_167753	No	0	0	0	0	0	2	0	0	0	0	0	0	0	0	0	0	0	0	0	0	0	0	0	4.19668e-06	0	0	0	0	0	0	0	0	0	0	0	0	Bacteria	Verrucomicrobiota	Verrucomicrobiae	Opitutales	Puniceicoccaceae	MB11C04 marine group
OTU_167945	No	3	0	0	0	0	0	0	0	0	0	0	0	0	0	0	0	0	0	7.82814e-06	0	0	0	0	0	0	0	0	0	0	0	0	0	0	0	0	0	Bacteria	Verrucomicrobiota	Verrucomicrobiae	Opitutales	Puniceicoccaceae	MB11C04 marine group
OTU_168232	No	0	0	0	0	0	3	0	0	0	0	0	0	0	0	0	0	0	0	0	0	0	0	0	6.29502e-06	0	0	0	0	0	0	0	0	0	0	0	0	Bacteria	Verrucomicrobiota	Verrucomicrobiae	Opitutales	Puniceicoccaceae	MB11C04 marine group
OTU_168782	No	0	0	0	0	0	12	0	0	0	0	0	0	0	0	0	0	0	0	0	0	0	0	0	2.51801e-05	0	0	0	0	0	0	0	0	0	0	0	0	Bacteria	Verrucomicrobiota	Verrucomicrobiae	Opitutales	Puniceicoccaceae	Lentimonas
OTU_169404	No	0	0	0	2	0	0	0	0	0	0	0	0	0	0	0	1	0	0	0	0	0	1.63575e-05	0	0	0	0	0	0	0	0	0	0	0	4.807e-05	0	0	Bacteria	Verrucomicrobiota	Verrucomicrobiae	Opitutales	Puniceicoccaceae	MB11C04 marine group
OTU_171052	No	2	0	0	0	0	0	0	0	0	0	0	0	0	0	0	0	0	0	5.21876e-06	0	0	0	0	0	0	0	0	0	0	0	0	0	0	0	0	0	Bacteria	Verrucomicrobiota	Verrucomicrobiae	Opitutales	Puniceicoccaceae	Lentimonas
OTU_172073	No	26	0	0	2	0	0	0	0	2	0	0	0	2	0	0	0	0	0	6.78438e-05	0	0	1.63575e-05	0	0	0	0	7.65404e-05	0	0	0	3.16261e-05	0	0	0	0	0	Bacteria	Verrucomicrobiota	Verrucomicrobiae	Opitutales	Puniceicoccaceae	MB11C04 marine group
OTU_172181	No	0	0	0	0	1	1	0	0	0	0	0	0	0	0	0	0	0	0	0	0	0	0	1.07117e-05	2.09834e-06	0	0	0	0	0	0	0	0	0	0	0	0	Bacteria	Verrucomicrobiota	Verrucomicrobiae	Opitutales	Puniceicoccaceae	MB11C04 marine group
OTU_173497	No	2	0	0	0	0	0	0	0	0	0	0	0	0	0	0	0	0	0	5.21876e-06	0	0	0	0	0	0	0	0	0	0	0	0	0	0	0	0	0	Bacteria	Verrucomicrobiota	Verrucomicrobiae	Opitutales	Puniceicoccaceae	MB11C04 marine group
OTU_173874	No	2	0	0	0	0	0	0	0	0	0	0	0	0	0	0	0	0	0	5.21876e-06	0	0	0	0	0	0	0	0	0	0	0	0	0	0	0	0	0	Bacteria	Verrucomicrobiota	Verrucomicrobiae	Opitutales	Puniceicoccaceae	MB11C04 marine group
OTU_174159	No	4	0	0	0	0	0	0	0	0	0	0	1	0	0	0	0	0	0	1.04375e-05	0	0	0	0	0	0	0	0	0	0	2.47476e-05	0	0	0	0	0	0	Bacteria	Verrucomicrobiota	Verrucomicrobiae	Opitutales	Puniceicoccaceae	MB11C04 marine group
OTU_174187	No	0	0	0	4	0	0	0	0	0	0	0	0	0	0	0	0	0	11	0	0	0	3.2715e-05	0	0	0	0	0	0	0	0	0	0	0	0	0	0.000242056	Bacteria	Verrucomicrobiota	Verrucomicrobiae	Opitutales	Puniceicoccaceae	MB11C04 marine group
OTU_175055	No	1	0	3	0	0	4	1	0	0	0	0	0	0	0	0	2	0	0	2.60938e-06	0	2.96071e-05	0	0	8.39336e-06	9.88856e-06	0	0	0	0	0	0	0	0	9.614e-05	0	0	Bacteria	Verrucomicrobiota	Verrucomicrobiae	Opitutales	Puniceicoccaceae	MB11C04 marine group
OTU_175083	No	0	0	0	0	1	2	0	0	0	0	0	0	0	0	0	1	0	0	0	0	0	0	1.07117e-05	4.19668e-06	0	0	0	0	0	0	0	0	0	4.807e-05	0	0	Bacteria	Verrucomicrobiota	Verrucomicrobiae	Opitutales	Puniceicoccaceae	MB11C04 marine group
OTU_176434	No	0	0	0	1	0	1	1	0	0	0	0	0	0	0	0	0	0	0	0	0	0	8.17875e-06	0	2.09834e-06	9.88856e-06	0	0	0	0	0	0	0	0	0	0	0	Bacteria	Verrucomicrobiota	Verrucomicrobiae	Opitutales	Puniceicoccaceae	MB11C04 marine group
OTU_176988	No	2	0	0	3	1	1	0	0	1	0	0	0	0	0	0	0	0	0	5.21876e-06	0	0	2.45363e-05	1.07117e-05	2.09834e-06	0	0	3.82702e-05	0	0	0	0	0	0	0	0	0	Bacteria	Verrucomicrobiota	Verrucomicrobiae	Opitutales	Puniceicoccaceae	MB11C04 marine group
OTU_179354	No	0	0	0	1	0	1	0	0	0	0	0	0	0	0	0	0	0	0	0	0	0	8.17875e-06	0	2.09834e-06	0	0	0	0	0	0	0	0	0	0	0	0	Bacteria	Verrucomicrobiota	Verrucomicrobiae	Opitutales	Puniceicoccaceae	MB11C04 marine group
OTU_181731	No	2	0	0	0	0	0	0	0	0	0	0	0	0	0	0	0	0	0	5.21876e-06	0	0	0	0	0	0	0	0	0	0	0	0	0	0	0	0	0	Bacteria	Verrucomicrobiota	Verrucomicrobiae	Opitutales	Puniceicoccaceae
OTU_182143	No	0	0	0	0	10	13	1	1	0	0	0	0	0	0	0	0	0	1	0	0	0	0	0.000107117	2.72784e-05	9.88856e-06	2.60207e-05	0	0	0	0	0	0	0	0	0	2.20051e-05	Bacteria	Verrucomicrobiota	Verrucomicrobiae	Opitutales	Puniceicoccaceae	MB11C04 marine group
OTU_184912	No	0	0	0	0	0	4	0	0	0	0	0	0	0	0	0	0	0	0	0	0	0	0	0	8.39336e-06	0	0	0	0	0	0	0	0	0	0	0	0	Bacteria	Verrucomicrobiota	Verrucomicrobiae	Opitutales	Puniceicoccaceae	MB11C04 marine group
OTU_185463	No	1	0	0	1	0	0	0	0	0	0	0	0	0	0	0	0	0	0	2.60938e-06	0	0	8.17875e-06	0	0	0	0	0	0	0	0	0	0	0	0	0	0	Bacteria	Verrucomicrobiota	Verrucomicrobiae	Opitutales	Puniceicoccaceae	Coraliomargarita
OTU_185836	No	1	0	1	0	0	0	0	0	0	0	0	0	0	0	0	0	0	0	2.60938e-06	0	9.86904e-06	0	0	0	0	0	0	0	0	0	0	0	0	0	0	0	Bacteria	Verrucomicrobiota	Verrucomicrobiae	Opitutales	Puniceicoccaceae	MB11C04 marine group
OTU_186610	No	1	0	0	1	0	1	1	0	0	0	0	0	0	0	0	1	0	0	2.60938e-06	0	0	8.17875e-06	0	2.09834e-06	9.88856e-06	0	0	0	0	0	0	0	0	4.807e-05	0	0	Bacteria	Verrucomicrobiota	Verrucomicrobiae	Opitutales	Puniceicoccaceae	MB11C04 marine group
OTU_186636	No	0	0	0	1	0	1	0	0	0	0	0	0	0	0	0	0	0	0	0	0	0	8.17875e-06	0	2.09834e-06	0	0	0	0	0	0	0	0	0	0	0	0	Bacteria	Verrucomicrobiota	Verrucomicrobiae	Opitutales	Puniceicoccaceae	MB11C04 marine group
OTU_187665	No	0	0	0	0	2	3	0	0	0	0	0	0	0	0	0	0	0	0	0	0	0	0	2.14234e-05	6.29502e-06	0	0	0	0	0	0	0	0	0	0	0	0	Bacteria	Verrucomicrobiota	Verrucomicrobiae	Opitutales	Puniceicoccaceae	MB11C04 marine group
OTU_187972	No	0	0	0	0	0	0	1	1	0	0	0	0	0	0	0	0	0	0	0	0	0	0	0	0	9.88856e-06	2.60207e-05	0	0	0	0	0	0	0	0	0	0	Bacteria	Verrucomicrobiota	Verrucomicrobiae	Opitutales	Puniceicoccaceae	MB11C04 marine group
OTU_188026	No	2	0	0	0	0	0	0	0	0	0	0	0	0	0	0	0	0	0	5.21876e-06	0	0	0	0	0	0	0	0	0	0	0	0	0	0	0	0	0	Bacteria	Verrucomicrobiota	Verrucomicrobiae	Opitutales	Puniceicoccaceae	MB11C04 marine group
OTU_188035	No	0	0	0	0	0	17	1	1	0	0	0	0	0	0	0	0	0	0	0	0	0	0	0	3.56718e-05	9.88856e-06	2.60207e-05	0	0	0	0	0	0	0	0	0	0	Bacteria	Verrucomicrobiota	Verrucomicrobiae	Opitutales	Puniceicoccaceae	MB11C04 marine group
OTU_188046	No	0	0	0	0	0	4	0	0	0	0	0	0	0	0	0	0	0	0	0	0	0	0	0	8.39336e-06	0	0	0	0	0	0	0	0	0	0	0	0	Bacteria	Verrucomicrobiota	Verrucomicrobiae	Opitutales	Puniceicoccaceae	Lentimonas
OTU_189548	No	0	0	0	1	0	2	0	0	0	0	0	0	0	0	0	0	0	0	0	0	0	8.17875e-06	0	4.19668e-06	0	0	0	0	0	0	0	0	0	0	0	0	Bacteria	Verrucomicrobiota	Verrucomicrobiae	Opitutales	Puniceicoccaceae	MB11C04 marine group
OTU_189903	No	0	0	0	0	0	2	0	0	0	0	0	0	0	0	0	0	0	0	0	0	0	0	0	4.19668e-06	0	0	0	0	0	0	0	0	0	0	0	0	Bacteria	Verrucomicrobiota	Verrucomicrobiae	Opitutales	Puniceicoccaceae	MB11C04 marine group
OTU_190871	No	0	0	0	0	0	3	0	0	0	0	0	0	0	0	0	0	0	0	0	0	0	0	0	6.29502e-06	0	0	0	0	0	0	0	0	0	0	0	0	Bacteria	Verrucomicrobiota	Verrucomicrobiae	Opitutales	Puniceicoccaceae	MB11C04 marine group
OTU_191361	No	0	1	0	0	0	1	0	0	0	0	0	0	0	0	0	0	0	0	0	1.04154e-05	0	0	0	2.09834e-06	0	0	0	0	0	0	0	0	0	0	0	0	Bacteria	Verrucomicrobiota	Verrucomicrobiae	Opitutales
OTU_193460	No	1	0	0	0	0	0	1	0	0	0	0	0	0	0	0	0	0	0	2.60938e-06	0	0	0	0	0	9.88856e-06	0	0	0	0	0	0	0	0	0	0	0	Bacteria	Verrucomicrobiota	Verrucomicrobiae	Opitutales	Puniceicoccaceae	MB11C04 marine group
OTU_193979	No	4	0	0	0	0	0	0	0	0	0	0	0	0	0	0	0	0	0	1.04375e-05	0	0	0	0	0	0	0	0	0	0	0	0	0	0	0	0	0	Bacteria	Verrucomicrobiota	Verrucomicrobiae	Opitutales	Puniceicoccaceae	MB11C04 marine group
OTU_194341	No	0	0	0	0	0	5	0	0	0	0	0	0	0	0	0	0	0	0	0	0	0	0	0	1.04917e-05	0	0	0	0	0	0	0	0	0	0	0	0	Bacteria	Verrucomicrobiota	Verrucomicrobiae	Opitutales	Puniceicoccaceae	Lentimonas
OTU_194484	No	0	0	0	0	0	17	1	0	0	0	0	0	0	0	0	0	0	1	0	0	0	0	0	3.56718e-05	9.88856e-06	0	0	0	0	0	0	0	0	0	0	2.20051e-05	Bacteria	Verrucomicrobiota	Verrucomicrobiae	Opitutales	Puniceicoccaceae	MB11C04 marine group
OTU_195658	No	1	0	1	0	0	0	0	0	0	0	0	0	0	0	0	0	0	0	2.60938e-06	0	9.86904e-06	0	0	0	0	0	0	0	0	0	0	0	0	0	0	0	Bacteria	Verrucomicrobiota	Verrucomicrobiae	Opitutales	Puniceicoccaceae	MB11C04 marine group
OTU_196802	No	0	0	0	0	1	1	0	0	0	0	0	0	0	0	0	0	0	0	0	0	0	0	1.07117e-05	2.09834e-06	0	0	0	0	0	0	0	0	0	0	0	0	Bacteria	Verrucomicrobiota	Verrucomicrobiae	Opitutales	Puniceicoccaceae	MB11C04 marine group
OTU_197083	No	2	1	0	0	1	0	0	0	0	0	0	0	0	0	0	0	0	0	5.21876e-06	1.04154e-05	0	0	1.07117e-05	0	0	0	0	0	0	0	0	0	0	0	0	0	Bacteria	Verrucomicrobiota	Verrucomicrobiae	Opitutales	Puniceicoccaceae	MB11C04 marine group
OTU_197124	No	2	0	0	0	0	0	0	0	0	0	0	0	0	0	0	0	0	0	5.21876e-06	0	0	0	0	0	0	0	0	0	0	0	0	0	0	0	0	0	Bacteria	Verrucomicrobiota	Verrucomicrobiae	Opitutales	Puniceicoccaceae	Lentimonas
OTU_197739	No	0	0	0	0	0	4	0	0	0	0	0	0	0	0	0	0	0	0	0	0	0	0	0	8.39336e-06	0	0	0	0	0	0	0	0	0	0	0	0	Bacteria	Verrucomicrobiota	Verrucomicrobiae	Opitutales	Puniceicoccaceae	Lentimonas
OTU_199252	No	0	0	0	0	0	3	0	0	0	0	0	0	0	0	0	0	0	0	0	0	0	0	0	6.29502e-06	0	0	0	0	0	0	0	0	0	0	0	0	Bacteria	Verrucomicrobiota	Verrucomicrobiae	Opitutales	Puniceicoccaceae	Lentimonas
OTU_199277	No	0	0	0	0	0	30	0	0	0	0	0	0	0	0	0	0	0	0	0	0	0	0	0	6.29502e-05	0	0	0	0	0	0	0	0	0	0	0	0	Bacteria	Verrucomicrobiota	Verrucomicrobiae	Opitutales	Puniceicoccaceae	Lentimonas
OTU_199316	No	0	0	1	1	0	5	1	0	0	0	0	0	0	0	0	0	0	0	0	0	9.86904e-06	8.17875e-06	0	1.04917e-05	9.88856e-06	0	0	0	0	0	0	0	0	0	0	0	Bacteria	Verrucomicrobiota	Verrucomicrobiae	Opitutales	Puniceicoccaceae	MB11C04 marine group
OTU_200235	No	0	0	0	0	0	8	0	0	0	0	0	0	0	0	0	2	0	0	0	0	0	0	0	1.67867e-05	0	0	0	0	0	0	0	0	0	9.614e-05	0	0	Bacteria	Verrucomicrobiota	Verrucomicrobiae	Opitutales	Puniceicoccaceae	MB11C04 marine group
OTU_200957	No	1	0	0	0	0	0	1	0	0	0	0	0	0	0	0	0	0	0	2.60938e-06	0	0	0	0	0	9.88856e-06	0	0	0	0	0	0	0	0	0	0	0	Bacteria	Verrucomicrobiota	Verrucomicrobiae	Opitutales	Puniceicoccaceae	MB11C04 marine group
OTU_202340	No	0	0	0	0	0	2	0	0	0	0	0	0	0	0	0	0	0	0	0	0	0	0	0	4.19668e-06	0	0	0	0	0	0	0	0	0	0	0	0	Bacteria	Verrucomicrobiota	Verrucomicrobiae	Opitutales	Puniceicoccaceae
OTU_202480	No	1	0	1	0	0	2	0	0	0	0	0	0	0	0	0	0	0	1	2.60938e-06	0	9.86904e-06	0	0	4.19668e-06	0	0	0	0	0	0	0	0	0	0	0	2.20051e-05	Bacteria	Verrucomicrobiota	Verrucomicrobiae	Opitutales	Puniceicoccaceae	MB11C04 marine group
OTU_202967	No	1	0	0	0	0	0	0	0	0	0	0	0	1	0	0	0	0	0	2.60938e-06	0	0	0	0	0	0	0	0	0	0	0	1.5813e-05	0	0	0	0	0	Bacteria	Verrucomicrobiota	Verrucomicrobiae	Opitutales	Puniceicoccaceae	Pelagicoccus
OTU_203234	No	0	0	0	0	0	2	0	0	0	0	0	0	0	0	0	0	0	0	0	0	0	0	0	4.19668e-06	0	0	0	0	0	0	0	0	0	0	0	0	Bacteria	Verrucomicrobiota	Verrucomicrobiae	Opitutales	Puniceicoccaceae	MB11C04 marine group
OTU_204829	No	0	0	0	0	0	9	0	0	0	0	0	0	0	0	0	0	0	0	0	0	0	0	0	1.88851e-05	0	0	0	0	0	0	0	0	0	0	0	0	Bacteria	Verrucomicrobiota	Verrucomicrobiae	Opitutales	Puniceicoccaceae	Lentimonas
OTU_205000	No	5	0	0	0	1	0	0	0	0	1	0	0	0	0	0	0	0	0	1.30469e-05	0	0	0	1.07117e-05	0	0	0	0	2.37693e-05	0	0	0	0	0	0	0	0	Bacteria	Verrucomicrobiota	Verrucomicrobiae	Opitutales	Puniceicoccaceae	MB11C04 marine group
OTU_205276	No	2	0	0	0	0	0	0	0	0	0	0	0	0	0	0	0	0	0	5.21876e-06	0	0	0	0	0	0	0	0	0	0	0	0	0	0	0	0	0	Bacteria	Verrucomicrobiota	Verrucomicrobiae	Opitutales	Puniceicoccaceae	Pelagicoccus
OTU_205655	No	0	0	0	0	0	6	0	0	0	0	0	0	0	0	0	0	0	0	0	0	0	0	0	1.259e-05	0	0	0	0	0	0	0	0	0	0	0	0	Bacteria	Verrucomicrobiota	Verrucomicrobiae	Opitutales	Puniceicoccaceae	Lentimonas
OTU_207284	No	0	0	0	0	0	6	0	0	0	0	0	0	0	0	0	0	0	0	0	0	0	0	0	1.259e-05	0	0	0	0	0	0	0	0	0	0	0	0	Bacteria	Verrucomicrobiota	Verrucomicrobiae	Opitutales	Puniceicoccaceae	Lentimonas
OTU_207717	No	0	0	1	1	0	1	0	0	0	0	0	0	0	0	0	0	0	0	0	0	9.86904e-06	8.17875e-06	0	2.09834e-06	0	0	0	0	0	0	0	0	0	0	0	0	Bacteria	Verrucomicrobiota	Verrucomicrobiae	Opitutales	Puniceicoccaceae	MB11C04 marine group
OTU_207865	No	0	0	0	0	0	4	0	0	0	0	0	0	0	0	0	0	0	0	0	0	0	0	0	8.39336e-06	0	0	0	0	0	0	0	0	0	0	0	0	Bacteria	Verrucomicrobiota	Verrucomicrobiae	Opitutales	Puniceicoccaceae	MB11C04 marine group
OTU_208010	No	0	0	0	0	0	4	0	0	0	0	0	0	0	0	0	0	0	0	0	0	0	0	0	8.39336e-06	0	0	0	0	0	0	0	0	0	0	0	0	Bacteria	Verrucomicrobiota	Verrucomicrobiae	Opitutales	Puniceicoccaceae	MB11C04 marine group
OTU_208501	No	2	0	0	0	0	0	0	0	0	0	0	0	0	0	0	0	0	0	5.21876e-06	0	0	0	0	0	0	0	0	0	0	0	0	0	0	0	0	0	Bacteria	Verrucomicrobiota	Verrucomicrobiae	Opitutales	Puniceicoccaceae	MB11C04 marine group
OTU_209680	No	0	0	0	0	0	3	0	0	0	0	0	0	0	0	0	0	0	0	0	0	0	0	0	6.29502e-06	0	0	0	0	0	0	0	0	0	0	0	0	Bacteria	Verrucomicrobiota	Verrucomicrobiae	Opitutales	Puniceicoccaceae	MB11C04 marine group
OTU_210248	No	0	0	0	0	0	8	0	0	0	0	0	0	0	0	0	0	0	0	0	0	0	0	0	1.67867e-05	0	0	0	0	0	0	0	0	0	0	0	0	Bacteria	Verrucomicrobiota	Verrucomicrobiae	Opitutales	Puniceicoccaceae	Lentimonas
OTU_210669	No	0	0	0	0	0	2	0	0	0	0	0	0	0	0	0	0	0	0	0	0	0	0	0	4.19668e-06	0	0	0	0	0	0	0	0	0	0	0	0	Bacteria	Verrucomicrobiota	Verrucomicrobiae	Opitutales	Puniceicoccaceae	Lentimonas
OTU_211320	No	2	0	0	0	0	0	0	0	0	0	0	0	0	0	0	0	0	0	5.21876e-06	0	0	0	0	0	0	0	0	0	0	0	0	0	0	0	0	0	Bacteria	Verrucomicrobiota	Verrucomicrobiae	Opitutales	Puniceicoccaceae	Lentimonas
OTU_211458	No	0	0	1	0	0	3	1	0	0	0	0	0	0	0	0	0	0	0	0	0	9.86904e-06	0	0	6.29502e-06	9.88856e-06	0	0	0	0	0	0	0	0	0	0	0	Bacteria	Verrucomicrobiota	Verrucomicrobiae	Opitutales	Puniceicoccaceae	MB11C04 marine group
OTU_211622	No	0	0	0	0	0	2	0	0	0	0	0	0	0	0	0	0	0	0	0	0	0	0	0	4.19668e-06	0	0	0	0	0	0	0	0	0	0	0	0	Bacteria	Verrucomicrobiota	Verrucomicrobiae	Opitutales	Puniceicoccaceae	MB11C04 marine group
OTU_212066	No	0	0	0	0	0	2	0	0	0	0	0	0	0	0	0	0	0	0	0	0	0	0	0	4.19668e-06	0	0	0	0	0	0	0	0	0	0	0	0	Bacteria	Verrucomicrobiota	Verrucomicrobiae	Opitutales	Puniceicoccaceae	MB11C04 marine group
OTU_212756	No	0	0	0	0	0	2	0	0	0	0	0	0	0	0	0	0	0	0	0	0	0	0	0	4.19668e-06	0	0	0	0	0	0	0	0	0	0	0	0	Bacteria	Verrucomicrobiota	Verrucomicrobiae	Opitutales	Puniceicoccaceae	Lentimonas
OTU_215624	No	2	0	0	0	0	0	0	0	0	0	0	0	0	0	0	0	0	0	5.21876e-06	0	0	0	0	0	0	0	0	0	0	0	0	0	0	0	0	0	Bacteria	Verrucomicrobiota	Verrucomicrobiae	Opitutales	Puniceicoccaceae	MB11C04 marine group
OTU_216034	No	3	0	0	0	0	0	0	0	0	0	0	0	0	0	0	0	0	0	7.82814e-06	0	0	0	0	0	0	0	0	0	0	0	0	0	0	0	0	0	Bacteria	Verrucomicrobiota	Verrucomicrobiae	Opitutales	Puniceicoccaceae	MB11C04 marine group
OTU_216262	No	2	0	0	0	0	0	0	0	0	0	0	0	0	0	0	0	0	0	5.21876e-06	0	0	0	0	0	0	0	0	0	0	0	0	0	0	0	0	0	Bacteria	Verrucomicrobiota	Verrucomicrobiae	Opitutales	Puniceicoccaceae	MB11C04 marine group
OTU_216680	No	4	0	0	0	0	0	0	0	0	0	0	0	0	0	0	0	0	0	1.04375e-05	0	0	0	0	0	0	0	0	0	0	0	0	0	0	0	0	0	Bacteria	Verrucomicrobiota	Verrucomicrobiae	Opitutales	Puniceicoccaceae	MB11C04 marine group
OTU_216888	No	2	0	0	0	0	0	0	0	0	0	0	0	0	0	0	0	0	0	5.21876e-06	0	0	0	0	0	0	0	0	0	0	0	0	0	0	0	0	0	Bacteria	Verrucomicrobiota	Verrucomicrobiae	Opitutales	Puniceicoccaceae	MB11C04 marine group
OTU_217102	No	2	0	0	0	0	0	0	0	0	0	0	0	0	0	0	0	0	0	5.21876e-06	0	0	0	0	0	0	0	0	0	0	0	0	0	0	0	0	0	Bacteria	Verrucomicrobiota	Verrucomicrobiae	Opitutales	Puniceicoccaceae	MB11C04 marine group
OTU_218236	No	4	0	0	0	0	0	0	0	0	0	0	0	0	0	0	0	0	0	1.04375e-05	0	0	0	0	0	0	0	0	0	0	0	0	0	0	0	0	0	Bacteria	Verrucomicrobiota	Verrucomicrobiae	Opitutales	Puniceicoccaceae	MB11C04 marine group
OTU_222171	No	0	0	1	0	0	2	0	0	0	0	0	0	0	0	0	0	0	0	0	0	9.86904e-06	0	0	4.19668e-06	0	0	0	0	0	0	0	0	0	0	0	0	Bacteria	Verrucomicrobiota	Verrucomicrobiae	Opitutales	Puniceicoccaceae	MB11C04 marine group
OTU_222686	No	0	0	0	0	0	3	0	0	0	0	0	0	0	0	0	0	0	0	0	0	0	0	0	6.29502e-06	0	0	0	0	0	0	0	0	0	0	0	0	Bacteria	Verrucomicrobiota	Verrucomicrobiae	Opitutales	Puniceicoccaceae	Lentimonas
OTU_223022	No	0	0	0	0	0	1	0	0	0	0	0	0	0	1	0	0	0	0	0	0	0	0	0	2.09834e-06	0	0	0	0	0	0	0	1.19366e-05	0	0	0	0	Bacteria	Verrucomicrobiota	Verrucomicrobiae	Opitutales	Puniceicoccaceae	Lentimonas
OTU_223148	No	0	0	0	0	0	31	2	0	0	0	0	0	0	0	0	0	0	0	0	0	0	0	0	6.50486e-05	1.97771e-05	0	0	0	0	0	0	0	0	0	0	0	Bacteria	Verrucomicrobiota	Verrucomicrobiae	Opitutales	Puniceicoccaceae	MB11C04 marine group
OTU_223614	No	0	0	0	0	0	9	0	0	0	0	0	0	0	0	0	0	0	0	0	0	0	0	0	1.88851e-05	0	0	0	0	0	0	0	0	0	0	0	0	Bacteria	Verrucomicrobiota	Verrucomicrobiae	Opitutales	Puniceicoccaceae	Lentimonas
OTU_223747	No	0	0	0	0	0	1	0	0	0	0	0	0	0	0	0	0	0	1	0	0	0	0	0	2.09834e-06	0	0	0	0	0	0	0	0	0	0	0	2.20051e-05	Bacteria	Verrucomicrobiota	Verrucomicrobiae	Opitutales	Puniceicoccaceae	MB11C04 marine group
OTU_223891	No	0	0	0	0	0	0	0	0	0	0	0	0	0	0	0	0	0	2	0	0	0	0	0	0	0	0	0	0	0	0	0	0	0	0	0	4.40102e-05	Bacteria	Verrucomicrobiota	Verrucomicrobiae	Opitutales	Puniceicoccaceae	MB11C04 marine group
OTU_223925	No	0	0	0	0	0	2	1	0	0	0	0	0	0	0	0	0	0	0	0	0	0	0	0	4.19668e-06	9.88856e-06	0	0	0	0	0	0	0	0	0	0	0	Bacteria	Verrucomicrobiota	Verrucomicrobiae	Opitutales	Puniceicoccaceae	MB11C04 marine group
OTU_224149	No	0	0	0	0	0	2	0	0	0	0	0	0	0	0	0	0	0	0	0	0	0	0	0	4.19668e-06	0	0	0	0	0	0	0	0	0	0	0	0	Bacteria	Verrucomicrobiota	Verrucomicrobiae	Opitutales	Puniceicoccaceae	MB11C04 marine group
OTU_224907	No	0	0	0	0	0	1	1	0	0	0	0	0	0	0	0	0	0	0	0	0	0	0	0	2.09834e-06	9.88856e-06	0	0	0	0	0	0	0	0	0	0	0	Bacteria	Verrucomicrobiota	Verrucomicrobiae	Opitutales	Puniceicoccaceae	MB11C04 marine group
OTU_225196	No	0	0	0	0	1	0	1	0	0	0	0	0	0	0	0	0	0	0	0	0	0	0	1.07117e-05	0	9.88856e-06	0	0	0	0	0	0	0	0	0	0	0	Bacteria	Verrucomicrobiota	Verrucomicrobiae	Opitutales	Puniceicoccaceae	MB11C04 marine group
OTU_225988	No	0	0	0	0	2	2	0	0	0	0	0	0	0	0	0	0	0	0	0	0	0	0	2.14234e-05	4.19668e-06	0	0	0	0	0	0	0	0	0	0	0	0	Bacteria	Verrucomicrobiota	Verrucomicrobiae	Opitutales	Puniceicoccaceae	MB11C04 marine group
OTU_226973	No	1	0	0	0	1	0	0	0	0	0	0	0	0	0	0	0	0	0	2.60938e-06	0	0	0	1.07117e-05	0	0	0	0	0	0	0	0	0	0	0	0	0	Bacteria	Verrucomicrobiota	Verrucomicrobiae	Opitutales	Puniceicoccaceae	MB11C04 marine group
OTU_227057	No	0	0	0	0	0	2	0	0	0	0	0	0	0	0	0	0	0	0	0	0	0	0	0	4.19668e-06	0	0	0	0	0	0	0	0	0	0	0	0	Bacteria	Verrucomicrobiota	Verrucomicrobiae	Opitutales	Puniceicoccaceae	MB11C04 marine group
OTU_227398	No	0	0	0	1	0	2	0	0	0	0	0	0	0	0	0	0	0	0	0	0	0	8.17875e-06	0	4.19668e-06	0	0	0	0	0	0	0	0	0	0	0	0	Bacteria	Verrucomicrobiota	Verrucomicrobiae	Opitutales	Puniceicoccaceae	MB11C04 marine group
OTU_227518	No	0	0	0	0	0	4	1	0	0	0	0	0	0	0	0	0	0	0	0	0	0	0	0	8.39336e-06	9.88856e-06	0	0	0	0	0	0	0	0	0	0	0	Bacteria	Verrucomicrobiota	Verrucomicrobiae	Opitutales	Puniceicoccaceae	MB11C04 marine group
OTU_227748	No	0	0	1	0	0	1	0	0	0	0	0	0	0	0	0	1	0	0	0	0	9.86904e-06	0	0	2.09834e-06	0	0	0	0	0	0	0	0	0	4.807e-05	0	0	Bacteria	Verrucomicrobiota	Verrucomicrobiae	Opitutales	Puniceicoccaceae	MB11C04 marine group
OTU_228476	No	0	0	0	0	0	2	0	0	0	0	0	0	0	0	0	0	0	0	0	0	0	0	0	4.19668e-06	0	0	0	0	0	0	0	0	0	0	0	0	Bacteria	Verrucomicrobiota	Verrucomicrobiae	Opitutales	Puniceicoccaceae	MB11C04 marine group
OTU_228812	No	0	0	0	0	0	3	0	0	0	0	0	0	0	0	0	0	0	0	0	0	0	0	0	6.29502e-06	0	0	0	0	0	0	0	0	0	0	0	0	Bacteria	Verrucomicrobiota	Verrucomicrobiae	Opitutales	Puniceicoccaceae	MB11C04 marine group
OTU_228933	No	1	0	0	0	1	1	1	0	0	0	0	0	0	0	0	0	0	0	2.60938e-06	0	0	0	1.07117e-05	2.09834e-06	9.88856e-06	0	0	0	0	0	0	0	0	0	0	0	Bacteria	Verrucomicrobiota	Verrucomicrobiae	Opitutales	Puniceicoccaceae	MB11C04 marine group
OTU_228940	No	0	0	0	0	1	1	0	0	0	0	0	0	0	0	0	0	0	0	0	0	0	0	1.07117e-05	2.09834e-06	0	0	0	0	0	0	0	0	0	0	0	0	Bacteria	Verrucomicrobiota	Verrucomicrobiae	Opitutales	Puniceicoccaceae	MB11C04 marine group
OTU_229985	No	0	0	0	0	0	2	0	0	0	0	0	0	0	0	0	0	0	0	0	0	0	0	0	4.19668e-06	0	0	0	0	0	0	0	0	0	0	0	0	Bacteria	Verrucomicrobiota	Verrucomicrobiae	Opitutales	Puniceicoccaceae	MB11C04 marine group
OTU_230295	No	0	0	0	0	1	2	0	0	0	0	0	0	0	0	0	0	0	0	0	0	0	0	1.07117e-05	4.19668e-06	0	0	0	0	0	0	0	0	0	0	0	0	Bacteria	Verrucomicrobiota	Verrucomicrobiae	Opitutales	Puniceicoccaceae	MB11C04 marine group
OTU_230349	No	0	0	0	0	0	2	0	0	0	0	0	0	0	0	0	0	0	0	0	0	0	0	0	4.19668e-06	0	0	0	0	0	0	0	0	0	0	0	0	Bacteria	Verrucomicrobiota	Verrucomicrobiae	Opitutales	Puniceicoccaceae	Lentimonas
OTU_232007	No	0	0	0	0	0	0	0	0	0	0	0	0	0	0	0	0	0	2	0	0	0	0	0	0	0	0	0	0	0	0	0	0	0	0	0	4.40102e-05	Bacteria	Verrucomicrobiota	Verrucomicrobiae	Opitutales	Puniceicoccaceae
OTU_232664	No	0	0	0	0	0	5	1	0	0	0	0	0	0	0	0	0	0	0	0	0	0	0	0	1.04917e-05	9.88856e-06	0	0	0	0	0	0	0	0	0	0	0	Bacteria	Verrucomicrobiota	Verrucomicrobiae	Opitutales	Puniceicoccaceae	MB11C04 marine group
OTU_233090	No	0	0	0	0	1	1	1	0	0	0	0	1	0	0	0	0	0	0	0	0	0	0	1.07117e-05	2.09834e-06	9.88856e-06	0	0	0	0	2.47476e-05	0	0	0	0	0	0	Bacteria	Verrucomicrobiota	Verrucomicrobiae	Opitutales	Puniceicoccaceae	MB11C04 marine group
OTU_234457	No	0	0	0	0	0	2	0	0	0	0	0	0	0	0	0	0	0	0	0	0	0	0	0	4.19668e-06	0	0	0	0	0	0	0	0	0	0	0	0	Bacteria	Verrucomicrobiota	Verrucomicrobiae	Opitutales	Puniceicoccaceae	MB11C04 marine group
OTU_235031	No	2	0	0	0	0	0	0	0	0	0	0	0	0	0	0	0	0	0	5.21876e-06	0	0	0	0	0	0	0	0	0	0	0	0	0	0	0	0	0	Bacteria	Verrucomicrobiota	Verrucomicrobiae	Opitutales	Puniceicoccaceae	MB11C04 marine group
OTU_235669	No	0	0	0	0	0	0	0	0	0	0	0	0	0	2	0	0	0	0	0	0	0	0	0	0	0	0	0	0	0	0	0	2.38732e-05	0	0	0	0	Bacteria	Verrucomicrobiota	Verrucomicrobiae	Opitutales	Puniceicoccaceae	Lentimonas
OTU_235932	No	0	0	0	0	1	2	0	0	0	0	0	0	0	0	0	0	0	0	0	0	0	0	1.07117e-05	4.19668e-06	0	0	0	0	0	0	0	0	0	0	0	0	Bacteria	Verrucomicrobiota	Verrucomicrobiae	Opitutales	Puniceicoccaceae	MB11C04 marine group
OTU_236038	No	0	0	0	0	0	2	0	0	0	0	0	0	0	0	0	0	0	0	0	0	0	0	0	4.19668e-06	0	0	0	0	0	0	0	0	0	0	0	0	Bacteria	Verrucomicrobiota	Verrucomicrobiae	Opitutales	Puniceicoccaceae	Lentimonas
OTU_236672	No	0	0	0	0	0	0	3	2	0	0	0	0	0	0	0	0	0	0	0	0	0	0	0	0	2.96657e-05	5.20413e-05	0	0	0	0	0	0	0	0	0	0	Bacteria	Verrucomicrobiota	Verrucomicrobiae	Opitutales	Puniceicoccaceae	MB11C04 marine group
OTU_236982	No	0	0	0	0	0	2	1	0	0	0	0	0	0	0	0	0	0	0	0	0	0	0	0	4.19668e-06	9.88856e-06	0	0	0	0	0	0	0	0	0	0	0	Bacteria	Verrucomicrobiota	Verrucomicrobiae	Opitutales	Puniceicoccaceae	MB11C04 marine group
OTU_237172	No	0	0	0	0	0	2	0	0	0	0	0	0	0	0	0	0	0	0	0	0	0	0	0	4.19668e-06	0	0	0	0	0	0	0	0	0	0	0	0	Bacteria	Verrucomicrobiota	Verrucomicrobiae	Opitutales	Puniceicoccaceae	Lentimonas
OTU_237823	No	0	0	0	0	0	3	2	0	0	0	0	0	0	0	0	0	0	0	0	0	0	0	0	6.29502e-06	1.97771e-05	0	0	0	0	0	0	0	0	0	0	0	Bacteria	Verrucomicrobiota	Verrucomicrobiae	Opitutales	Puniceicoccaceae	MB11C04 marine group
OTU_238498	No	0	0	2	3	0	120	27	3	0	0	0	0	0	0	0	0	3	0	0	0	1.97381e-05	2.45363e-05	0	0.000251801	0.000266991	7.8062e-05	0	0	0	0	0	0	0	0	0.000137438	0	Bacteria	Verrucomicrobiota	Verrucomicrobiae	Opitutales	Puniceicoccaceae	MB11C04 marine group
OTU_239943	No	0	0	0	0	0	4	0	0	0	0	0	0	0	0	0	0	0	0	0	0	0	0	0	8.39336e-06	0	0	0	0	0	0	0	0	0	0	0	0	Bacteria	Verrucomicrobiota	Verrucomicrobiae	Opitutales	Puniceicoccaceae	Lentimonas
OTU_240468	No	0	0	0	0	0	3	2	2	0	0	0	0	0	0	0	0	0	0	0	0	0	0	0	6.29502e-06	1.97771e-05	5.20413e-05	0	0	0	0	0	0	0	0	0	0	Bacteria	Verrucomicrobiota	Verrucomicrobiae	Opitutales	Puniceicoccaceae	MB11C04 marine group
OTU_241572	No	0	0	0	0	0	0	1	1	0	0	0	0	0	0	0	0	0	0	0	0	0	0	0	0	9.88856e-06	2.60207e-05	0	0	0	0	0	0	0	0	0	0	Bacteria	Verrucomicrobiota	Verrucomicrobiae	Opitutales	Puniceicoccaceae	MB11C04 marine group
OTU_241856	No	0	0	2	0	0	1	0	0	0	0	0	0	0	0	0	0	0	0	0	0	1.97381e-05	0	0	2.09834e-06	0	0	0	0	0	0	0	0	0	0	0	0	Bacteria	Verrucomicrobiota	Verrucomicrobiae	Opitutales	Puniceicoccaceae	MB11C04 marine group
OTU_243687	No	0	0	0	0	0	2	0	0	0	0	0	0	0	0	0	0	0	0	0	0	0	0	0	4.19668e-06	0	0	0	0	0	0	0	0	0	0	0	0	Bacteria	Verrucomicrobiota	Verrucomicrobiae	Opitutales	Puniceicoccaceae	MB11C04 marine group
OTU_243775	No	0	0	0	1	1	2	1	0	1	0	0	0	0	0	0	0	0	0	0	0	0	8.17875e-06	1.07117e-05	4.19668e-06	9.88856e-06	0	3.82702e-05	0	0	0	0	0	0	0	0	0	Bacteria	Verrucomicrobiota	Verrucomicrobiae	Opitutales	Puniceicoccaceae	MB11C04 marine group
OTU_244178	No	0	0	0	0	0	2	0	0	0	0	0	0	0	0	0	0	0	0	0	0	0	0	0	4.19668e-06	0	0	0	0	0	0	0	0	0	0	0	0	Bacteria	Verrucomicrobiota	Verrucomicrobiae	Opitutales	Puniceicoccaceae	Lentimonas
OTU_244647	No	0	0	1	0	0	0	1	0	0	0	0	0	0	0	0	0	0	0	0	0	9.86904e-06	0	0	0	9.88856e-06	0	0	0	0	0	0	0	0	0	0	0	Bacteria	Verrucomicrobiota	Verrucomicrobiae	Opitutales	Puniceicoccaceae	MB11C04 marine group
OTU_244691	No	0	0	0	0	2	3	0	0	0	0	0	0	0	0	0	0	0	0	0	0	0	0	2.14234e-05	6.29502e-06	0	0	0	0	0	0	0	0	0	0	0	0	Bacteria	Verrucomicrobiota	Verrucomicrobiae	Opitutales	Puniceicoccaceae	MB11C04 marine group
OTU_244694	No	0	1	0	0	1	17	0	0	0	0	0	0	0	0	0	1	1	2	0	1.04154e-05	0	0	1.07117e-05	3.56718e-05	0	0	0	0	0	0	0	0	0	4.807e-05	4.58127e-05	4.40102e-05	Bacteria	Verrucomicrobiota	Verrucomicrobiae	Opitutales	Puniceicoccaceae	MB11C04 marine group
OTU_244956	No	0	0	0	0	0	3	0	0	0	0	0	0	0	0	0	0	0	0	0	0	0	0	0	6.29502e-06	0	0	0	0	0	0	0	0	0	0	0	0	Bacteria	Verrucomicrobiota	Verrucomicrobiae	Opitutales	Puniceicoccaceae	Lentimonas
OTU_245435	No	0	0	0	0	0	2	0	0	0	0	0	0	0	0	0	0	0	0	0	0	0	0	0	4.19668e-06	0	0	0	0	0	0	0	0	0	0	0	0	Bacteria	Verrucomicrobiota	Verrucomicrobiae	Opitutales	Puniceicoccaceae	MB11C04 marine group
OTU_245475	No	0	0	0	0	0	2	2	0	0	0	0	0	0	0	0	0	0	0	0	0	0	0	0	4.19668e-06	1.97771e-05	0	0	0	0	0	0	0	0	0	0	0	Bacteria	Verrucomicrobiota	Verrucomicrobiae	Opitutales	Puniceicoccaceae	MB11C04 marine group
OTU_245743	No	0	0	0	0	0	9	0	0	0	0	0	0	0	0	0	0	0	0	0	0	0	0	0	1.88851e-05	0	0	0	0	0	0	0	0	0	0	0	0	Bacteria	Verrucomicrobiota	Verrucomicrobiae	Opitutales	Puniceicoccaceae	Lentimonas
OTU_245836	No	0	0	0	0	0	4	0	0	0	0	0	0	0	0	0	0	0	0	0	0	0	0	0	8.39336e-06	0	0	0	0	0	0	0	0	0	0	0	0	Bacteria	Verrucomicrobiota	Verrucomicrobiae	Opitutales	Puniceicoccaceae	MB11C04 marine group
OTU_246479	No	1	0	1	1	1	14	1	0	0	0	0	0	0	0	1	1	0	0	2.60938e-06	0	9.86904e-06	8.17875e-06	1.07117e-05	2.93768e-05	9.88856e-06	0	0	0	0	0	0	0	2.36602e-05	4.807e-05	0	0	Bacteria	Verrucomicrobiota	Verrucomicrobiae	Opitutales	Puniceicoccaceae	MB11C04 marine group
OTU_248674	No	0	0	0	0	0	2	0	0	0	0	0	0	0	0	0	0	0	0	0	0	0	0	0	4.19668e-06	0	0	0	0	0	0	0	0	0	0	0	0	Bacteria	Verrucomicrobiota	Verrucomicrobiae	Opitutales	Puniceicoccaceae	MB11C04 marine group
OTU_248797	No	0	0	0	0	0	3	0	0	0	0	0	0	0	0	0	0	0	0	0	0	0	0	0	6.29502e-06	0	0	0	0	0	0	0	0	0	0	0	0	Bacteria	Verrucomicrobiota	Verrucomicrobiae	Opitutales	Puniceicoccaceae	MB11C04 marine group
OTU_250421	No	1	0	0	0	0	1	0	0	0	0	0	0	0	0	0	0	0	0	2.60938e-06	0	0	0	0	2.09834e-06	0	0	0	0	0	0	0	0	0	0	0	0	Bacteria	Verrucomicrobiota	Verrucomicrobiae	Opitutales	Puniceicoccaceae	MB11C04 marine group
OTU_251707	No	0	0	0	0	1	1	0	0	0	0	0	0	0	0	0	0	0	0	0	0	0	0	1.07117e-05	2.09834e-06	0	0	0	0	0	0	0	0	0	0	0	0	Bacteria	Verrucomicrobiota	Verrucomicrobiae	Opitutales	Puniceicoccaceae	MB11C04 marine group
OTU_252155	No	0	0	0	0	0	2	0	0	0	0	0	0	0	0	0	0	0	0	0	0	0	0	0	4.19668e-06	0	0	0	0	0	0	0	0	0	0	0	0	Bacteria	Verrucomicrobiota	Verrucomicrobiae	Opitutales	Puniceicoccaceae	Coraliomargarita
OTU_254282	No	2	0	0	1	3	2	1	0	0	0	0	0	0	0	0	0	0	0	5.21876e-06	0	0	8.17875e-06	3.21351e-05	4.19668e-06	9.88856e-06	0	0	0	0	0	0	0	0	0	0	0	Bacteria	Verrucomicrobiota	Verrucomicrobiae	Opitutales	Puniceicoccaceae	MB11C04 marine group
OTU_254386	No	0	0	0	0	0	2	0	0	0	0	0	0	0	0	0	0	0	0	0	0	0	0	0	4.19668e-06	0	0	0	0	0	0	0	0	0	0	0	0	Bacteria	Verrucomicrobiota	Verrucomicrobiae	Opitutales	Puniceicoccaceae	MB11C04 marine group
OTU_256033	No	0	0	0	2	0	0	0	0	0	0	0	0	0	0	0	0	0	0	0	0	0	1.63575e-05	0	0	0	0	0	0	0	0	0	0	0	0	0	0	Bacteria	Verrucomicrobiota	Verrucomicrobiae	Opitutales	Puniceicoccaceae	MB11C04 marine group
OTU_256113	No	4	0	0	0	0	1	0	0	0	0	0	0	0	0	0	0	0	0	1.04375e-05	0	0	0	0	2.09834e-06	0	0	0	0	0	0	0	0	0	0	0	0	Bacteria	Verrucomicrobiota	Verrucomicrobiae	Opitutales	Puniceicoccaceae	MB11C04 marine group
OTU_257897	No	0	0	0	0	0	8	0	0	0	0	0	0	0	0	0	0	0	0	0	0	0	0	0	1.67867e-05	0	0	0	0	0	0	0	0	0	0	0	0	Bacteria	Verrucomicrobiota	Verrucomicrobiae	Opitutales	Puniceicoccaceae	Lentimonas
OTU_258237	No	2	0	0	0	0	2	2	1	0	0	0	0	0	0	0	0	0	0	5.21876e-06	0	0	0	0	4.19668e-06	1.97771e-05	2.60207e-05	0	0	0	0	0	0	0	0	0	0	Bacteria	Verrucomicrobiota	Verrucomicrobiae	Opitutales	Puniceicoccaceae	MB11C04 marine group
OTU_258616	No	0	0	1	1	1	1	0	0	0	0	0	0	0	0	0	1	0	0	0	0	9.86904e-06	8.17875e-06	1.07117e-05	2.09834e-06	0	0	0	0	0	0	0	0	0	4.807e-05	0	0	Bacteria	Verrucomicrobiota	Verrucomicrobiae	Opitutales	Puniceicoccaceae	MB11C04 marine group
OTU_259327	No	0	0	0	1	0	1	1	1	0	0	0	0	0	0	0	0	0	0	0	0	0	8.17875e-06	0	2.09834e-06	9.88856e-06	2.60207e-05	0	0	0	0	0	0	0	0	0	0	Bacteria	Verrucomicrobiota	Verrucomicrobiae	Opitutales	Puniceicoccaceae	MB11C04 marine group
OTU_260253	No	0	0	1	0	0	1	0	0	0	0	0	0	0	0	0	0	0	0	0	0	9.86904e-06	0	0	2.09834e-06	0	0	0	0	0	0	0	0	0	0	0	0	Bacteria	Verrucomicrobiota	Verrucomicrobiae	Opitutales	Puniceicoccaceae	MB11C04 marine group
OTU_260301	No	0	0	0	0	0	2	0	0	0	0	0	0	0	0	0	0	0	0	0	0	0	0	0	4.19668e-06	0	0	0	0	0	0	0	0	0	0	0	0	Bacteria	Verrucomicrobiota	Verrucomicrobiae	Opitutales	Puniceicoccaceae	MB11C04 marine group
OTU_260961	No	5	0	0	0	0	0	0	0	0	0	0	0	0	0	0	0	0	0	1.30469e-05	0	0	0	0	0	0	0	0	0	0	0	0	0	0	0	0	0	Bacteria	Verrucomicrobiota	Verrucomicrobiae	Opitutales	Puniceicoccaceae	MB11C04 marine group
OTU_261447	No	0	0	0	0	1	0	3	0	0	0	0	0	0	0	0	0	0	0	0	0	0	0	1.07117e-05	0	2.96657e-05	0	0	0	0	0	0	0	0	0	0	0	Bacteria	Verrucomicrobiota	Verrucomicrobiae	Opitutales	Puniceicoccaceae	MB11C04 marine group
OTU_261816	No	0	0	0	0	0	2	0	0	0	0	0	0	0	0	0	0	0	0	0	0	0	0	0	4.19668e-06	0	0	0	0	0	0	0	0	0	0	0	0	Bacteria	Verrucomicrobiota	Verrucomicrobiae	Opitutales	Puniceicoccaceae	Lentimonas
OTU_261875	No	0	0	0	0	0	2	0	0	0	0	0	0	0	0	0	0	0	0	0	0	0	0	0	4.19668e-06	0	0	0	0	0	0	0	0	0	0	0	0	Bacteria	Verrucomicrobiota	Verrucomicrobiae	Opitutales	Puniceicoccaceae	MB11C04 marine group
OTU_263445	No	0	0	0	0	0	3	0	0	0	0	0	0	0	0	0	0	0	0	0	0	0	0	0	6.29502e-06	0	0	0	0	0	0	0	0	0	0	0	0	Bacteria	Verrucomicrobiota	Verrucomicrobiae	Opitutales	Puniceicoccaceae	MB11C04 marine group
OTU_263534	No	0	0	0	0	0	2	0	0	0	0	0	0	0	0	0	0	0	0	0	0	0	0	0	4.19668e-06	0	0	0	0	0	0	0	0	0	0	0	0	Bacteria	Verrucomicrobiota	Verrucomicrobiae	Opitutales	Puniceicoccaceae	MB11C04 marine group
OTU_263549	No	0	0	2	2	1	2	0	0	0	0	0	0	0	0	0	0	0	0	0	0	1.97381e-05	1.63575e-05	1.07117e-05	4.19668e-06	0	0	0	0	0	0	0	0	0	0	0	0	Bacteria	Verrucomicrobiota	Verrucomicrobiae	Opitutales	Puniceicoccaceae	MB11C04 marine group
OTU_264220	No	0	0	0	0	0	3	0	0	0	0	0	0	0	0	0	0	0	0	0	0	0	0	0	6.29502e-06	0	0	0	0	0	0	0	0	0	0	0	0	Bacteria	Verrucomicrobiota	Verrucomicrobiae	Opitutales	Puniceicoccaceae	MB11C04 marine group
OTU_266277	No	1	0	0	0	0	1	0	0	0	0	0	0	0	0	0	0	0	0	2.60938e-06	0	0	0	0	2.09834e-06	0	0	0	0	0	0	0	0	0	0	0	0	Bacteria	Verrucomicrobiota	Verrucomicrobiae	Opitutales	Puniceicoccaceae	MB11C04 marine group
OTU_266783	No	5	0	0	1	0	0	2	0	0	1	0	1	0	0	0	1	1	0	1.30469e-05	0	0	8.17875e-06	0	0	1.97771e-05	0	0	2.37693e-05	0	2.47476e-05	0	0	0	4.807e-05	4.58127e-05	0	Bacteria	Verrucomicrobiota	Verrucomicrobiae	Opitutales	Puniceicoccaceae	MB11C04 marine group
OTU_266810	No	0	0	0	0	0	2	0	0	0	0	0	0	0	0	0	0	0	0	0	0	0	0	0	4.19668e-06	0	0	0	0	0	0	0	0	0	0	0	0	Bacteria	Verrucomicrobiota	Verrucomicrobiae	Opitutales	Puniceicoccaceae	MB11C04 marine group
OTU_267483	No	0	0	0	0	1	4	1	0	0	0	0	0	0	0	0	0	0	0	0	0	0	0	1.07117e-05	8.39336e-06	9.88856e-06	0	0	0	0	0	0	0	0	0	0	0	Bacteria	Verrucomicrobiota	Verrucomicrobiae	Opitutales	Puniceicoccaceae	MB11C04 marine group
OTU_268844	No	0	0	0	0	0	1	5	0	0	0	0	0	0	0	0	0	0	0	0	0	0	0	0	2.09834e-06	4.94428e-05	0	0	0	0	0	0	0	0	0	0	0	Bacteria	Verrucomicrobiota	Verrucomicrobiae	Opitutales	Puniceicoccaceae	MB11C04 marine group
OTU_269330	No	0	0	0	0	0	6	0	0	0	0	0	0	0	0	0	0	0	0	0	0	0	0	0	1.259e-05	0	0	0	0	0	0	0	0	0	0	0	0	Bacteria	Verrucomicrobiota	Verrucomicrobiae	Opitutales	Puniceicoccaceae	Lentimonas
OTU_269681	No	0	0	0	0	0	2	0	0	0	0	0	0	0	0	0	0	0	0	0	0	0	0	0	4.19668e-06	0	0	0	0	0	0	0	0	0	0	0	0	Bacteria	Verrucomicrobiota	Verrucomicrobiae	Opitutales	Puniceicoccaceae	MB11C04 marine group
OTU_269866	No	0	0	0	0	0	2	0	0	0	0	0	0	0	0	0	0	0	0	0	0	0	0	0	4.19668e-06	0	0	0	0	0	0	0	0	0	0	0	0	Bacteria	Verrucomicrobiota	Verrucomicrobiae	Opitutales	Puniceicoccaceae
OTU_269996	No	0	0	0	0	0	0	0	0	0	0	0	0	2	0	0	0	0	0	0	0	0	0	0	0	0	0	0	0	0	0	3.16261e-05	0	0	0	0	0	Bacteria	Verrucomicrobiota	Verrucomicrobiae	Opitutales	Puniceicoccaceae	MB11C04 marine group
OTU_270685	No	0	0	0	0	2	0	0	0	0	0	0	0	0	0	0	0	0	0	0	0	0	0	2.14234e-05	0	0	0	0	0	0	0	0	0	0	0	0	0	Bacteria	Verrucomicrobiota	Verrucomicrobiae	Opitutales	Puniceicoccaceae	MB11C04 marine group
OTU_270810	No	0	0	0	1	0	1	0	0	0	0	0	0	0	0	0	0	0	0	0	0	0	8.17875e-06	0	2.09834e-06	0	0	0	0	0	0	0	0	0	0	0	0	Bacteria	Verrucomicrobiota	Verrucomicrobiae	Opitutales	Puniceicoccaceae	MB11C04 marine group
OTU_270915	No	0	0	0	0	0	3	0	0	0	0	0	0	0	0	0	0	0	0	0	0	0	0	0	6.29502e-06	0	0	0	0	0	0	0	0	0	0	0	0	Bacteria	Verrucomicrobiota	Verrucomicrobiae	Opitutales	Puniceicoccaceae	Cerasicoccus
OTU_271625	No	0	0	0	0	0	2	0	0	0	0	0	0	0	0	0	0	0	0	0	0	0	0	0	4.19668e-06	0	0	0	0	0	0	0	0	0	0	0	0	Bacteria	Verrucomicrobiota	Verrucomicrobiae	Opitutales	Puniceicoccaceae	MB11C04 marine group
OTU_271760	No	0	0	0	0	0	1	1	0	0	0	0	0	0	0	0	0	0	0	0	0	0	0	0	2.09834e-06	9.88856e-06	0	0	0	0	0	0	0	0	0	0	0	Bacteria	Verrucomicrobiota	Verrucomicrobiae	Opitutales	Puniceicoccaceae	MB11C04 marine group
OTU_272288	No	0	0	0	0	1	1	0	0	0	0	0	0	0	0	0	0	0	0	0	0	0	0	1.07117e-05	2.09834e-06	0	0	0	0	0	0	0	0	0	0	0	0	Bacteria	Verrucomicrobiota	Verrucomicrobiae	Opitutales	Puniceicoccaceae	MB11C04 marine group
OTU_273334	No	0	0	1	0	0	1	0	0	0	0	0	0	0	0	0	0	0	0	0	0	9.86904e-06	0	0	2.09834e-06	0	0	0	0	0	0	0	0	0	0	0	0	Bacteria	Verrucomicrobiota	Verrucomicrobiae	Opitutales	Puniceicoccaceae	MB11C04 marine group
OTU_275149	No	2	0	0	0	0	0	2	1	1	0	0	0	0	0	0	0	0	0	5.21876e-06	0	0	0	0	0	1.97771e-05	2.60207e-05	3.82702e-05	0	0	0	0	0	0	0	0	0	Bacteria	Verrucomicrobiota	Verrucomicrobiae	Opitutales	Puniceicoccaceae	MB11C04 marine group
OTU_275415	No	0	0	0	1	1	0	0	0	0	0	0	0	0	0	0	0	0	0	0	0	0	8.17875e-06	1.07117e-05	0	0	0	0	0	0	0	0	0	0	0	0	0	Bacteria	Verrucomicrobiota	Verrucomicrobiae	Opitutales	Puniceicoccaceae	MB11C04 marine group
OTU_277862	No	1	0	0	0	1	0	0	0	0	0	0	0	0	0	0	0	0	0	2.60938e-06	0	0	0	1.07117e-05	0	0	0	0	0	0	0	0	0	0	0	0	0	Bacteria	Verrucomicrobiota	Verrucomicrobiae	Opitutales	Puniceicoccaceae	MB11C04 marine group
OTU_278163	No	2	0	0	0	0	0	0	0	0	0	0	0	0	0	0	0	0	0	5.21876e-06	0	0	0	0	0	0	0	0	0	0	0	0	0	0	0	0	0	Bacteria	Verrucomicrobiota	Verrucomicrobiae	Opitutales	Puniceicoccaceae	MB11C04 marine group
OTU_279139	No	0	0	0	1	2	4	0	0	0	0	0	0	0	0	0	0	0	0	0	0	0	8.17875e-06	2.14234e-05	8.39336e-06	0	0	0	0	0	0	0	0	0	0	0	0	Bacteria	Verrucomicrobiota	Verrucomicrobiae	Opitutales	Puniceicoccaceae	MB11C04 marine group
OTU_280351	No	0	0	0	0	1	1	0	0	0	0	0	0	0	0	0	0	0	0	0	0	0	0	1.07117e-05	2.09834e-06	0	0	0	0	0	0	0	0	0	0	0	0	Bacteria	Verrucomicrobiota	Verrucomicrobiae	Opitutales	Puniceicoccaceae	MB11C04 marine group
OTU_281282	No	0	0	0	0	0	0	0	0	0	0	0	0	0	1	0	1	0	0	0	0	0	0	0	0	0	0	0	0	0	0	0	1.19366e-05	0	4.807e-05	0	0	Bacteria	Verrucomicrobiota	Verrucomicrobiae	Opitutales	Puniceicoccaceae	Lentimonas
OTU_281515	No	4	0	0	0	1	0	0	0	0	0	0	0	0	0	0	0	0	0	1.04375e-05	0	0	0	1.07117e-05	0	0	0	0	0	0	0	0	0	0	0	0	0	Bacteria	Verrucomicrobiota	Verrucomicrobiae	Opitutales	Puniceicoccaceae	MB11C04 marine group
OTU_282220	No	0	0	0	1	0	0	2	0	0	0	0	0	0	0	0	0	0	0	0	0	0	8.17875e-06	0	0	1.97771e-05	0	0	0	0	0	0	0	0	0	0	0	Bacteria	Verrucomicrobiota	Verrucomicrobiae	Opitutales	Puniceicoccaceae	MB11C04 marine group
OTU_283571	No	0	0	0	1	1	0	0	0	0	0	0	0	0	0	0	0	0	0	0	0	0	8.17875e-06	1.07117e-05	0	0	0	0	0	0	0	0	0	0	0	0	0	Bacteria	Verrucomicrobiota	Verrucomicrobiae	Opitutales	Puniceicoccaceae	MB11C04 marine group
OTU_284389	No	1	0	0	0	0	0	1	0	0	0	0	0	0	0	0	0	0	0	2.60938e-06	0	0	0	0	0	9.88856e-06	0	0	0	0	0	0	0	0	0	0	0	Bacteria	Verrucomicrobiota	Verrucomicrobiae	Opitutales	Puniceicoccaceae	Pelagicoccus
OTU_284980	No	0	0	0	2	0	0	0	0	0	0	0	0	0	0	0	0	0	0	0	0	0	1.63575e-05	0	0	0	0	0	0	0	0	0	0	0	0	0	0	Bacteria	Verrucomicrobiota	Verrucomicrobiae	Opitutales	Puniceicoccaceae	MB11C04 marine group
OTU_285968	No	0	0	0	1	0	1	0	0	0	0	0	0	0	0	0	0	0	0	0	0	0	8.17875e-06	0	2.09834e-06	0	0	0	0	0	0	0	0	0	0	0	0	Bacteria	Verrucomicrobiota	Verrucomicrobiae	Opitutales	Puniceicoccaceae	MB11C04 marine group
OTU_73	No	1577	42	62	39	61	67	49	31	54	34	134	38	66	135	51	10	0	3	0.00411499	0.000437445	0.00061188	0.000318971	0.000653413	0.000140589	0.000484539	0.00080664	0.00206659	0.000808158	0.00257484	0.000940408	0.00104366	0.00161144	0.00120667	0.0004807	0	6.60153e-05	Bacteria	Verrucomicrobiota	Verrucomicrobiae	Pedosphaerales	Pedosphaeraceae	SCGC AAA164-E04
OTU_208	No	2	9	78	131	173	552	288	63	11	1	0	0	1	12	23	32	29	161	5.21876e-06	9.37383e-05	0.000769785	0.00107142	0.00185312	0.00115828	0.0028479	0.0016393	0.000420972	2.37693e-05	0	0	1.5813e-05	0.000143239	0.000544185	0.00153824	0.00132857	0.00354282	Bacteria	Verrucomicrobiota	Verrucomicrobiae	Pedosphaerales	Pedosphaeraceae	SCGC AAA164-E04
OTU_1017	No	1	1	2	0	0	14	8	0	0	0	0	0	0	0	0	0	2	20	2.60938e-06	1.04154e-05	1.97381e-05	0	0	2.93768e-05	7.91084e-05	0	0	0	0	0	0	0	0	0	9.16254e-05	0.000440102	Bacteria	Verrucomicrobiota	Verrucomicrobiae	Pedosphaerales	Pedosphaeraceae	SCGC AAA164-E04
OTU_1037	No	0	0	0	13	40	29	1	1	1	0	0	0	0	0	0	1	1	0	0	0	0	0.000106324	0.000428467	6.08519e-05	9.88856e-06	2.60207e-05	3.82702e-05	0	0	0	0	0	0	4.807e-05	4.58127e-05	0	Bacteria	Verrucomicrobiota	Verrucomicrobiae	Pedosphaerales	Pedosphaeraceae	SCGC AAA164-E04
OTU_2891	No	0	0	0	0	0	0	1	1	0	0	0	0	0	0	0	0	0	5	0	0	0	0	0	0	9.88856e-06	2.60207e-05	0	0	0	0	0	0	0	0	0	0.000110026	Bacteria	Verrucomicrobiota	Verrucomicrobiae	Pedosphaerales	Pedosphaeraceae	SCGC AAA164-E04
OTU_4387	No	0	0	0	0	0	4	0	0	0	0	0	0	0	0	0	0	0	0	0	0	0	0	0	8.39336e-06	0	0	0	0	0	0	0	0	0	0	0	0	Bacteria	Verrucomicrobiota	Verrucomicrobiae	Pedosphaerales	Pedosphaeraceae	SCGC AAA164-E04
OTU_4860	No	0	3	0	0	0	0	0	0	0	0	0	0	0	0	0	0	0	0	0	3.12461e-05	0	0	0	0	0	0	0	0	0	0	0	0	0	0	0	0	Bacteria	Verrucomicrobiota	Verrucomicrobiae	Pedosphaerales	Pedosphaeraceae	SCGC AAA164-E04
OTU_5154	No	4	0	0	0	0	0	0	0	0	0	0	0	0	0	0	0	0	0	1.04375e-05	0	0	0	0	0	0	0	0	0	0	0	0	0	0	0	0	0	Bacteria	Verrucomicrobiota	Verrucomicrobiae	Pedosphaerales	Pedosphaeraceae	SCGC AAA164-E04
OTU_6478	No	2	0	0	0	0	0	0	0	0	0	0	0	0	0	0	0	0	0	5.21876e-06	0	0	0	0	0	0	0	0	0	0	0	0	0	0	0	0	0	Bacteria	Verrucomicrobiota	Verrucomicrobiae	Pedosphaerales	Pedosphaeraceae	SCGC AAA164-E04
OTU_6815	No	2	0	0	0	0	2	0	0	0	0	0	0	0	0	0	0	0	0	5.21876e-06	0	0	0	0	4.19668e-06	0	0	0	0	0	0	0	0	0	0	0	0	Bacteria	Verrucomicrobiota	Verrucomicrobiae	Pedosphaerales	Pedosphaeraceae	SCGC AAA164-E04
OTU_7326	No	2	1	2	0	0	0	0	0	0	0	0	0	2	0	0	0	0	0	5.21876e-06	1.04154e-05	1.97381e-05	0	0	0	0	0	0	0	0	0	3.16261e-05	0	0	0	0	0	Bacteria	Verrucomicrobiota	Verrucomicrobiae	Pedosphaerales	Pedosphaeraceae	SCGC AAA164-E04
OTU_8859	No	0	0	0	0	0	0	2	0	0	0	0	0	0	0	0	0	0	0	0	0	0	0	0	0	1.97771e-05	0	0	0	0	0	0	0	0	0	0	0	Bacteria	Verrucomicrobiota	Verrucomicrobiae	Pedosphaerales	Pedosphaeraceae	SCGC AAA164-E04
OTU_12559	No	0	0	0	0	0	0	4	1	0	0	0	0	0	0	0	0	1	16	0	0	0	0	0	0	3.95542e-05	2.60207e-05	0	0	0	0	0	0	0	0	4.58127e-05	0.000352082	Bacteria	Verrucomicrobiota	Verrucomicrobiae	Pedosphaerales	Pedosphaeraceae	SCGC AAA164-E04
OTU_14618	No	0	0	0	0	2	0	0	0	0	0	0	0	0	0	0	0	0	0	0	0	0	0	2.14234e-05	0	0	0	0	0	0	0	0	0	0	0	0	0	Bacteria	Verrucomicrobiota	Verrucomicrobiae	Pedosphaerales	Pedosphaeraceae
OTU_18076	No	4	0	0	0	0	0	0	0	0	0	0	0	0	0	0	0	0	0	1.04375e-05	0	0	0	0	0	0	0	0	0	0	0	0	0	0	0	0	0	Bacteria	Verrucomicrobiota	Verrucomicrobiae	Pedosphaerales	Pedosphaeraceae	SCGC AAA164-E04
OTU_20263	No	0	0	1	0	0	0	0	0	0	0	1	0	0	0	0	0	0	0	0	0	9.86904e-06	0	0	0	0	0	0	0	1.92152e-05	0	0	0	0	0	0	0	Bacteria	Verrucomicrobiota	Verrucomicrobiae	Pedosphaerales	Pedosphaeraceae
OTU_26385	No	2	0	0	0	1	0	0	0	0	0	1	0	0	0	0	0	0	0	5.21876e-06	0	0	0	1.07117e-05	0	0	0	0	0	1.92152e-05	0	0	0	0	0	0	0	Bacteria	Verrucomicrobiota	Verrucomicrobiae	Pedosphaerales	Pedosphaeraceae	SCGC AAA164-E04
OTU_32315	No	2	0	0	0	0	0	0	0	0	0	0	0	0	0	0	0	0	0	5.21876e-06	0	0	0	0	0	0	0	0	0	0	0	0	0	0	0	0	0	Bacteria	Verrucomicrobiota	Verrucomicrobiae	Pedosphaerales	Pedosphaeraceae
OTU_37113	No	2	0	0	0	0	0	0	0	0	0	0	0	0	0	0	0	0	0	5.21876e-06	0	0	0	0	0	0	0	0	0	0	0	0	0	0	0	0	0	Bacteria	Verrucomicrobiota	Verrucomicrobiae	Pedosphaerales	Pedosphaeraceae	SCGC AAA164-E04
OTU_38243	No	0	0	0	0	0	0	0	0	0	0	0	0	0	0	0	0	0	3	0	0	0	0	0	0	0	0	0	0	0	0	0	0	0	0	0	6.60153e-05	Bacteria	Verrucomicrobiota	Verrucomicrobiae	Pedosphaerales	Pedosphaeraceae	SCGC AAA164-E04
OTU_50177	No	0	0	1	0	0	1	0	0	0	0	0	0	0	0	0	0	0	0	0	0	9.86904e-06	0	0	2.09834e-06	0	0	0	0	0	0	0	0	0	0	0	0	Bacteria	Verrucomicrobiota	Verrucomicrobiae	Pedosphaerales	Pedosphaeraceae	SCGC AAA164-E04
OTU_68394	No	0	0	1	0	1	0	0	0	0	0	0	0	0	0	0	0	0	0	0	0	9.86904e-06	0	1.07117e-05	0	0	0	0	0	0	0	0	0	0	0	0	0	Bacteria	Verrucomicrobiota	Verrucomicrobiae	Pedosphaerales	Pedosphaeraceae	SCGC AAA164-E04
OTU_74392	No	0	0	1	0	0	0	0	0	1	0	0	0	0	0	0	0	0	0	0	0	9.86904e-06	0	0	0	0	0	3.82702e-05	0	0	0	0	0	0	0	0	0	Bacteria	Verrucomicrobiota	Verrucomicrobiae	Pedosphaerales	Pedosphaeraceae	SCGC AAA164-E04
OTU_83467	No	0	0	0	1	0	0	0	0	1	0	0	0	0	0	0	0	0	0	0	0	0	8.17875e-06	0	0	0	0	3.82702e-05	0	0	0	0	0	0	0	0	0	Bacteria	Verrucomicrobiota	Verrucomicrobiae	Pedosphaerales	Pedosphaeraceae	SCGC AAA164-E04
OTU_99210	No	2	0	0	0	0	0	0	0	0	0	0	0	0	0	0	0	0	0	5.21876e-06	0	0	0	0	0	0	0	0	0	0	0	0	0	0	0	0	0	Bacteria	Verrucomicrobiota	Verrucomicrobiae	Pedosphaerales	Pedosphaeraceae	SCGC AAA164-E04
OTU_104759	No	5	0	0	0	0	0	0	0	0	0	0	0	0	0	0	0	0	0	1.30469e-05	0	0	0	0	0	0	0	0	0	0	0	0	0	0	0	0	0	Bacteria	Verrucomicrobiota	Verrucomicrobiae	Pedosphaerales	Pedosphaeraceae	SCGC AAA164-E04
OTU_107197	No	0	0	0	0	0	0	0	0	0	0	0	0	0	0	0	0	0	2	0	0	0	0	0	0	0	0	0	0	0	0	0	0	0	0	0	4.40102e-05	Bacteria	Verrucomicrobiota	Verrucomicrobiae	Pedosphaerales	Pedosphaeraceae	SCGC AAA164-E04
OTU_108906	No	3	0	0	0	0	0	0	0	0	0	0	0	0	0	0	0	0	0	7.82814e-06	0	0	0	0	0	0	0	0	0	0	0	0	0	0	0	0	0	Bacteria	Verrucomicrobiota	Verrucomicrobiae	Pedosphaerales	Pedosphaeraceae	SCGC AAA164-E04
OTU_113103	No	0	0	0	0	0	3	0	0	0	0	0	0	0	0	0	0	0	3	0	0	0	0	0	6.29502e-06	0	0	0	0	0	0	0	0	0	0	0	6.60153e-05	Bacteria	Verrucomicrobiota	Verrucomicrobiae	Pedosphaerales	Pedosphaeraceae	SCGC AAA164-E04
OTU_113227	No	0	0	0	0	0	3	0	0	0	0	0	0	0	0	0	0	0	0	0	0	0	0	0	6.29502e-06	0	0	0	0	0	0	0	0	0	0	0	0	Bacteria	Verrucomicrobiota	Verrucomicrobiae	Pedosphaerales	Pedosphaeraceae	SCGC AAA164-E04
OTU_113797	No	2	0	0	0	0	0	0	0	0	0	0	0	0	0	0	0	0	0	5.21876e-06	0	0	0	0	0	0	0	0	0	0	0	0	0	0	0	0	0	Bacteria	Verrucomicrobiota	Verrucomicrobiae	Pedosphaerales	Pedosphaeraceae	SCGC AAA164-E04
OTU_117357	No	0	0	0	0	0	0	1	0	0	0	0	0	0	0	0	0	0	1	0	0	0	0	0	0	9.88856e-06	0	0	0	0	0	0	0	0	0	0	2.20051e-05	Bacteria	Verrucomicrobiota	Verrucomicrobiae	Pedosphaerales	Pedosphaeraceae	SCGC AAA164-E04
OTU_122277	No	2	0	0	0	0	0	0	0	0	0	0	0	0	0	0	0	0	0	5.21876e-06	0	0	0	0	0	0	0	0	0	0	0	0	0	0	0	0	0	Bacteria	Verrucomicrobiota	Verrucomicrobiae	Pedosphaerales	Pedosphaeraceae	SCGC AAA164-E04
OTU_148985	No	2	0	0	0	0	0	0	0	0	0	0	0	0	0	0	0	0	0	5.21876e-06	0	0	0	0	0	0	0	0	0	0	0	0	0	0	0	0	0	Bacteria	Verrucomicrobiota	Verrucomicrobiae	Pedosphaerales	Pedosphaeraceae	SCGC AAA164-E04
OTU_160286	No	2	0	0	0	0	0	0	0	0	0	0	0	0	0	0	0	0	0	5.21876e-06	0	0	0	0	0	0	0	0	0	0	0	0	0	0	0	0	0	Bacteria	Verrucomicrobiota	Verrucomicrobiae	Pedosphaerales	Pedosphaeraceae	SCGC AAA164-E04
OTU_177782	No	1	0	0	0	0	0	0	0	0	0	0	0	1	0	0	0	0	0	2.60938e-06	0	0	0	0	0	0	0	0	0	0	0	1.5813e-05	0	0	0	0	0	Bacteria	Verrucomicrobiota	Verrucomicrobiae	Pedosphaerales	Pedosphaeraceae	SCGC AAA164-E04
OTU_177855	No	3	0	0	0	0	0	0	0	0	0	0	0	0	0	0	0	0	0	7.82814e-06	0	0	0	0	0	0	0	0	0	0	0	0	0	0	0	0	0	Bacteria	Verrucomicrobiota	Verrucomicrobiae	Pedosphaerales	Pedosphaeraceae
OTU_182146	No	1	0	0	0	0	1	0	0	0	0	0	0	0	0	0	0	0	0	2.60938e-06	0	0	0	0	2.09834e-06	0	0	0	0	0	0	0	0	0	0	0	0	Bacteria	Verrucomicrobiota	Verrucomicrobiae	Pedosphaerales	Pedosphaeraceae	SCGC AAA164-E04
OTU_184820	No	1	0	0	0	0	1	0	0	0	0	0	0	0	0	0	0	0	0	2.60938e-06	0	0	0	0	2.09834e-06	0	0	0	0	0	0	0	0	0	0	0	0	Bacteria	Verrucomicrobiota	Verrucomicrobiae	Pedosphaerales	Pedosphaeraceae	SCGC AAA164-E04
OTU_196373	No	0	0	0	0	0	0	0	0	0	0	0	0	0	0	0	0	0	2	0	0	0	0	0	0	0	0	0	0	0	0	0	0	0	0	0	4.40102e-05	Bacteria	Verrucomicrobiota	Verrucomicrobiae	Pedosphaerales	Pedosphaeraceae	SCGC AAA164-E04
OTU_198482	No	0	0	0	0	0	2	0	0	0	0	0	0	0	0	0	0	0	0	0	0	0	0	0	4.19668e-06	0	0	0	0	0	0	0	0	0	0	0	0	Bacteria	Verrucomicrobiota	Verrucomicrobiae	Pedosphaerales	Pedosphaeraceae	SCGC AAA164-E04
OTU_200960	No	2	0	0	0	0	0	0	0	0	0	0	0	0	0	0	0	0	0	5.21876e-06	0	0	0	0	0	0	0	0	0	0	0	0	0	0	0	0	0	Bacteria	Verrucomicrobiota	Verrucomicrobiae	Pedosphaerales	Pedosphaeraceae	SCGC AAA164-E04
OTU_235123	No	0	0	0	0	0	0	0	0	0	0	0	0	0	0	0	0	0	2	0	0	0	0	0	0	0	0	0	0	0	0	0	0	0	0	0	4.40102e-05	Bacteria	Verrucomicrobiota	Verrucomicrobiae	Pedosphaerales	Pedosphaeraceae	SCGC AAA164-E04
OTU_241636	No	0	0	0	0	1	1	0	0	0	0	0	0	0	0	0	0	0	0	0	0	0	0	1.07117e-05	2.09834e-06	0	0	0	0	0	0	0	0	0	0	0	0	Bacteria	Verrucomicrobiota	Verrucomicrobiae	Pedosphaerales	Pedosphaeraceae	SCGC AAA164-E04
OTU_245517	No	0	0	0	0	0	0	0	0	0	0	0	0	0	2	0	0	0	0	0	0	0	0	0	0	0	0	0	0	0	0	0	2.38732e-05	0	0	0	0	Bacteria	Verrucomicrobiota	Verrucomicrobiae	Pedosphaerales	Pedosphaeraceae	SCGC AAA164-E04
OTU_258222	No	0	0	0	0	0	1	1	0	0	0	0	0	0	0	0	0	0	0	0	0	0	0	0	2.09834e-06	9.88856e-06	0	0	0	0	0	0	0	0	0	0	0	Bacteria	Verrucomicrobiota	Verrucomicrobiae	Pedosphaerales	Pedosphaeraceae	SCGC AAA164-E04
OTU_267564	No	0	0	0	0	0	1	2	1	0	0	0	0	0	0	0	0	0	1	0	0	0	0	0	2.09834e-06	1.97771e-05	2.60207e-05	0	0	0	0	0	0	0	0	0	2.20051e-05	Bacteria	Verrucomicrobiota	Verrucomicrobiae	Pedosphaerales	Pedosphaeraceae	SCGC AAA164-E04
OTU_270403	No	2	0	0	0	0	0	0	0	0	0	0	0	0	0	0	0	0	0	5.21876e-06	0	0	0	0	0	0	0	0	0	0	0	0	0	0	0	0	0	Bacteria	Verrucomicrobiota	Verrucomicrobiae	Pedosphaerales	Pedosphaeraceae	SCGC AAA164-E04
OTU_271796	No	0	0	0	0	0	2	1	0	0	0	0	0	0	0	0	0	0	0	0	0	0	0	0	4.19668e-06	9.88856e-06	0	0	0	0	0	0	0	0	0	0	0	Bacteria	Verrucomicrobiota	Verrucomicrobiae	Pedosphaerales	Pedosphaeraceae	SCGC AAA164-E04
OTU_285469	No	0	0	0	0	0	0	2	1	0	0	0	0	0	0	0	0	0	0	0	0	0	0	0	0	1.97771e-05	2.60207e-05	0	0	0	0	0	0	0	0	0	0	Bacteria	Verrucomicrobiota	Verrucomicrobiae	Pedosphaerales	Pedosphaeraceae	SCGC AAA164-E04
OTU_36	No	2229	533	288	58	36	3	11	6	185	269	236	315	502	282	147	25	0	0	0.0058163	0.00555139	0.00284228	0.000474368	0.000385621	6.29502e-06	0.000108774	0.000156124	0.00707998	0.00639395	0.0045348	0.00779549	0.00793814	0.00336612	0.00347806	0.00120175	0	0	Bacteria	Verrucomicrobiota	Verrucomicrobiae	Verrucomicrobiales	Rubritaleaceae	Roseibacillus
OTU_129	No	712	157	56	30	0	0	0	0	5	15	26	10	32	53	1	2	0	0	0.00185788	0.00163521	0.000552666	0.000245363	0	0	0	0	0.000191351	0.00035654	0.000499596	0.000247476	0.000506017	0.000632639	2.36602e-05	9.614e-05	0	0	Bacteria	Verrucomicrobiota	Verrucomicrobiae	Verrucomicrobiales	DEV007
OTU_309	No	0	0	0	6	0	0	5	1	1	0	1	0	24	117	27	0	2	1	0	0	0	4.90725e-05	0	0	4.94428e-05	2.60207e-05	3.82702e-05	0	1.92152e-05	0	0.000379513	0.00139658	0.000638826	0	9.16254e-05	2.20051e-05	Bacteria	Verrucomicrobiota	Verrucomicrobiae	Verrucomicrobiales	DEV007
OTU_311	No	0	3	0	99	104	322	149	28	17	1	0	0	0	3	1	39	10	329	0	3.12461e-05	0	0.000809697	0.00111402	0.000675666	0.00147339	0.000728578	0.000650593	2.37693e-05	0	0	0	3.58098e-05	2.36602e-05	0.00187473	0.000458127	0.00723968	Bacteria	Verrucomicrobiota	Verrucomicrobiae	Verrucomicrobiales	DEV007
OTU_349	No	14	151	6	0	0	0	0	0	0	0	2	0	13	21	4	1	0	0	3.65313e-05	0.00157272	5.92142e-05	0	0	0	0	0	0	0	3.84305e-05	0	0.000205569	0.000250668	9.4641e-05	4.807e-05	0	0	Bacteria	Verrucomicrobiota	Verrucomicrobiae	Verrucomicrobiales	Rubritaleaceae	Roseibacillus
OTU_428	No	16	2	1	0	0	52	1	3	7	2	9	5	7	69	28	0	0	0	4.17501e-05	2.08307e-05	9.86904e-06	0	0	0.000109114	9.88856e-06	7.8062e-05	0.000267891	4.75387e-05	0.000172937	0.000123738	0.000110691	0.000823625	0.000662487	0	0	0	Bacteria	Verrucomicrobiota	Verrucomicrobiae	Verrucomicrobiales	Rubritaleaceae	Rubritalea
OTU_506	No	9	97	0	0	0	0	0	0	0	0	2	0	14	0	0	0	0	0	2.34844e-05	0.00101029	0	0	0	0	0	0	0	0	3.84305e-05	0	0.000221382	0	0	0	0	0	Bacteria	Verrucomicrobiota	Verrucomicrobiae	Verrucomicrobiales	Rubritaleaceae	Persicirhabdus
OTU_555	No	0	0	0	94	0	0	0	0	0	0	0	0	0	1	0	0	0	0	0	0	0	0.000768803	0	0	0	0	0	0	0	0	0	1.19366e-05	0	0	0	0	Bacteria	Verrucomicrobiota	Verrucomicrobiae	Verrucomicrobiales	Rubritaleaceae	Rubritalea
OTU_615	No	0	0	0	0	0	0	0	0	2	33	2	0	0	1	0	0	0	0	0	0	0	0	0	0	0	0	7.65404e-05	0.000784388	3.84305e-05	0	0	1.19366e-05	0	0	0	0	Bacteria	Verrucomicrobiota	Verrucomicrobiae	Verrucomicrobiales	Rubritaleaceae	Persicirhabdus
OTU_673	No	40	0	0	2	0	0	0	0	0	0	0	0	0	0	0	0	0	0	0.000104375	0	0	1.63575e-05	0	0	0	0	0	0	0	0	0	0	0	0	0	0	Bacteria	Verrucomicrobiota	Verrucomicrobiae	Verrucomicrobiales	Rubritaleaceae	Roseibacillus
OTU_894	No	13	7	2	0	0	21	0	0	0	2	16	0	12	4	1	0	1	0	3.39219e-05	7.29076e-05	1.97381e-05	0	0	4.40652e-05	0	0	0	4.75387e-05	0.000307444	0	0.000189756	4.77464e-05	2.36602e-05	0	4.58127e-05	0	Bacteria	Verrucomicrobiota	Verrucomicrobiae	Verrucomicrobiales	Rubritaleaceae	Rubritalea
OTU_914	No	0	2	0	7	0	25	2	0	0	0	1	0	0	0	0	0	1	0	0	2.08307e-05	0	5.72513e-05	0	5.24585e-05	1.97771e-05	0	0	0	1.92152e-05	0	0	0	0	0	4.58127e-05	0	Bacteria	Verrucomicrobiota	Verrucomicrobiae	Verrucomicrobiales	Rubritaleaceae	Rubritalea
OTU_928	No	0	0	0	0	0	24	0	0	0	0	0	0	0	0	0	0	0	0	0	0	0	0	0	5.03602e-05	0	0	0	0	0	0	0	0	0	0	0	0	Bacteria	Verrucomicrobiota	Verrucomicrobiae	Verrucomicrobiales	Rubritaleaceae	Rubritalea
OTU_1060	No	3	0	0	0	0	0	0	2	0	0	21	0	2	4	0	0	0	0	7.82814e-06	0	0	0	0	0	0	5.20413e-05	0	0	0.00040352	0	3.16261e-05	4.77464e-05	0	0	0	0	Bacteria	Verrucomicrobiota	Verrucomicrobiae	Verrucomicrobiales	Rubritaleaceae
OTU_1066	No	41	1	0	0	0	0	3	0	0	0	3	0	3	0	0	0	0	0	0.000106985	1.04154e-05	0	0	0	0	2.96657e-05	0	0	0	5.76457e-05	0	4.74391e-05	0	0	0	0	0	Bacteria	Verrucomicrobiota	Verrucomicrobiae	Verrucomicrobiales	DEV007
OTU_1096	No	0	0	0	0	0	38	0	0	1	0	0	0	0	0	0	0	0	1	0	0	0	0	0	7.9737e-05	0	0	3.82702e-05	0	0	0	0	0	0	0	0	2.20051e-05	Bacteria	Verrucomicrobiota	Verrucomicrobiae	Verrucomicrobiales	Rubritaleaceae	Rubritalea
OTU_1189	No	9	0	0	0	0	0	1	3	0	0	2	0	24	1	0	1	0	0	2.34844e-05	0	0	0	0	0	9.88856e-06	7.8062e-05	0	0	3.84305e-05	0	0.000379513	1.19366e-05	0	4.807e-05	0	0	Bacteria	Verrucomicrobiota	Verrucomicrobiae	Verrucomicrobiales	DEV007
OTU_1327	No	21	8	16	14	3	28	5	1	0	0	5	0	4	8	6	0	0	0	5.4797e-05	8.33229e-05	0.000157905	0.000114503	3.21351e-05	5.87535e-05	4.94428e-05	2.60207e-05	0	0	9.60762e-05	0	6.32521e-05	9.54927e-05	0.000141961	0	0	0	Bacteria	Verrucomicrobiota	Verrucomicrobiae	Verrucomicrobiales	Rubritaleaceae	Rubritalea
OTU_1495	No	3	0	0	0	0	0	15	9	0	0	0	0	0	0	0	0	0	0	7.82814e-06	0	0	0	0	0	0.000148328	0.000234186	0	0	0	0	0	0	0	0	0	0	Bacteria	Verrucomicrobiota	Verrucomicrobiae	Verrucomicrobiales	Rubritaleaceae	Rubritalea
OTU_1517	No	0	0	0	0	0	28	0	0	0	0	0	0	0	0	0	0	0	0	0	0	0	0	0	5.87535e-05	0	0	0	0	0	0	0	0	0	0	0	0	Bacteria	Verrucomicrobiota	Verrucomicrobiae	Verrucomicrobiales	Rubritaleaceae	Rubritalea
OTU_1588	No	14	7	8	0	0	27	8	0	0	2	1	0	0	6	2	0	5	7	3.65313e-05	7.29076e-05	7.89523e-05	0	0	5.66552e-05	7.91084e-05	0	0	4.75387e-05	1.92152e-05	0	0	7.16196e-05	4.73205e-05	0	0.000229064	0.000154036	Bacteria	Verrucomicrobiota	Verrucomicrobiae	Verrucomicrobiales	Rubritaleaceae	Rubritalea
OTU_1754	No	13	3	0	11	0	2	0	0	0	0	1	0	3	0	0	1	1	0	3.39219e-05	3.12461e-05	0	8.99663e-05	0	4.19668e-06	0	0	0	0	1.92152e-05	0	4.74391e-05	0	0	4.807e-05	4.58127e-05	0	Bacteria	Verrucomicrobiota	Verrucomicrobiae	Verrucomicrobiales	Rubritaleaceae	Rubritalea
OTU_1759	No	0	0	0	0	0	22	0	0	0	0	0	0	0	0	0	0	0	0	0	0	0	0	0	4.61635e-05	0	0	0	0	0	0	0	0	0	0	0	0	Bacteria	Verrucomicrobiota	Verrucomicrobiae	Verrucomicrobiales	Rubritaleaceae	Rubritalea
OTU_1780	No	0	0	7	0	0	10	0	0	0	0	0	0	0	0	0	0	0	0	0	0	6.90833e-05	0	0	2.09834e-05	0	0	0	0	0	0	0	0	0	0	0	0	Bacteria	Verrucomicrobiota	Verrucomicrobiae	Verrucomicrobiales	Rubritaleaceae	Rubritalea
OTU_1805	No	0	0	0	0	0	0	0	0	0	0	11	0	0	0	0	0	0	0	0	0	0	0	0	0	0	0	0	0	0.000211368	0	0	0	0	0	0	0	Bacteria	Verrucomicrobiota	Verrucomicrobiae	Verrucomicrobiales	Rubritaleaceae	Rubritalea
OTU_1888	No	0	0	0	0	0	0	0	0	0	10	0	0	2	1	0	0	0	0	0	0	0	0	0	0	0	0	0	0.000237693	0	0	3.16261e-05	1.19366e-05	0	0	0	0	Bacteria	Verrucomicrobiota	Verrucomicrobiae	Verrucomicrobiales	Rubritaleaceae	Rubritalea
OTU_1894	No	0	0	0	17	0	0	1	0	0	0	1	0	1	3	0	0	1	0	0	0	0	0.000139039	0	0	9.88856e-06	0	0	0	1.92152e-05	0	1.5813e-05	3.58098e-05	0	0	4.58127e-05	0	Bacteria	Verrucomicrobiota	Verrucomicrobiae	Verrucomicrobiales	Rubritaleaceae	Rubritalea
OTU_1929	No	0	0	0	0	0	15	0	0	0	0	0	0	0	0	0	0	0	0	0	0	0	0	0	3.14751e-05	0	0	0	0	0	0	0	0	0	0	0	0	Bacteria	Verrucomicrobiota	Verrucomicrobiae	Verrucomicrobiales	Rubritaleaceae	Roseibacillus
OTU_1967	No	0	0	0	0	0	11	0	0	0	0	0	0	0	0	0	0	0	0	0	0	0	0	0	2.30817e-05	0	0	0	0	0	0	0	0	0	0	0	0	Bacteria	Verrucomicrobiota	Verrucomicrobiae	Verrucomicrobiales	DEV007
OTU_2015	No	0	0	0	0	0	17	0	0	0	0	0	0	0	0	0	0	0	0	0	0	0	0	0	3.56718e-05	0	0	0	0	0	0	0	0	0	0	0	0	Bacteria	Verrucomicrobiota	Verrucomicrobiae	Verrucomicrobiales	DEV007
OTU_2025	No	5	1	5	0	0	0	0	0	0	0	0	2	0	8	0	0	0	0	1.30469e-05	1.04154e-05	4.93452e-05	0	0	0	0	0	0	0	0	4.94951e-05	0	9.54927e-05	0	0	0	0	Bacteria	Verrucomicrobiota	Verrucomicrobiae	Verrucomicrobiales	Rubritaleaceae	Rubritalea
OTU_2055	No	0	0	0	7	0	24	2	0	0	0	0	0	0	0	2	2	0	0	0	0	0	5.72513e-05	0	5.03602e-05	1.97771e-05	0	0	0	0	0	0	0	4.73205e-05	9.614e-05	0	0	Bacteria	Verrucomicrobiota	Verrucomicrobiae	Verrucomicrobiales	Rubritaleaceae	Rubritalea
OTU_2116	No	0	0	0	8	0	2	5	0	0	0	0	0	0	0	0	4	9	5	0	0	0	6.543e-05	0	4.19668e-06	4.94428e-05	0	0	0	0	0	0	0	0	0.00019228	0.000412314	0.000110026	Bacteria	Verrucomicrobiota	Verrucomicrobiae	Verrucomicrobiales	Rubritaleaceae	Roseibacillus
OTU_2128	No	0	0	0	0	0	20	0	0	1	0	0	0	0	0	0	0	0	0	0	0	0	0	0	4.19668e-05	0	0	3.82702e-05	0	0	0	0	0	0	0	0	0	Bacteria	Verrucomicrobiota	Verrucomicrobiae	Verrucomicrobiales	Rubritaleaceae	Rubritalea
OTU_2154	No	0	4	0	0	5	12	0	0	0	0	0	0	0	0	0	0	0	0	0	4.16615e-05	0	0	5.35584e-05	2.51801e-05	0	0	0	0	0	0	0	0	0	0	0	0	Bacteria	Verrucomicrobiota	Verrucomicrobiae	Verrucomicrobiales	Rubritaleaceae
OTU_2161	No	0	0	0	0	0	0	0	0	0	0	0	0	0	0	0	1	0	14	0	0	0	0	0	0	0	0	0	0	0	0	0	0	0	4.807e-05	0	0.000308071	Bacteria	Verrucomicrobiota	Verrucomicrobiae	Verrucomicrobiales	Rubritaleaceae	Roseibacillus
OTU_2276	No	0	0	1	0	0	19	0	0	0	0	0	0	0	1	1	0	1	1	0	0	9.86904e-06	0	0	3.98685e-05	0	0	0	0	0	0	0	1.19366e-05	2.36602e-05	0	4.58127e-05	2.20051e-05	Bacteria	Verrucomicrobiota	Verrucomicrobiae	Verrucomicrobiales	Rubritaleaceae
OTU_2443	No	0	0	0	11	0	10	1	0	0	0	1	0	1	3	0	0	2	0	0	0	0	8.99663e-05	0	2.09834e-05	9.88856e-06	0	0	0	1.92152e-05	0	1.5813e-05	3.58098e-05	0	0	9.16254e-05	0	Bacteria	Verrucomicrobiota	Verrucomicrobiae	Verrucomicrobiales	Rubritaleaceae	Rubritalea
OTU_2599	No	0	1	3	33	0	13	1	0	0	0	0	0	0	0	13	2	0	0	0	1.04154e-05	2.96071e-05	0.000269899	0	2.72784e-05	9.88856e-06	0	0	0	0	0	0	0	0.000307583	9.614e-05	0	0	Bacteria	Verrucomicrobiota	Verrucomicrobiae	Verrucomicrobiales	Rubritaleaceae	Rubritalea
OTU_2623	No	0	0	0	0	0	18	0	0	0	0	0	0	0	4	0	0	0	0	0	0	0	0	0	3.77701e-05	0	0	0	0	0	0	0	4.77464e-05	0	0	0	0	Bacteria	Verrucomicrobiota	Verrucomicrobiae	Verrucomicrobiales	Rubritaleaceae	Rubritalea
OTU_2676	No	8	0	0	0	0	0	0	0	0	0	0	0	0	0	0	0	0	0	2.0875e-05	0	0	0	0	0	0	0	0	0	0	0	0	0	0	0	0	0	Bacteria	Verrucomicrobiota	Verrucomicrobiae	Verrucomicrobiales	Rubritaleaceae	Rubritalea
OTU_2797	No	0	0	0	0	0	0	0	0	0	0	1	0	1	1	5	0	0	0	0	0	0	0	0	0	0	0	0	0	1.92152e-05	0	1.5813e-05	1.19366e-05	0.000118301	0	0	0	Bacteria	Verrucomicrobiota	Verrucomicrobiae	Verrucomicrobiales	Rubritaleaceae	Rubritalea
OTU_2873	No	7	0	0	0	0	0	0	0	0	0	0	0	0	0	0	0	0	0	1.82657e-05	0	0	0	0	0	0	0	0	0	0	0	0	0	0	0	0	0	Bacteria	Verrucomicrobiota	Verrucomicrobiae	Verrucomicrobiales	Rubritaleaceae	Roseibacillus
OTU_2991	No	0	0	0	0	0	26	0	0	0	0	0	0	0	0	0	0	0	0	0	0	0	0	0	5.45569e-05	0	0	0	0	0	0	0	0	0	0	0	0	Bacteria	Verrucomicrobiota	Verrucomicrobiae	Verrucomicrobiales	Akkermansiaceae	Akkermansia
OTU_3009	No	0	11	0	0	0	0	0	0	0	0	0	0	0	2	0	0	0	0	0	0.000114569	0	0	0	0	0	0	0	0	0	0	0	2.38732e-05	0	0	0	0	Bacteria	Verrucomicrobiota	Verrucomicrobiae	Verrucomicrobiales	Rubritaleaceae	Rubritalea
OTU_3034	No	9	4	0	5	2	0	2	0	0	1	2	4	2	0	0	0	0	0	2.34844e-05	4.16615e-05	0	4.08938e-05	2.14234e-05	0	1.97771e-05	0	0	2.37693e-05	3.84305e-05	9.89903e-05	3.16261e-05	0	0	0	0	0	Bacteria	Verrucomicrobiota	Verrucomicrobiae	Verrucomicrobiales	Rubritaleaceae	Rubritalea
OTU_3080	No	5	0	0	0	0	0	2	0	0	1	0	0	0	0	0	0	0	0	1.30469e-05	0	0	0	0	0	1.97771e-05	0	0	2.37693e-05	0	0	0	0	0	0	0	0	Bacteria	Verrucomicrobiota	Verrucomicrobiae	Verrucomicrobiales	Rubritaleaceae	DBS1
OTU_3083	No	6	0	0	0	0	0	0	0	0	0	0	0	0	0	0	0	0	0	1.56563e-05	0	0	0	0	0	0	0	0	0	0	0	0	0	0	0	0	0	Bacteria	Verrucomicrobiota	Verrucomicrobiae	Verrucomicrobiales	Rubritaleaceae	Roseibacillus
OTU_3124	No	0	3	1	0	0	13	3	0	0	1	0	0	0	2	0	0	1	1	0	3.12461e-05	9.86904e-06	0	0	2.72784e-05	2.96657e-05	0	0	2.37693e-05	0	0	0	2.38732e-05	0	0	4.58127e-05	2.20051e-05	Bacteria	Verrucomicrobiota	Verrucomicrobiae	Verrucomicrobiales	DEV007
OTU_3136	No	0	3	0	0	0	10	0	0	0	0	0	0	0	0	0	0	0	0	0	3.12461e-05	0	0	0	2.09834e-05	0	0	0	0	0	0	0	0	0	0	0	0	Bacteria	Verrucomicrobiota	Verrucomicrobiae	Verrucomicrobiales	Rubritaleaceae	Rubritalea
OTU_3175	No	15	3	8	0	0	0	3	1	0	0	0	0	3	2	1	0	0	0	3.91407e-05	3.12461e-05	7.89523e-05	0	0	0	2.96657e-05	2.60207e-05	0	0	0	0	4.74391e-05	2.38732e-05	2.36602e-05	0	0	0	Bacteria	Verrucomicrobiota	Verrucomicrobiae	Verrucomicrobiales	Rubritaleaceae	Rubritalea
OTU_3215	No	1	0	0	0	0	0	0	0	0	0	5	2	1	0	0	0	0	0	2.60938e-06	0	0	0	0	0	0	0	0	0	9.60762e-05	4.94951e-05	1.5813e-05	0	0	0	0	0	Bacteria	Verrucomicrobiota	Verrucomicrobiae	Verrucomicrobiales	Rubritaleaceae	Rubritalea
OTU_3267	No	0	0	0	0	0	0	0	0	0	0	2	0	0	0	0	0	0	6	0	0	0	0	0	0	0	0	0	0	3.84305e-05	0	0	0	0	0	0	0.000132031	Bacteria	Verrucomicrobiota	Verrucomicrobiae	Verrucomicrobiales	Rubritaleaceae	Rubritalea
OTU_3285	No	0	0	0	9	0	0	0	0	0	0	0	0	0	0	0	0	0	0	0	0	0	7.36088e-05	0	0	0	0	0	0	0	0	0	0	0	0	0	0	Bacteria	Verrucomicrobiota	Verrucomicrobiae	Verrucomicrobiales	Rubritaleaceae	Rubritalea
OTU_3308	No	3	0	1	0	0	0	3	2	3	0	2	0	1	3	4	7	1	0	7.82814e-06	0	9.86904e-06	0	0	0	2.96657e-05	5.20413e-05	0.000114811	0	3.84305e-05	0	1.5813e-05	3.58098e-05	9.4641e-05	0.00033649	4.58127e-05	0	Bacteria	Verrucomicrobiota	Verrucomicrobiae	Verrucomicrobiales	Rubritaleaceae	Roseibacillus
OTU_3377	No	7	0	0	0	0	0	0	0	0	0	0	0	0	0	0	0	0	0	1.82657e-05	0	0	0	0	0	0	0	0	0	0	0	0	0	0	0	0	0	Bacteria	Verrucomicrobiota	Verrucomicrobiae	Verrucomicrobiales	Rubritaleaceae	Roseibacillus
OTU_3436	No	0	0	0	0	0	0	0	0	0	0	0	0	0	0	0	5	0	0	0	0	0	0	0	0	0	0	0	0	0	0	0	0	0	0.00024035	0	0	Bacteria	Verrucomicrobiota	Verrucomicrobiae	Verrucomicrobiales	Rubritaleaceae	Roseibacillus
OTU_3464	No	1	0	0	0	0	12	0	0	0	0	2	0	0	3	0	1	0	0	2.60938e-06	0	0	0	0	2.51801e-05	0	0	0	0	3.84305e-05	0	0	3.58098e-05	0	4.807e-05	0	0	Bacteria	Verrucomicrobiota	Verrucomicrobiae	Verrucomicrobiales	Rubritaleaceae	Rubritalea
OTU_3486	No	0	0	5	0	0	0	0	0	0	0	0	0	0	0	0	0	0	0	0	0	4.93452e-05	0	0	0	0	0	0	0	0	0	0	0	0	0	0	0	Bacteria	Verrucomicrobiota	Verrucomicrobiae	Verrucomicrobiales	DEV007
OTU_3498	No	0	2	0	0	0	0	0	0	0	0	0	0	0	4	0	0	0	1	0	2.08307e-05	0	0	0	0	0	0	0	0	0	0	0	4.77464e-05	0	0	0	2.20051e-05	Bacteria	Verrucomicrobiota	Verrucomicrobiae	Verrucomicrobiales	Rubritaleaceae	Rubritalea
OTU_3537	No	0	0	0	0	3	0	0	0	0	0	0	0	0	0	0	0	0	0	0	0	0	0	3.21351e-05	0	0	0	0	0	0	0	0	0	0	0	0	0	Bacteria	Verrucomicrobiota	Verrucomicrobiae	Verrucomicrobiales	DEV007
OTU_3569	No	4	0	0	0	0	0	0	0	0	0	0	0	0	0	0	0	0	0	1.04375e-05	0	0	0	0	0	0	0	0	0	0	0	0	0	0	0	0	0	Bacteria	Verrucomicrobiota	Verrucomicrobiae	Verrucomicrobiales	DEV007
OTU_3609	No	0	0	3	32	1	165	16	1	0	0	0	0	0	23	10	25	2	13	0	0	2.96071e-05	0.00026172	1.07117e-05	0.000346226	0.000158217	2.60207e-05	0	0	0	0	0	0.000274542	0.000236602	0.00120175	9.16254e-05	0.000286066	Bacteria	Verrucomicrobiota	Verrucomicrobiae	Verrucomicrobiales	DEV007
OTU_3627	No	4	0	0	0	0	0	0	0	0	0	0	0	0	0	0	0	0	0	1.04375e-05	0	0	0	0	0	0	0	0	0	0	0	0	0	0	0	0	0	Bacteria	Verrucomicrobiota	Verrucomicrobiae	Verrucomicrobiales	Rubritaleaceae	Rubritalea
OTU_3654	No	0	0	0	0	0	0	0	0	0	0	0	0	0	0	0	0	0	4	0	0	0	0	0	0	0	0	0	0	0	0	0	0	0	0	0	8.80204e-05	Bacteria	Verrucomicrobiota	Verrucomicrobiae	Verrucomicrobiales	Rubritaleaceae	Roseibacillus
OTU_3768	No	0	0	0	0	0	0	0	0	0	0	3	0	0	0	0	0	0	0	0	0	0	0	0	0	0	0	0	0	5.76457e-05	0	0	0	0	0	0	0	Bacteria	Verrucomicrobiota	Verrucomicrobiae	Verrucomicrobiales	Rubritaleaceae	Persicirhabdus
OTU_3903	No	4	4	0	0	0	0	0	0	0	0	0	0	2	0	0	0	0	0	1.04375e-05	4.16615e-05	0	0	0	0	0	0	0	0	0	0	3.16261e-05	0	0	0	0	0	Bacteria	Verrucomicrobiota	Verrucomicrobiae	Verrucomicrobiales	DEV007
OTU_3934	No	0	1	0	1	0	0	1	1	0	0	0	0	0	2	3	0	0	0	0	1.04154e-05	0	8.17875e-06	0	0	9.88856e-06	2.60207e-05	0	0	0	0	0	2.38732e-05	7.09807e-05	0	0	0	Bacteria	Verrucomicrobiota	Verrucomicrobiae	Verrucomicrobiales	Rubritaleaceae	Rubritalea
OTU_3978	No	0	0	0	0	0	0	0	0	0	0	0	0	1	3	0	0	0	0	0	0	0	0	0	0	0	0	0	0	0	0	1.5813e-05	3.58098e-05	0	0	0	0	Bacteria	Verrucomicrobiota	Verrucomicrobiae	Verrucomicrobiales	DEV007
OTU_4001	No	4	0	0	0	0	0	0	0	0	0	1	0	3	1	0	0	0	0	1.04375e-05	0	0	0	0	0	0	0	0	0	1.92152e-05	0	4.74391e-05	1.19366e-05	0	0	0	0	Bacteria	Verrucomicrobiota	Verrucomicrobiae	Verrucomicrobiales	Rubritaleaceae	Persicirhabdus
OTU_4014	No	0	0	0	0	0	11	0	0	0	0	0	0	0	0	0	0	0	0	0	0	0	0	0	2.30817e-05	0	0	0	0	0	0	0	0	0	0	0	0	Bacteria	Verrucomicrobiota	Verrucomicrobiae	Verrucomicrobiales	Rubritaleaceae	Rubritalea
OTU_4056	No	0	0	0	0	0	12	0	0	0	0	0	0	0	0	0	0	0	0	0	0	0	0	0	2.51801e-05	0	0	0	0	0	0	0	0	0	0	0	0	Bacteria	Verrucomicrobiota	Verrucomicrobiae	Verrucomicrobiales	Rubritaleaceae	Persicirhabdus
OTU_4113	No	4	8	5	0	0	0	0	0	0	0	0	0	0	0	0	0	0	0	1.04375e-05	8.33229e-05	4.93452e-05	0	0	0	0	0	0	0	0	0	0	0	0	0	0	0	Bacteria	Verrucomicrobiota	Verrucomicrobiae	Verrucomicrobiales	Rubritaleaceae	Persicirhabdus
OTU_4146	No	3	4	0	0	0	0	1	0	0	0	0	0	0	0	0	0	0	0	7.82814e-06	4.16615e-05	0	0	0	0	9.88856e-06	0	0	0	0	0	0	0	0	0	0	0	Bacteria	Verrucomicrobiota	Verrucomicrobiae	Verrucomicrobiales	DEV007
OTU_4187	No	0	3	1	0	0	6	0	0	0	0	0	0	0	5	1	0	0	0	0	3.12461e-05	9.86904e-06	0	0	1.259e-05	0	0	0	0	0	0	0	5.9683e-05	2.36602e-05	0	0	0	Bacteria	Verrucomicrobiota	Verrucomicrobiae	Verrucomicrobiales	Rubritaleaceae	Rubritalea
OTU_4332	No	0	0	5	0	0	5	0	0	0	0	3	0	0	1	3	0	0	0	0	0	4.93452e-05	0	0	1.04917e-05	0	0	0	0	5.76457e-05	0	0	1.19366e-05	7.09807e-05	0	0	0	Bacteria	Verrucomicrobiota	Verrucomicrobiae	Verrucomicrobiales	Rubritaleaceae	Rubritalea
OTU_4407	No	0	0	5	0	0	0	0	0	0	0	0	1	2	1	0	0	0	0	0	0	4.93452e-05	0	0	0	0	0	0	0	0	2.47476e-05	3.16261e-05	1.19366e-05	0	0	0	0	Bacteria	Verrucomicrobiota	Verrucomicrobiae	Verrucomicrobiales	Rubritaleaceae	Rubritalea
OTU_4531	No	0	0	0	0	0	1	0	0	0	0	0	0	0	3	0	1	0	0	0	0	0	0	0	2.09834e-06	0	0	0	0	0	0	0	3.58098e-05	0	4.807e-05	0	0	Bacteria	Verrucomicrobiota	Verrucomicrobiae	Verrucomicrobiales	Rubritaleaceae	Luteolibacter
OTU_4573	No	7	0	0	0	0	0	0	0	0	0	0	0	3	0	0	0	0	0	1.82657e-05	0	0	0	0	0	0	0	0	0	0	0	4.74391e-05	0	0	0	0	0	Bacteria	Verrucomicrobiota	Verrucomicrobiae	Verrucomicrobiales	DEV007
OTU_4625	No	5	0	0	0	0	0	1	2	0	0	0	0	1	0	0	0	0	0	1.30469e-05	0	0	0	0	0	9.88856e-06	5.20413e-05	0	0	0	0	1.5813e-05	0	0	0	0	0	Bacteria	Verrucomicrobiota	Verrucomicrobiae	Verrucomicrobiales	Rubritaleaceae	Rubritalea
OTU_4672	No	0	0	0	0	0	0	0	0	0	0	0	0	0	0	0	5	0	2	0	0	0	0	0	0	0	0	0	0	0	0	0	0	0	0.00024035	0	4.40102e-05	Bacteria	Verrucomicrobiota	Verrucomicrobiae	Verrucomicrobiales	Rubritaleaceae	Luteolibacter
OTU_4757	No	0	2	10	0	0	0	0	0	0	0	0	0	0	0	0	0	0	0	0	2.08307e-05	9.86904e-05	0	0	0	0	0	0	0	0	0	0	0	0	0	0	0	Bacteria	Verrucomicrobiota	Verrucomicrobiae	Verrucomicrobiales	Rubritaleaceae	Rubritalea
OTU_4792	No	0	0	0	0	2	8	0	0	0	0	0	0	0	0	0	0	0	0	0	0	0	0	2.14234e-05	1.67867e-05	0	0	0	0	0	0	0	0	0	0	0	0	Bacteria	Verrucomicrobiota	Verrucomicrobiae	Verrucomicrobiales	DEV007
OTU_4889	No	0	0	0	0	0	0	0	0	0	2	2	0	0	0	0	0	0	0	0	0	0	0	0	0	0	0	0	4.75387e-05	3.84305e-05	0	0	0	0	0	0	0	Bacteria	Verrucomicrobiota	Verrucomicrobiae	Verrucomicrobiales	DEV007
OTU_4986	No	0	0	0	0	0	0	0	0	0	0	3	0	2	0	0	0	0	0	0	0	0	0	0	0	0	0	0	0	5.76457e-05	0	3.16261e-05	0	0	0	0	0	Bacteria	Verrucomicrobiota	Verrucomicrobiae	Verrucomicrobiales	Rubritaleaceae	Rubritalea
OTU_4989	No	4	0	1	0	0	3	0	0	0	0	0	0	0	0	0	0	0	0	1.04375e-05	0	9.86904e-06	0	0	6.29502e-06	0	0	0	0	0	0	0	0	0	0	0	0	Bacteria	Verrucomicrobiota	Verrucomicrobiae	Verrucomicrobiales	DEV007
OTU_5107	No	0	4	5	0	0	0	0	0	0	0	0	0	0	0	0	0	0	0	0	4.16615e-05	4.93452e-05	0	0	0	0	0	0	0	0	0	0	0	0	0	0	0	Bacteria	Verrucomicrobiota	Verrucomicrobiae	Verrucomicrobiales	Rubritaleaceae	Rubritalea
OTU_5176	No	0	0	0	0	0	0	1	1	0	0	0	0	0	0	0	0	0	2	0	0	0	0	0	0	9.88856e-06	2.60207e-05	0	0	0	0	0	0	0	0	0	4.40102e-05	Bacteria	Verrucomicrobiota	Verrucomicrobiae	Verrucomicrobiales	Rubritaleaceae	Rubritalea
OTU_5182	No	0	0	0	0	0	0	0	0	0	0	2	0	0	0	0	0	0	0	0	0	0	0	0	0	0	0	0	0	3.84305e-05	0	0	0	0	0	0	0	Bacteria	Verrucomicrobiota	Verrucomicrobiae	Verrucomicrobiales	Rubritaleaceae	Luteolibacter
OTU_5268	No	0	0	0	0	0	0	0	0	2	0	3	0	2	0	0	0	0	0	0	0	0	0	0	0	0	0	7.65404e-05	0	5.76457e-05	0	3.16261e-05	0	0	0	0	0	Bacteria	Verrucomicrobiota	Verrucomicrobiae	Verrucomicrobiales	Rubritaleaceae	Rubritalea
OTU_5365	No	0	0	0	0	0	0	0	0	0	0	0	0	3	0	0	0	0	0	0	0	0	0	0	0	0	0	0	0	0	0	4.74391e-05	0	0	0	0	0	Bacteria	Verrucomicrobiota	Verrucomicrobiae	Verrucomicrobiales	Rubritaleaceae	Rubritalea
OTU_5482	No	0	4	0	0	0	0	0	0	0	0	0	0	3	0	0	0	0	0	0	4.16615e-05	0	0	0	0	0	0	0	0	0	0	4.74391e-05	0	0	0	0	0	Bacteria	Verrucomicrobiota	Verrucomicrobiae	Verrucomicrobiales	DEV007
OTU_5516	No	2	0	0	0	0	0	0	0	0	0	0	0	0	0	0	0	0	0	5.21876e-06	0	0	0	0	0	0	0	0	0	0	0	0	0	0	0	0	0	Bacteria	Verrucomicrobiota	Verrucomicrobiae	Verrucomicrobiales	Rubritaleaceae	Rubritalea
OTU_5560	No	5	1	0	0	0	0	0	0	0	0	1	0	0	0	0	0	0	0	1.30469e-05	1.04154e-05	0	0	0	0	0	0	0	0	1.92152e-05	0	0	0	0	0	0	0	Bacteria	Verrucomicrobiota	Verrucomicrobiae	Verrucomicrobiales	DEV007
OTU_5755	No	0	8	0	0	0	0	0	0	0	0	2	0	0	1	1	4	1	0	0	8.33229e-05	0	0	0	0	0	0	0	0	3.84305e-05	0	0	1.19366e-05	2.36602e-05	0.00019228	4.58127e-05	0	Bacteria	Verrucomicrobiota	Verrucomicrobiae	Verrucomicrobiales	DEV007
OTU_5778	No	0	0	0	0	0	0	2	0	0	0	0	0	0	0	0	0	0	0	0	0	0	0	0	0	1.97771e-05	0	0	0	0	0	0	0	0	0	0	0	Bacteria	Verrucomicrobiota	Verrucomicrobiae	Verrucomicrobiales	Rubritaleaceae	Rubritalea
OTU_5801	No	0	0	0	0	0	0	0	0	0	0	0	0	0	3	0	0	0	0	0	0	0	0	0	0	0	0	0	0	0	0	0	3.58098e-05	0	0	0	0	Bacteria	Verrucomicrobiota	Verrucomicrobiae	Verrucomicrobiales	Rubritaleaceae	Rubritalea
OTU_5852	No	2	0	1	0	0	0	0	0	0	0	1	0	0	3	0	0	1	0	5.21876e-06	0	9.86904e-06	0	0	0	0	0	0	0	1.92152e-05	0	0	3.58098e-05	0	0	4.58127e-05	0	Bacteria	Verrucomicrobiota	Verrucomicrobiae	Verrucomicrobiales	Rubritaleaceae	Persicirhabdus
OTU_5959	No	0	0	0	0	0	0	0	0	0	0	0	0	0	2	0	0	0	0	0	0	0	0	0	0	0	0	0	0	0	0	0	2.38732e-05	0	0	0	0	Bacteria	Verrucomicrobiota	Verrucomicrobiae	Verrucomicrobiales	Rubritaleaceae
OTU_6010	No	0	0	0	0	0	0	2	0	0	0	0	0	0	0	0	0	0	0	0	0	0	0	0	0	1.97771e-05	0	0	0	0	0	0	0	0	0	0	0	Bacteria	Verrucomicrobiota	Verrucomicrobiae	Verrucomicrobiales	Rubritaleaceae	Persicirhabdus
OTU_6057	No	0	0	0	0	0	0	4	1	0	0	1	0	0	2	0	1	0	2	0	0	0	0	0	0	3.95542e-05	2.60207e-05	0	0	1.92152e-05	0	0	2.38732e-05	0	4.807e-05	0	4.40102e-05	Bacteria	Verrucomicrobiota	Verrucomicrobiae	Verrucomicrobiales	Rubritaleaceae	Rubritalea
OTU_6071	No	2	0	0	0	0	0	4	0	0	0	0	0	0	0	0	0	0	0	5.21876e-06	0	0	0	0	0	3.95542e-05	0	0	0	0	0	0	0	0	0	0	0	Bacteria	Verrucomicrobiota	Verrucomicrobiae	Verrucomicrobiales	DEV007
OTU_6127	No	0	0	0	0	0	0	0	0	0	0	2	0	0	0	0	1	1	0	0	0	0	0	0	0	0	0	0	0	3.84305e-05	0	0	0	0	4.807e-05	4.58127e-05	0	Bacteria	Verrucomicrobiota	Verrucomicrobiae	Verrucomicrobiales	Rubritaleaceae	Luteolibacter
OTU_6139	No	0	0	0	0	0	0	0	0	0	0	0	0	0	2	0	0	0	0	0	0	0	0	0	0	0	0	0	0	0	0	0	2.38732e-05	0	0	0	0	Bacteria	Verrucomicrobiota	Verrucomicrobiae	Verrucomicrobiales	Rubritaleaceae	Persicirhabdus
OTU_6222	No	0	0	0	0	0	0	0	0	0	0	0	0	0	0	0	0	0	4	0	0	0	0	0	0	0	0	0	0	0	0	0	0	0	0	0	8.80204e-05	Bacteria	Verrucomicrobiota	Verrucomicrobiae	Verrucomicrobiales	Rubritaleaceae	Rubritalea
OTU_6254	No	0	0	0	0	0	0	0	0	0	0	5	1	0	0	0	0	0	0	0	0	0	0	0	0	0	0	0	0	9.60762e-05	2.47476e-05	0	0	0	0	0	0	Bacteria	Verrucomicrobiota	Verrucomicrobiae	Verrucomicrobiales	Rubritaleaceae	Luteolibacter
OTU_6258	No	0	0	0	0	0	0	0	0	0	0	0	0	0	2	0	0	0	0	0	0	0	0	0	0	0	0	0	0	0	0	0	2.38732e-05	0	0	0	0	Bacteria	Verrucomicrobiota	Verrucomicrobiae	Verrucomicrobiales	Rubritaleaceae	Rubritalea
OTU_6395	No	0	0	0	0	0	0	0	0	0	0	2	0	0	0	0	0	0	0	0	0	0	0	0	0	0	0	0	0	3.84305e-05	0	0	0	0	0	0	0	Bacteria	Verrucomicrobiota	Verrucomicrobiae	Verrucomicrobiales	Rubritaleaceae	Luteolibacter
OTU_6406	No	1	0	0	0	0	0	0	0	0	0	2	0	0	0	0	0	0	0	2.60938e-06	0	0	0	0	0	0	0	0	0	3.84305e-05	0	0	0	0	0	0	0	Bacteria	Verrucomicrobiota	Verrucomicrobiae	Verrucomicrobiales	Rubritaleaceae	Persicirhabdus
OTU_6469	No	0	0	4	0	0	0	0	0	0	0	0	0	0	0	0	0	0	0	0	0	3.94762e-05	0	0	0	0	0	0	0	0	0	0	0	0	0	0	0	Bacteria	Verrucomicrobiota	Verrucomicrobiae	Verrucomicrobiales	Rubritaleaceae
OTU_6473	No	3	0	2	0	0	0	0	0	0	0	0	0	0	1	0	0	0	0	7.82814e-06	0	1.97381e-05	0	0	0	0	0	0	0	0	0	0	1.19366e-05	0	0	0	0	Bacteria	Verrucomicrobiota	Verrucomicrobiae	Verrucomicrobiales	Rubritaleaceae	Rubritalea
OTU_6569	No	2	0	0	0	0	0	0	0	0	2	0	0	0	0	0	0	0	0	5.21876e-06	0	0	0	0	0	0	0	0	4.75387e-05	0	0	0	0	0	0	0	0	Bacteria	Verrucomicrobiota	Verrucomicrobiae	Verrucomicrobiales	Rubritaleaceae	Persicirhabdus
OTU_6729	No	0	0	0	0	0	0	0	1	1	0	2	0	0	2	0	0	0	0	0	0	0	0	0	0	0	2.60207e-05	3.82702e-05	0	3.84305e-05	0	0	2.38732e-05	0	0	0	0	Bacteria	Verrucomicrobiota	Verrucomicrobiae	Verrucomicrobiales	Rubritaleaceae	Persicirhabdus
OTU_6820	No	0	0	3	0	0	0	0	0	0	0	0	0	0	0	0	0	0	0	0	0	2.96071e-05	0	0	0	0	0	0	0	0	0	0	0	0	0	0	0	Bacteria	Verrucomicrobiota	Verrucomicrobiae	Verrucomicrobiales	Rubritaleaceae	Roseibacillus
OTU_6916	No	0	0	0	5	0	0	0	0	0	0	0	0	0	0	0	0	0	0	0	0	0	4.08938e-05	0	0	0	0	0	0	0	0	0	0	0	0	0	0	Bacteria	Verrucomicrobiota	Verrucomicrobiae	Verrucomicrobiales	DEV007
OTU_6917	No	0	0	0	0	0	0	6	0	0	0	0	0	0	0	0	2	1	0	0	0	0	0	0	0	5.93313e-05	0	0	0	0	0	0	0	0	9.614e-05	4.58127e-05	0	Bacteria	Verrucomicrobiota	Verrucomicrobiae	Verrucomicrobiales	Rubritaleaceae	Rubritalea
OTU_6933	No	0	0	0	0	0	0	0	0	0	0	2	0	0	0	0	0	0	0	0	0	0	0	0	0	0	0	0	0	3.84305e-05	0	0	0	0	0	0	0	Bacteria	Verrucomicrobiota	Verrucomicrobiae	Verrucomicrobiales	Rubritaleaceae	Persicirhabdus
OTU_6975	No	0	0	4	0	0	0	0	0	0	0	0	0	0	0	0	0	0	0	0	0	3.94762e-05	0	0	0	0	0	0	0	0	0	0	0	0	0	0	0	Bacteria	Verrucomicrobiota	Verrucomicrobiae	Verrucomicrobiales	Rubritaleaceae	Rubritalea
OTU_6982	No	0	0	0	0	0	0	0	0	2	0	0	0	0	0	0	0	0	0	0	0	0	0	0	0	0	0	7.65404e-05	0	0	0	0	0	0	0	0	0	Bacteria	Verrucomicrobiota	Verrucomicrobiae	Verrucomicrobiales	DEV007
OTU_7163	No	4	0	0	0	0	0	0	0	0	0	0	0	0	0	0	0	0	0	1.04375e-05	0	0	0	0	0	0	0	0	0	0	0	0	0	0	0	0	0	Bacteria	Verrucomicrobiota	Verrucomicrobiae	Verrucomicrobiales	DEV007
OTU_7201	No	0	0	0	0	0	0	0	0	0	0	2	0	0	0	0	0	0	0	0	0	0	0	0	0	0	0	0	0	3.84305e-05	0	0	0	0	0	0	0	Bacteria	Verrucomicrobiota	Verrucomicrobiae	Verrucomicrobiales	Rubritaleaceae	Rubritalea
OTU_7260	No	0	0	0	0	0	0	0	0	0	0	1	0	2	0	0	0	0	0	0	0	0	0	0	0	0	0	0	0	1.92152e-05	0	3.16261e-05	0	0	0	0	0	Bacteria	Verrucomicrobiota	Verrucomicrobiae	Verrucomicrobiales	Rubritaleaceae	Persicirhabdus
OTU_7283	No	0	1	0	0	2	0	0	0	0	0	0	0	0	0	0	0	0	0	0	1.04154e-05	0	0	2.14234e-05	0	0	0	0	0	0	0	0	0	0	0	0	0	Bacteria	Verrucomicrobiota	Verrucomicrobiae	Verrucomicrobiales	DEV007
OTU_7385	No	0	7	2	0	0	0	0	0	0	0	0	0	0	3	0	0	0	0	0	7.29076e-05	1.97381e-05	0	0	0	0	0	0	0	0	0	0	3.58098e-05	0	0	0	0	Bacteria	Verrucomicrobiota	Verrucomicrobiae	Verrucomicrobiales	DEV007
OTU_7428	No	0	0	0	0	0	0	0	0	0	0	0	0	0	0	0	0	0	3	0	0	0	0	0	0	0	0	0	0	0	0	0	0	0	0	0	6.60153e-05	Bacteria	Verrucomicrobiota	Verrucomicrobiae	Verrucomicrobiales	DEV007
OTU_7667	No	0	0	0	0	0	0	0	0	0	0	0	0	0	3	0	0	0	0	0	0	0	0	0	0	0	0	0	0	0	0	0	3.58098e-05	0	0	0	0	Bacteria	Verrucomicrobiota	Verrucomicrobiae	Verrucomicrobiales	Rubritaleaceae	Rubritalea
OTU_7733	No	3	0	0	0	0	0	0	0	0	0	0	1	0	0	0	0	1	0	7.82814e-06	0	0	0	0	0	0	0	0	0	0	2.47476e-05	0	0	0	0	4.58127e-05	0	Bacteria	Verrucomicrobiota	Verrucomicrobiae	Verrucomicrobiales	Rubritaleaceae	Roseibacillus
OTU_7739	No	3	0	0	0	0	0	0	0	0	0	0	0	1	0	0	0	0	0	7.82814e-06	0	0	0	0	0	0	0	0	0	0	0	1.5813e-05	0	0	0	0	0	Bacteria	Verrucomicrobiota	Verrucomicrobiae	Verrucomicrobiales	Rubritaleaceae	Haloferula
OTU_7816	No	2	0	0	0	0	0	0	0	0	0	0	0	0	0	0	0	0	0	5.21876e-06	0	0	0	0	0	0	0	0	0	0	0	0	0	0	0	0	0	Bacteria	Verrucomicrobiota	Verrucomicrobiae	Verrucomicrobiales	Rubritaleaceae	Rubritalea
OTU_8028	No	1	0	3	1	0	0	0	0	0	0	0	0	0	0	0	0	1	0	2.60938e-06	0	2.96071e-05	8.17875e-06	0	0	0	0	0	0	0	0	0	0	0	0	4.58127e-05	0	Bacteria	Verrucomicrobiota	Verrucomicrobiae	Verrucomicrobiales	DEV007
OTU_8157	No	0	0	0	0	0	2	0	0	0	0	0	0	0	0	0	0	0	0	0	0	0	0	0	4.19668e-06	0	0	0	0	0	0	0	0	0	0	0	0	Bacteria	Verrucomicrobiota	Verrucomicrobiae	Verrucomicrobiales	DEV007
OTU_10407	No	2	4	0	0	0	0	0	0	0	0	0	0	0	0	0	0	0	0	5.21876e-06	4.16615e-05	0	0	0	0	0	0	0	0	0	0	0	0	0	0	0	0	Bacteria	Verrucomicrobiota	Verrucomicrobiae	Verrucomicrobiales	Rubritaleaceae	Rubritalea
OTU_11619	No	0	0	3	0	0	0	0	0	0	0	0	0	0	0	0	0	0	0	0	0	2.96071e-05	0	0	0	0	0	0	0	0	0	0	0	0	0	0	0	Bacteria	Verrucomicrobiota	Verrucomicrobiae	Verrucomicrobiales	Rubritaleaceae
OTU_11836	No	4	0	0	3	0	0	0	0	0	0	1	0	0	1	0	0	1	1	1.04375e-05	0	0	2.45363e-05	0	0	0	0	0	0	1.92152e-05	0	0	1.19366e-05	0	0	4.58127e-05	2.20051e-05	Bacteria	Verrucomicrobiota	Verrucomicrobiae	Verrucomicrobiales	DEV007
OTU_12425	No	0	0	5	0	0	0	0	0	0	0	0	0	0	1	0	0	0	0	0	0	4.93452e-05	0	0	0	0	0	0	0	0	0	0	1.19366e-05	0	0	0	0	Bacteria	Verrucomicrobiota	Verrucomicrobiae	Verrucomicrobiales	Rubritaleaceae	Persicirhabdus
OTU_13274	No	0	0	0	0	0	6	0	0	0	0	0	0	0	0	0	0	0	1	0	0	0	0	0	1.259e-05	0	0	0	0	0	0	0	0	0	0	0	2.20051e-05	Bacteria	Verrucomicrobiota	Verrucomicrobiae	Verrucomicrobiales	Rubritaleaceae	Rubritalea
OTU_14364	No	0	0	2	0	0	0	0	0	0	0	0	0	0	0	0	0	0	0	0	0	1.97381e-05	0	0	0	0	0	0	0	0	0	0	0	0	0	0	0	Bacteria	Verrucomicrobiota	Verrucomicrobiae	Verrucomicrobiales	Rubritaleaceae	Rubritalea
OTU_14969	No	0	0	0	0	0	0	2	0	0	0	0	0	0	0	0	0	0	0	0	0	0	0	0	0	1.97771e-05	0	0	0	0	0	0	0	0	0	0	0	Bacteria	Verrucomicrobiota	Verrucomicrobiae	Verrucomicrobiales	DEV007
OTU_15078	No	0	0	0	0	0	0	3	0	0	0	0	0	0	0	0	0	0	0	0	0	0	0	0	0	2.96657e-05	0	0	0	0	0	0	0	0	0	0	0	Bacteria	Verrucomicrobiota	Verrucomicrobiae	Verrucomicrobiales	Rubritaleaceae	Rubritalea
OTU_17434	No	0	0	0	1	0	0	1	0	0	0	0	0	0	0	0	0	0	0	0	0	0	8.17875e-06	0	0	9.88856e-06	0	0	0	0	0	0	0	0	0	0	0	Bacteria	Verrucomicrobiota	Verrucomicrobiae	Verrucomicrobiales	DEV007
OTU_17926	No	3	0	1	0	0	0	0	0	0	0	0	0	1	0	0	0	0	0	7.82814e-06	0	9.86904e-06	0	0	0	0	0	0	0	0	0	1.5813e-05	0	0	0	0	0	Bacteria	Verrucomicrobiota	Verrucomicrobiae	Verrucomicrobiales	Rubritaleaceae	Roseibacillus
OTU_19699	No	0	0	0	0	0	2	0	0	0	0	0	0	0	0	0	0	0	0	0	0	0	0	0	4.19668e-06	0	0	0	0	0	0	0	0	0	0	0	0	Bacteria	Verrucomicrobiota	Verrucomicrobiae	Verrucomicrobiales	DEV007
OTU_20653	No	0	0	1	0	0	2	0	0	0	0	0	0	0	0	0	0	0	0	0	0	9.86904e-06	0	0	4.19668e-06	0	0	0	0	0	0	0	0	0	0	0	0	Bacteria	Verrucomicrobiota	Verrucomicrobiae	Verrucomicrobiales	DEV007
OTU_20837	No	3	4	1	0	0	0	0	0	0	0	0	0	0	0	0	0	0	0	7.82814e-06	4.16615e-05	9.86904e-06	0	0	0	0	0	0	0	0	0	0	0	0	0	0	0	Bacteria	Verrucomicrobiota	Verrucomicrobiae	Verrucomicrobiales	DEV007
OTU_21557	No	0	0	0	0	0	15	1	0	2	0	0	0	0	0	2	0	0	3	0	0	0	0	0	3.14751e-05	9.88856e-06	0	7.65404e-05	0	0	0	0	0	4.73205e-05	0	0	6.60153e-05	Bacteria	Verrucomicrobiota	Verrucomicrobiae	Verrucomicrobiales	DEV007
OTU_21592	No	0	0	2	0	0	0	0	0	0	0	0	0	0	0	0	0	0	0	0	0	1.97381e-05	0	0	0	0	0	0	0	0	0	0	0	0	0	0	0	Bacteria	Verrucomicrobiota	Verrucomicrobiae	Verrucomicrobiales	Rubritaleaceae	Roseibacillus
OTU_21593	No	0	0	2	0	0	0	0	0	0	0	0	0	0	0	0	0	0	0	0	0	1.97381e-05	0	0	0	0	0	0	0	0	0	0	0	0	0	0	0	Bacteria	Verrucomicrobiota	Verrucomicrobiae	Verrucomicrobiales	Rubritaleaceae	Roseibacillus
OTU_21655	No	3	0	0	0	0	0	3	0	0	0	0	0	0	2	0	0	0	0	7.82814e-06	0	0	0	0	0	2.96657e-05	0	0	0	0	0	0	2.38732e-05	0	0	0	0	Bacteria	Verrucomicrobiota	Verrucomicrobiae	Verrucomicrobiales	Rubritaleaceae	Rubritalea
OTU_24057	No	3	0	0	0	0	0	0	0	0	0	0	0	0	0	0	0	0	0	7.82814e-06	0	0	0	0	0	0	0	0	0	0	0	0	0	0	0	0	0	Bacteria	Verrucomicrobiota	Verrucomicrobiae	Verrucomicrobiales	Rubritaleaceae	Rubritalea
OTU_24410	No	0	0	0	0	0	0	0	2	1	0	0	0	0	0	0	0	0	0	0	0	0	0	0	0	0	5.20413e-05	3.82702e-05	0	0	0	0	0	0	0	0	0	Bacteria	Verrucomicrobiota	Verrucomicrobiae	Verrucomicrobiales	Akkermansiaceae	Akkermansia
OTU_24667	No	0	0	0	1	0	1	0	0	0	0	0	0	0	0	0	0	0	0	0	0	0	8.17875e-06	0	2.09834e-06	0	0	0	0	0	0	0	0	0	0	0	0	Bacteria	Verrucomicrobiota	Verrucomicrobiae	Verrucomicrobiales	DEV007
OTU_25390	No	0	0	1	0	0	0	0	0	0	0	2	0	0	0	0	0	0	0	0	0	9.86904e-06	0	0	0	0	0	0	0	3.84305e-05	0	0	0	0	0	0	0	Bacteria	Verrucomicrobiota	Verrucomicrobiae	Verrucomicrobiales	Rubritaleaceae	Rubritalea
OTU_27161	No	1	0	0	0	3	4	0	0	0	0	0	0	0	0	0	0	0	0	2.60938e-06	0	0	0	3.21351e-05	8.39336e-06	0	0	0	0	0	0	0	0	0	0	0	0	Bacteria	Verrucomicrobiota	Verrucomicrobiae	Verrucomicrobiales	Rubritaleaceae
OTU_28682	No	0	1	0	1	0	3	1	0	0	0	0	0	0	0	0	0	0	0	0	1.04154e-05	0	8.17875e-06	0	6.29502e-06	9.88856e-06	0	0	0	0	0	0	0	0	0	0	0	Bacteria	Verrucomicrobiota	Verrucomicrobiae	Verrucomicrobiales	DEV007
OTU_37401	No	0	0	0	2	0	0	0	0	0	0	0	0	0	0	0	0	1	0	0	0	0	1.63575e-05	0	0	0	0	0	0	0	0	0	0	0	0	4.58127e-05	0	Bacteria	Verrucomicrobiota	Verrucomicrobiae	Verrucomicrobiales	Rubritaleaceae	Rubritalea
OTU_38300	No	0	0	0	0	0	22	0	0	0	0	0	0	0	0	0	0	1	0	0	0	0	0	0	4.61635e-05	0	0	0	0	0	0	0	0	0	0	4.58127e-05	0	Bacteria	Verrucomicrobiota	Verrucomicrobiae	Verrucomicrobiales	Rubritaleaceae	Rubritalea
OTU_38332	No	0	0	0	0	0	0	2	0	0	0	1	0	1	0	0	0	0	0	0	0	0	0	0	0	1.97771e-05	0	0	0	1.92152e-05	0	1.5813e-05	0	0	0	0	0	Bacteria	Verrucomicrobiota	Verrucomicrobiae	Verrucomicrobiales	DEV007
OTU_38617	No	2	0	0	0	0	0	0	2	0	0	0	0	0	0	0	0	0	0	5.21876e-06	0	0	0	0	0	0	5.20413e-05	0	0	0	0	0	0	0	0	0	0	Bacteria	Verrucomicrobiota	Verrucomicrobiae	Verrucomicrobiales	Rubritaleaceae	Rubritalea
OTU_39601	No	3	0	0	0	0	0	0	0	0	0	0	0	0	0	0	0	0	0	7.82814e-06	0	0	0	0	0	0	0	0	0	0	0	0	0	0	0	0	0	Bacteria	Verrucomicrobiota	Verrucomicrobiae	Verrucomicrobiales	Rubritaleaceae	Roseibacillus
OTU_43522	No	0	0	0	1	1	2	1	0	0	0	0	0	0	0	0	0	0	0	0	0	0	8.17875e-06	1.07117e-05	4.19668e-06	9.88856e-06	0	0	0	0	0	0	0	0	0	0	0	Bacteria	Verrucomicrobiota	Verrucomicrobiae	Verrucomicrobiales	DEV007
OTU_44529	No	0	0	0	2	0	13	3	0	0	0	0	0	0	0	0	0	0	0	0	0	0	1.63575e-05	0	2.72784e-05	2.96657e-05	0	0	0	0	0	0	0	0	0	0	0	Bacteria	Verrucomicrobiota	Verrucomicrobiae	Verrucomicrobiales	DEV007
OTU_46242	No	0	2	0	0	0	0	0	0	0	0	0	0	0	1	1	0	0	0	0	2.08307e-05	0	0	0	0	0	0	0	0	0	0	0	1.19366e-05	2.36602e-05	0	0	0	Bacteria	Verrucomicrobiota	Verrucomicrobiae	Verrucomicrobiales	Rubritaleaceae	Rubritalea
OTU_46534	No	1	1	0	0	0	0	0	0	0	0	0	0	0	0	0	0	0	0	2.60938e-06	1.04154e-05	0	0	0	0	0	0	0	0	0	0	0	0	0	0	0	0	Bacteria	Verrucomicrobiota	Verrucomicrobiae	Verrucomicrobiales	DEV007
OTU_48159	No	0	0	0	0	0	2	0	0	0	0	0	0	0	0	0	0	1	0	0	0	0	0	0	4.19668e-06	0	0	0	0	0	0	0	0	0	0	4.58127e-05	0	Bacteria	Verrucomicrobiota	Verrucomicrobiae	Verrucomicrobiales	DEV007
OTU_48597	No	0	0	0	0	0	0	0	0	1	0	1	0	0	0	0	0	0	0	0	0	0	0	0	0	0	0	3.82702e-05	0	1.92152e-05	0	0	0	0	0	0	0	Bacteria	Verrucomicrobiota	Verrucomicrobiae	Verrucomicrobiales	Rubritaleaceae
OTU_48765	No	0	0	3	1	0	0	0	0	0	0	0	0	0	0	0	0	0	0	0	0	2.96071e-05	8.17875e-06	0	0	0	0	0	0	0	0	0	0	0	0	0	0	Bacteria	Verrucomicrobiota	Verrucomicrobiae	Verrucomicrobiales	Rubritaleaceae	Rubritalea
OTU_49044	No	0	0	2	0	0	0	0	0	0	0	0	0	0	0	0	0	0	0	0	0	1.97381e-05	0	0	0	0	0	0	0	0	0	0	0	0	0	0	0	Bacteria	Verrucomicrobiota	Verrucomicrobiae	Verrucomicrobiales	Rubritaleaceae	Rubritalea
OTU_49076	No	0	0	1	0	0	0	6	0	0	0	0	0	0	0	0	0	0	0	0	0	9.86904e-06	0	0	0	5.93313e-05	0	0	0	0	0	0	0	0	0	0	0	Bacteria	Verrucomicrobiota	Verrucomicrobiae	Verrucomicrobiales	Rubritaleaceae	Rubritalea
OTU_49100	No	2	0	0	0	0	0	0	0	0	0	0	0	0	0	0	0	0	0	5.21876e-06	0	0	0	0	0	0	0	0	0	0	0	0	0	0	0	0	0	Bacteria	Verrucomicrobiota	Verrucomicrobiae	Verrucomicrobiales	Rubritaleaceae	Roseibacillus
OTU_49601	No	0	2	0	0	0	0	0	0	0	0	0	0	0	0	0	0	0	0	0	2.08307e-05	0	0	0	0	0	0	0	0	0	0	0	0	0	0	0	0	Bacteria	Verrucomicrobiota	Verrucomicrobiae	Verrucomicrobiales	DEV007
OTU_50463	No	0	3	0	0	0	0	0	0	0	0	1	0	0	0	0	0	0	0	0	3.12461e-05	0	0	0	0	0	0	0	0	1.92152e-05	0	0	0	0	0	0	0	Bacteria	Verrucomicrobiota	Verrucomicrobiae	Verrucomicrobiales	Rubritaleaceae	Persicirhabdus
OTU_50959	No	0	2	0	0	0	0	0	0	0	0	0	0	0	0	0	0	0	0	0	2.08307e-05	0	0	0	0	0	0	0	0	0	0	0	0	0	0	0	0	Bacteria	Verrucomicrobiota	Verrucomicrobiae	Verrucomicrobiales	Akkermansiaceae	Akkermansia
OTU_53251	No	2	0	0	0	0	0	0	0	0	0	0	0	0	0	0	0	0	0	5.21876e-06	0	0	0	0	0	0	0	0	0	0	0	0	0	0	0	0	0	Bacteria	Verrucomicrobiota	Verrucomicrobiae	Verrucomicrobiales	Rubritaleaceae	Rubritalea
OTU_53551	No	0	2	0	0	0	0	1	0	0	0	0	0	0	0	0	0	0	0	0	2.08307e-05	0	0	0	0	9.88856e-06	0	0	0	0	0	0	0	0	0	0	0	Bacteria	Verrucomicrobiota	Verrucomicrobiae	Verrucomicrobiales	DEV007
OTU_54127	No	0	3	0	0	0	0	0	0	0	0	0	0	0	0	0	0	0	0	0	3.12461e-05	0	0	0	0	0	0	0	0	0	0	0	0	0	0	0	0	Bacteria	Verrucomicrobiota	Verrucomicrobiae	Verrucomicrobiales	Rubritaleaceae	Roseibacillus
OTU_55611	No	0	1	0	0	0	0	0	0	0	0	0	0	0	1	0	0	0	0	0	1.04154e-05	0	0	0	0	0	0	0	0	0	0	0	1.19366e-05	0	0	0	0	Bacteria	Verrucomicrobiota	Verrucomicrobiae	Verrucomicrobiales	DEV007
OTU_55614	No	0	1	0	0	0	0	0	0	0	0	0	0	0	1	0	0	0	0	0	1.04154e-05	0	0	0	0	0	0	0	0	0	0	0	1.19366e-05	0	0	0	0	Bacteria	Verrucomicrobiota	Verrucomicrobiae	Verrucomicrobiales
OTU_57941	No	0	0	0	2	0	0	0	0	0	0	0	0	0	0	0	0	0	0	0	0	0	1.63575e-05	0	0	0	0	0	0	0	0	0	0	0	0	0	0	Bacteria	Verrucomicrobiota	Verrucomicrobiae	Verrucomicrobiales	Rubritaleaceae	Rubritalea
OTU_61582	No	2	0	0	0	0	0	0	0	0	0	0	0	0	0	0	0	0	0	5.21876e-06	0	0	0	0	0	0	0	0	0	0	0	0	0	0	0	0	0	Bacteria	Verrucomicrobiota	Verrucomicrobiae	Verrucomicrobiales	Rubritaleaceae	Rubritalea
OTU_63526	No	0	0	0	0	0	0	0	0	0	0	1	2	1	1	0	0	0	0	0	0	0	0	0	0	0	0	0	0	1.92152e-05	4.94951e-05	1.5813e-05	1.19366e-05	0	0	0	0	Bacteria	Verrucomicrobiota	Verrucomicrobiae	Verrucomicrobiales	Rubritaleaceae	Roseibacillus
OTU_65184	No	0	2	0	0	0	0	0	0	0	0	0	0	0	0	0	0	0	0	0	2.08307e-05	0	0	0	0	0	0	0	0	0	0	0	0	0	0	0	0	Bacteria	Verrucomicrobiota	Verrucomicrobiae	Verrucomicrobiales	Rubritaleaceae	Roseibacillus
OTU_65985	No	0	0	0	6	0	0	0	0	0	0	0	0	0	0	0	0	0	0	0	0	0	4.90725e-05	0	0	0	0	0	0	0	0	0	0	0	0	0	0	Bacteria	Verrucomicrobiota	Verrucomicrobiae	Verrucomicrobiales	Rubritaleaceae	Persicirhabdus
OTU_68102	No	0	2	0	0	0	0	0	0	0	0	0	0	0	0	0	0	0	0	0	2.08307e-05	0	0	0	0	0	0	0	0	0	0	0	0	0	0	0	0	Bacteria	Verrucomicrobiota	Verrucomicrobiae	Verrucomicrobiales	Rubritaleaceae	Roseibacillus
OTU_70186	No	0	0	0	0	0	0	0	0	0	0	0	0	0	0	0	3	0	0	0	0	0	0	0	0	0	0	0	0	0	0	0	0	0	0.00014421	0	0	Bacteria	Verrucomicrobiota	Verrucomicrobiae	Verrucomicrobiales	DEV007
OTU_73017	No	0	0	0	0	0	0	0	0	0	0	1	1	0	0	0	0	0	0	0	0	0	0	0	0	0	0	0	0	1.92152e-05	2.47476e-05	0	0	0	0	0	0	Bacteria	Verrucomicrobiota	Verrucomicrobiae	Verrucomicrobiales	Rubritaleaceae
OTU_73378	No	0	0	1	0	0	0	0	0	0	1	0	0	0	0	0	0	0	0	0	0	9.86904e-06	0	0	0	0	0	0	2.37693e-05	0	0	0	0	0	0	0	0	Bacteria	Verrucomicrobiota	Verrucomicrobiae	Verrucomicrobiales	DEV007
OTU_76657	No	0	0	3	0	0	0	0	0	0	0	0	0	0	0	0	0	0	0	0	0	2.96071e-05	0	0	0	0	0	0	0	0	0	0	0	0	0	0	0	Bacteria	Verrucomicrobiota	Verrucomicrobiae	Verrucomicrobiales	Rubritaleaceae	Rubritalea
OTU_78020	No	0	0	2	1	0	12	6	0	2	0	0	0	0	0	0	2	2	36	0	0	1.97381e-05	8.17875e-06	0	2.51801e-05	5.93313e-05	0	7.65404e-05	0	0	0	0	0	0	9.614e-05	9.16254e-05	0.000792184	Bacteria	Verrucomicrobiota	Verrucomicrobiae	Verrucomicrobiales	DEV007
OTU_78367	No	2	0	0	0	0	0	0	0	0	0	0	0	0	0	0	0	0	0	5.21876e-06	0	0	0	0	0	0	0	0	0	0	0	0	0	0	0	0	0	Bacteria	Verrucomicrobiota	Verrucomicrobiae	Verrucomicrobiales	DEV007
OTU_78648	No	0	0	0	0	3	5	0	0	0	0	0	0	0	0	0	0	0	1	0	0	0	0	3.21351e-05	1.04917e-05	0	0	0	0	0	0	0	0	0	0	0	2.20051e-05	Bacteria	Verrucomicrobiota	Verrucomicrobiae	Verrucomicrobiales	DEV007
OTU_78654	No	0	0	0	0	0	0	0	0	0	0	2	0	0	0	0	0	0	0	0	0	0	0	0	0	0	0	0	0	3.84305e-05	0	0	0	0	0	0	0	Bacteria	Verrucomicrobiota	Verrucomicrobiae	Verrucomicrobiales	Rubritaleaceae	Persicirhabdus
OTU_78747	No	0	0	0	2	1	7	0	0	0	0	0	0	0	0	0	0	0	0	0	0	0	1.63575e-05	1.07117e-05	1.46884e-05	0	0	0	0	0	0	0	0	0	0	0	0	Bacteria	Verrucomicrobiota	Verrucomicrobiae	Verrucomicrobiales	DEV007
OTU_80312	No	2	0	0	0	0	0	0	0	0	0	0	0	0	0	0	0	0	0	5.21876e-06	0	0	0	0	0	0	0	0	0	0	0	0	0	0	0	0	0	Bacteria	Verrucomicrobiota	Verrucomicrobiae	Verrucomicrobiales	Rubritaleaceae	Roseibacillus
OTU_81971	No	0	0	0	0	0	0	0	0	2	0	0	1	1	0	0	0	0	0	0	0	0	0	0	0	0	0	7.65404e-05	0	0	2.47476e-05	1.5813e-05	0	0	0	0	0	Bacteria	Verrucomicrobiota	Verrucomicrobiae	Verrucomicrobiales	Rubritaleaceae	Persicirhabdus
OTU_84762	No	2	0	0	0	0	0	0	0	0	0	0	0	0	0	0	0	0	0	5.21876e-06	0	0	0	0	0	0	0	0	0	0	0	0	0	0	0	0	0	Bacteria	Verrucomicrobiota	Verrucomicrobiae	Verrucomicrobiales	Rubritaleaceae	Roseibacillus
OTU_87227	No	0	0	0	1	0	1	0	0	0	0	0	0	0	0	0	0	0	0	0	0	0	8.17875e-06	0	2.09834e-06	0	0	0	0	0	0	0	0	0	0	0	0	Bacteria	Verrucomicrobiota	Verrucomicrobiae	Verrucomicrobiales	DEV007
OTU_87396	No	4	0	0	0	0	0	0	0	0	0	0	0	0	0	0	0	0	0	1.04375e-05	0	0	0	0	0	0	0	0	0	0	0	0	0	0	0	0	0	Bacteria	Verrucomicrobiota	Verrucomicrobiae	Verrucomicrobiales
OTU_88053	No	0	0	0	0	0	0	0	0	0	0	1	0	1	1	0	0	0	0	0	0	0	0	0	0	0	0	0	0	1.92152e-05	0	1.5813e-05	1.19366e-05	0	0	0	0	Bacteria	Verrucomicrobiota	Verrucomicrobiae	Verrucomicrobiales	Rubritaleaceae	Persicirhabdus
OTU_89795	No	0	0	0	1	0	0	0	0	0	0	4	0	0	0	0	0	0	0	0	0	0	8.17875e-06	0	0	0	0	0	0	7.6861e-05	0	0	0	0	0	0	0	Bacteria	Verrucomicrobiota	Verrucomicrobiae	Verrucomicrobiales	Rubritaleaceae	Rubritalea
OTU_90843	No	0	0	0	0	0	2	1	0	0	0	0	0	0	0	0	0	0	1	0	0	0	0	0	4.19668e-06	9.88856e-06	0	0	0	0	0	0	0	0	0	0	2.20051e-05	Bacteria	Verrucomicrobiota	Verrucomicrobiae	Verrucomicrobiales	DEV007
OTU_91019	No	0	0	0	0	0	2	0	0	0	0	0	0	0	0	0	0	0	0	0	0	0	0	0	4.19668e-06	0	0	0	0	0	0	0	0	0	0	0	0	Bacteria	Verrucomicrobiota	Verrucomicrobiae	Verrucomicrobiales	Rubritaleaceae	Rubritalea
OTU_91024	No	0	0	0	0	0	2	0	0	0	0	0	0	0	0	0	0	0	0	0	0	0	0	0	4.19668e-06	0	0	0	0	0	0	0	0	0	0	0	0	Bacteria	Verrucomicrobiota	Verrucomicrobiae	Verrucomicrobiales	Rubritaleaceae	Rubritalea
OTU_91304	No	0	0	0	0	0	0	2	0	0	0	0	1	0	0	0	0	0	0	0	0	0	0	0	0	1.97771e-05	0	0	0	0	2.47476e-05	0	0	0	0	0	0	Bacteria	Verrucomicrobiota	Verrucomicrobiae	Verrucomicrobiales	Rubritaleaceae	Rubritalea
OTU_93538	No	1	0	1	0	0	0	0	0	0	0	0	0	0	0	0	0	0	0	2.60938e-06	0	9.86904e-06	0	0	0	0	0	0	0	0	0	0	0	0	0	0	0	Bacteria	Verrucomicrobiota	Verrucomicrobiae	Verrucomicrobiales	Rubritaleaceae	Roseibacillus
OTU_93639	No	0	0	0	0	0	3	0	0	0	0	0	0	0	0	0	0	0	0	0	0	0	0	0	6.29502e-06	0	0	0	0	0	0	0	0	0	0	0	0	Bacteria	Verrucomicrobiota	Verrucomicrobiae	Verrucomicrobiales	Rubritaleaceae	Roseibacillus
OTU_96109	No	0	0	0	0	0	0	0	0	0	0	0	0	0	0	0	0	0	3	0	0	0	0	0	0	0	0	0	0	0	0	0	0	0	0	0	6.60153e-05	Bacteria	Verrucomicrobiota	Verrucomicrobiae	Verrucomicrobiales	Rubritaleaceae	Rubritalea
OTU_99141	No	4	0	0	0	0	0	0	0	0	0	0	0	0	0	0	0	0	0	1.04375e-05	0	0	0	0	0	0	0	0	0	0	0	0	0	0	0	0	0	Bacteria	Verrucomicrobiota	Verrucomicrobiae	Verrucomicrobiales	Rubritaleaceae	Rubritalea
OTU_99746	No	0	0	0	0	0	2	0	0	0	0	0	0	0	0	0	0	0	0	0	0	0	0	0	4.19668e-06	0	0	0	0	0	0	0	0	0	0	0	0	Bacteria	Verrucomicrobiota	Verrucomicrobiae	Verrucomicrobiales	DEV007
OTU_100911	No	1	1	0	0	0	0	0	0	0	0	0	0	0	0	0	0	0	0	2.60938e-06	1.04154e-05	0	0	0	0	0	0	0	0	0	0	0	0	0	0	0	0	Bacteria	Verrucomicrobiota	Verrucomicrobiae	Verrucomicrobiales	Rubritaleaceae	Roseibacillus
OTU_101032	No	0	0	0	0	0	0	1	0	0	1	0	0	0	0	0	0	0	0	0	0	0	0	0	0	9.88856e-06	0	0	2.37693e-05	0	0	0	0	0	0	0	0	Bacteria	Verrucomicrobiota	Verrucomicrobiae	Verrucomicrobiales	DEV007
OTU_101884	No	3	0	0	0	0	0	0	0	0	0	0	0	0	0	0	0	0	0	7.82814e-06	0	0	0	0	0	0	0	0	0	0	0	0	0	0	0	0	0	Bacteria	Verrucomicrobiota	Verrucomicrobiae	Verrucomicrobiales	Rubritaleaceae	Luteolibacter
OTU_103908	No	0	0	0	0	0	0	0	0	0	0	0	0	0	0	0	0	0	3	0	0	0	0	0	0	0	0	0	0	0	0	0	0	0	0	0	6.60153e-05	Bacteria	Verrucomicrobiota	Verrucomicrobiae	Verrucomicrobiales	DEV007
OTU_105481	No	2	0	0	0	0	0	0	0	0	0	0	0	0	0	0	0	0	0	5.21876e-06	0	0	0	0	0	0	0	0	0	0	0	0	0	0	0	0	0	Bacteria	Verrucomicrobiota	Verrucomicrobiae	Verrucomicrobiales	Rubritaleaceae	Persicirhabdus
OTU_110689	No	0	0	0	0	0	1	0	0	0	0	0	0	0	0	0	0	0	7	0	0	0	0	0	2.09834e-06	0	0	0	0	0	0	0	0	0	0	0	0.000154036	Bacteria	Verrucomicrobiota	Verrucomicrobiae	Verrucomicrobiales	DEV007
OTU_115501	No	0	0	0	0	0	0	0	0	0	0	1	0	0	4	0	0	0	0	0	0	0	0	0	0	0	0	0	0	1.92152e-05	0	0	4.77464e-05	0	0	0	0	Bacteria	Verrucomicrobiota	Verrucomicrobiae	Verrucomicrobiales	Rubritaleaceae	Rubritalea
OTU_116631	No	0	0	2	0	0	0	0	0	0	0	0	0	0	0	0	0	0	1	0	0	1.97381e-05	0	0	0	0	0	0	0	0	0	0	0	0	0	0	2.20051e-05	Bacteria	Verrucomicrobiota	Verrucomicrobiae	Verrucomicrobiales	Rubritaleaceae	Rubritalea
OTU_117406	No	4	0	0	0	0	0	0	0	0	0	0	0	0	0	0	0	0	0	1.04375e-05	0	0	0	0	0	0	0	0	0	0	0	0	0	0	0	0	0	Bacteria	Verrucomicrobiota	Verrucomicrobiae	Verrucomicrobiales	DEV007
OTU_120358	No	0	0	0	0	0	1	1	0	0	0	0	0	0	0	0	0	0	0	0	0	0	0	0	2.09834e-06	9.88856e-06	0	0	0	0	0	0	0	0	0	0	0	Bacteria	Verrucomicrobiota	Verrucomicrobiae	Verrucomicrobiales	DEV007
OTU_121444	No	0	0	0	0	0	0	0	0	0	2	0	0	0	0	0	0	0	0	0	0	0	0	0	0	0	0	0	4.75387e-05	0	0	0	0	0	0	0	0	Bacteria	Verrucomicrobiota	Verrucomicrobiae	Verrucomicrobiales
OTU_127615	No	0	0	0	0	0	4	0	0	0	0	0	0	0	0	0	0	0	0	0	0	0	0	0	8.39336e-06	0	0	0	0	0	0	0	0	0	0	0	0	Bacteria	Verrucomicrobiota	Verrucomicrobiae	Verrucomicrobiales	DEV007
OTU_133006	No	0	1	0	0	0	0	0	1	0	0	0	0	0	0	0	0	0	0	0	1.04154e-05	0	0	0	0	0	2.60207e-05	0	0	0	0	0	0	0	0	0	0	Bacteria	Verrucomicrobiota	Verrucomicrobiae	Verrucomicrobiales	DEV007
OTU_133533	No	0	0	0	0	0	1	0	0	0	0	1	0	0	0	0	0	0	0	0	0	0	0	0	2.09834e-06	0	0	0	0	1.92152e-05	0	0	0	0	0	0	0	Bacteria	Verrucomicrobiota	Verrucomicrobiae	Verrucomicrobiales	DEV007
OTU_136437	No	0	1	1	0	0	0	0	0	0	0	0	0	0	0	0	0	0	0	0	1.04154e-05	9.86904e-06	0	0	0	0	0	0	0	0	0	0	0	0	0	0	0	Bacteria	Verrucomicrobiota	Verrucomicrobiae	Verrucomicrobiales	DEV007
OTU_137750	No	0	0	0	0	0	0	0	0	0	0	0	0	1	1	0	0	0	0	0	0	0	0	0	0	0	0	0	0	0	0	1.5813e-05	1.19366e-05	0	0	0	0	Bacteria	Verrucomicrobiota	Verrucomicrobiae	Verrucomicrobiales	Akkermansiaceae	Akkermansia
OTU_140124	No	0	0	0	0	0	0	0	0	0	1	0	1	0	0	0	0	0	0	0	0	0	0	0	0	0	0	0	2.37693e-05	0	2.47476e-05	0	0	0	0	0	0	Bacteria	Verrucomicrobiota	Verrucomicrobiae	Verrucomicrobiales	Rubritaleaceae	Persicirhabdus
OTU_140248	No	0	0	0	0	0	0	0	0	0	0	0	0	0	2	0	0	0	0	0	0	0	0	0	0	0	0	0	0	0	0	0	2.38732e-05	0	0	0	0	Bacteria	Verrucomicrobiota	Verrucomicrobiae	Verrucomicrobiales	Rubritaleaceae	Rubritalea
OTU_141567	No	1	0	0	0	0	0	0	0	0	0	1	0	0	0	0	0	0	0	2.60938e-06	0	0	0	0	0	0	0	0	0	1.92152e-05	0	0	0	0	0	0	0	Bacteria	Verrucomicrobiota	Verrucomicrobiae	Verrucomicrobiales	Rubritaleaceae	Rubritalea
OTU_143175	No	0	0	0	0	0	2	0	0	0	0	0	0	0	0	0	0	0	0	0	0	0	0	0	4.19668e-06	0	0	0	0	0	0	0	0	0	0	0	0	Bacteria	Verrucomicrobiota	Verrucomicrobiae	Verrucomicrobiales	DEV007
OTU_143874	No	3	0	0	0	0	0	0	0	0	0	0	0	0	0	0	0	0	0	7.82814e-06	0	0	0	0	0	0	0	0	0	0	0	0	0	0	0	0	0	Bacteria	Verrucomicrobiota	Verrucomicrobiae	Verrucomicrobiales	DEV007
OTU_146058	No	2	0	0	0	0	0	0	0	0	0	0	0	0	0	0	0	0	0	5.21876e-06	0	0	0	0	0	0	0	0	0	0	0	0	0	0	0	0	0	Bacteria	Verrucomicrobiota	Verrucomicrobiae	Verrucomicrobiales	DEV007
OTU_147125	No	0	0	0	0	0	0	0	0	0	0	2	0	0	0	0	0	0	0	0	0	0	0	0	0	0	0	0	0	3.84305e-05	0	0	0	0	0	0	0	Bacteria	Verrucomicrobiota	Verrucomicrobiae	Verrucomicrobiales	Rubritaleaceae	Roseibacillus
OTU_150507	No	2	0	0	0	0	0	0	0	2	3	0	0	0	0	0	0	0	0	5.21876e-06	0	0	0	0	0	0	0	7.65404e-05	7.1308e-05	0	0	0	0	0	0	0	0	Bacteria	Verrucomicrobiota	Verrucomicrobiae	Verrucomicrobiales	Rubritaleaceae	Persicirhabdus
OTU_151767	No	0	0	0	0	0	0	0	0	1	0	0	0	0	0	1	0	0	0	0	0	0	0	0	0	0	0	3.82702e-05	0	0	0	0	0	2.36602e-05	0	0	0	Bacteria	Verrucomicrobiota	Verrucomicrobiae	Verrucomicrobiales	Rubritaleaceae	Rubritalea
OTU_152990	No	2	0	0	0	0	0	0	0	0	0	0	0	0	0	0	0	0	0	5.21876e-06	0	0	0	0	0	0	0	0	0	0	0	0	0	0	0	0	0	Bacteria	Verrucomicrobiota	Verrucomicrobiae	Verrucomicrobiales	Rubritaleaceae	Rubritalea
OTU_153156	No	0	0	0	0	0	0	0	0	0	0	0	0	0	0	0	0	0	2	0	0	0	0	0	0	0	0	0	0	0	0	0	0	0	0	0	4.40102e-05	Bacteria	Verrucomicrobiota	Verrucomicrobiae	Verrucomicrobiales	DEV007
OTU_158721	No	1	0	0	0	0	0	0	0	0	0	2	0	0	0	0	0	0	0	2.60938e-06	0	0	0	0	0	0	0	0	0	3.84305e-05	0	0	0	0	0	0	0	Bacteria	Verrucomicrobiota	Verrucomicrobiae	Verrucomicrobiales	Rubritaleaceae	Rubritalea
OTU_160406	No	0	0	0	0	0	2	0	0	0	0	0	0	0	0	0	0	0	0	0	0	0	0	0	4.19668e-06	0	0	0	0	0	0	0	0	0	0	0	0	Bacteria	Verrucomicrobiota	Verrucomicrobiae	Verrucomicrobiales	Rubritaleaceae	Rubritalea
OTU_161149	No	2	0	0	0	0	0	0	0	0	0	0	0	0	0	0	0	0	0	5.21876e-06	0	0	0	0	0	0	0	0	0	0	0	0	0	0	0	0	0	Bacteria	Verrucomicrobiota	Verrucomicrobiae	Verrucomicrobiales	DEV007
OTU_162534	No	2	0	0	0	0	0	0	0	0	0	0	0	0	0	0	0	0	0	5.21876e-06	0	0	0	0	0	0	0	0	0	0	0	0	0	0	0	0	0	Bacteria	Verrucomicrobiota	Verrucomicrobiae	Verrucomicrobiales	Rubritaleaceae	Roseibacillus
OTU_164858	No	0	0	0	0	0	2	0	0	0	0	0	0	0	0	0	0	0	0	0	0	0	0	0	4.19668e-06	0	0	0	0	0	0	0	0	0	0	0	0	Bacteria	Verrucomicrobiota	Verrucomicrobiae	Verrucomicrobiales	DEV007
OTU_166143	No	0	0	1	0	0	0	0	0	0	0	0	0	0	0	0	1	0	0	0	0	9.86904e-06	0	0	0	0	0	0	0	0	0	0	0	0	4.807e-05	0	0	Bacteria	Verrucomicrobiota	Verrucomicrobiae	Verrucomicrobiales	Rubritaleaceae	Rubritalea
OTU_168215	No	0	0	0	0	0	2	0	1	0	0	0	0	0	0	0	0	0	0	0	0	0	0	0	4.19668e-06	0	2.60207e-05	0	0	0	0	0	0	0	0	0	0	Bacteria	Verrucomicrobiota	Verrucomicrobiae	Verrucomicrobiales	DEV007
OTU_169940	No	0	0	0	0	0	0	0	0	0	0	0	0	0	0	0	0	0	2	0	0	0	0	0	0	0	0	0	0	0	0	0	0	0	0	0	4.40102e-05	Bacteria	Verrucomicrobiota	Verrucomicrobiae	Verrucomicrobiales	DEV007
OTU_171265	No	0	0	0	0	0	2	1	0	0	0	0	0	0	0	0	0	0	0	0	0	0	0	0	4.19668e-06	9.88856e-06	0	0	0	0	0	0	0	0	0	0	0	Bacteria	Verrucomicrobiota	Verrucomicrobiae	Verrucomicrobiales	DEV007
OTU_177233	No	2	0	0	0	0	0	0	0	0	0	0	0	0	0	0	0	0	0	5.21876e-06	0	0	0	0	0	0	0	0	0	0	0	0	0	0	0	0	0	Bacteria	Verrucomicrobiota	Verrucomicrobiae	Verrucomicrobiales	Rubritaleaceae	Rubritalea
OTU_178448	No	0	0	0	0	0	1	0	0	0	0	0	0	0	0	0	0	0	1	0	0	0	0	0	2.09834e-06	0	0	0	0	0	0	0	0	0	0	0	2.20051e-05	Bacteria	Verrucomicrobiota	Verrucomicrobiae	Verrucomicrobiales	DEV007
OTU_180599	No	0	1	0	0	0	8	2	2	0	1	1	1	0	0	2	0	0	2	0	1.04154e-05	0	0	0	1.67867e-05	1.97771e-05	5.20413e-05	0	2.37693e-05	1.92152e-05	2.47476e-05	0	0	4.73205e-05	0	0	4.40102e-05	Bacteria	Verrucomicrobiota	Verrucomicrobiae	Verrucomicrobiales	Rubritaleaceae	Rubritalea
OTU_184185	No	1	0	0	0	0	0	1	1	0	0	1	0	0	0	0	0	0	0	2.60938e-06	0	0	0	0	0	9.88856e-06	2.60207e-05	0	0	1.92152e-05	0	0	0	0	0	0	0	Bacteria	Verrucomicrobiota	Verrucomicrobiae	Verrucomicrobiales	Rubritaleaceae	Rubritalea
OTU_188278	No	0	0	0	1	0	8	0	1	0	0	0	0	0	0	0	0	0	0	0	0	0	8.17875e-06	0	1.67867e-05	0	2.60207e-05	0	0	0	0	0	0	0	0	0	0	Bacteria	Verrucomicrobiota	Verrucomicrobiae	Verrucomicrobiales	DEV007
OTU_192194	No	2	0	0	0	0	0	0	0	0	0	0	0	0	0	0	0	0	0	5.21876e-06	0	0	0	0	0	0	0	0	0	0	0	0	0	0	0	0	0	Bacteria	Verrucomicrobiota	Verrucomicrobiae	Verrucomicrobiales	Rubritaleaceae	Roseibacillus
OTU_196030	No	0	0	0	0	0	6	1	0	0	0	0	0	0	0	0	0	0	0	0	0	0	0	0	1.259e-05	9.88856e-06	0	0	0	0	0	0	0	0	0	0	0	Bacteria	Verrucomicrobiota	Verrucomicrobiae	Verrucomicrobiales	DEV007
OTU_196054	No	2	0	0	0	0	0	0	0	0	0	0	0	0	0	0	0	0	0	5.21876e-06	0	0	0	0	0	0	0	0	0	0	0	0	0	0	0	0	0	Bacteria	Verrucomicrobiota	Verrucomicrobiae	Verrucomicrobiales	DEV007
OTU_197973	No	0	0	0	0	0	2	0	0	0	0	0	0	0	0	0	0	0	0	0	0	0	0	0	4.19668e-06	0	0	0	0	0	0	0	0	0	0	0	0	Bacteria	Verrucomicrobiota	Verrucomicrobiae	Verrucomicrobiales	DEV007
OTU_202504	No	0	0	0	0	1	10	0	0	0	0	0	0	0	0	0	0	0	0	0	0	0	0	1.07117e-05	2.09834e-05	0	0	0	0	0	0	0	0	0	0	0	0	Bacteria	Verrucomicrobiota	Verrucomicrobiae	Verrucomicrobiales	DEV007
OTU_218510	No	2	0	0	0	0	0	0	0	0	0	0	0	0	0	0	0	0	0	5.21876e-06	0	0	0	0	0	0	0	0	0	0	0	0	0	0	0	0	0	Bacteria	Verrucomicrobiota	Verrucomicrobiae	Verrucomicrobiales	Rubritaleaceae	Roseibacillus
OTU_219640	No	0	0	0	0	0	0	0	0	0	0	3	0	0	3	0	0	0	0	0	0	0	0	0	0	0	0	0	0	5.76457e-05	0	0	3.58098e-05	0	0	0	0	Bacteria	Verrucomicrobiota	Verrucomicrobiae	Verrucomicrobiales	Rubritaleaceae	Roseibacillus
OTU_222782	No	0	0	0	1	0	1	0	0	0	0	0	0	0	0	0	0	0	0	0	0	0	8.17875e-06	0	2.09834e-06	0	0	0	0	0	0	0	0	0	0	0	0	Bacteria	Verrucomicrobiota	Verrucomicrobiae	Verrucomicrobiales	Rubritaleaceae	Rubritalea
OTU_225995	No	0	0	0	0	1	1	0	0	0	0	0	0	0	0	0	0	0	1	0	0	0	0	1.07117e-05	2.09834e-06	0	0	0	0	0	0	0	0	0	0	0	2.20051e-05	Bacteria	Verrucomicrobiota	Verrucomicrobiae	Verrucomicrobiales	DEV007
OTU_227624	No	0	0	0	0	0	0	2	0	0	0	0	0	0	0	0	0	0	0	0	0	0	0	0	0	1.97771e-05	0	0	0	0	0	0	0	0	0	0	0	Bacteria	Verrucomicrobiota	Verrucomicrobiae	Verrucomicrobiales	Rubritaleaceae	Rubritalea
OTU_228158	No	0	0	0	0	0	1	1	0	0	0	0	0	0	0	0	0	0	2	0	0	0	0	0	2.09834e-06	9.88856e-06	0	0	0	0	0	0	0	0	0	0	4.40102e-05	Bacteria	Verrucomicrobiota	Verrucomicrobiae	Verrucomicrobiales	DEV007
OTU_230669	No	0	0	0	2	0	1	0	0	0	0	0	0	0	0	0	0	0	0	0	0	0	1.63575e-05	0	2.09834e-06	0	0	0	0	0	0	0	0	0	0	0	0	Bacteria	Verrucomicrobiota	Verrucomicrobiae	Verrucomicrobiales	DEV007
OTU_232666	No	0	0	0	0	0	2	0	0	0	0	0	0	0	0	0	0	0	0	0	0	0	0	0	4.19668e-06	0	0	0	0	0	0	0	0	0	0	0	0	Bacteria	Verrucomicrobiota	Verrucomicrobiae	Verrucomicrobiales	DEV007
OTU_243408	No	0	0	0	0	0	0	0	0	0	0	0	0	2	1	0	0	0	0	0	0	0	0	0	0	0	0	0	0	0	0	3.16261e-05	1.19366e-05	0	0	0	0	Bacteria	Verrucomicrobiota	Verrucomicrobiae	Verrucomicrobiales	Rubritaleaceae	Rubritalea
OTU_243914	No	2	1	0	0	0	0	0	0	0	0	0	0	0	0	0	0	0	0	5.21876e-06	1.04154e-05	0	0	0	0	0	0	0	0	0	0	0	0	0	0	0	0	Bacteria	Verrucomicrobiota	Verrucomicrobiae	Verrucomicrobiales	Rubritaleaceae	Roseibacillus
OTU_261704	No	2	0	0	0	0	0	0	0	0	0	0	0	0	0	0	0	0	0	5.21876e-06	0	0	0	0	0	0	0	0	0	0	0	0	0	0	0	0	0	Bacteria	Verrucomicrobiota	Verrucomicrobiae	Verrucomicrobiales	Rubritaleaceae	Roseibacillus
OTU_263856	No	0	0	0	0	0	0	0	0	0	2	0	0	0	0	0	0	0	0	0	0	0	0	0	0	0	0	0	4.75387e-05	0	0	0	0	0	0	0	0	Bacteria	Verrucomicrobiota	Verrucomicrobiae	Verrucomicrobiales	Rubritaleaceae	Persicirhabdus
OTU_263914	No	0	0	0	0	0	2	0	0	0	0	0	0	0	0	0	0	0	0	0	0	0	0	0	4.19668e-06	0	0	0	0	0	0	0	0	0	0	0	0	Bacteria	Verrucomicrobiota	Verrucomicrobiae	Verrucomicrobiales	DEV007
OTU_270397	No	0	0	0	0	0	1	0	0	0	0	0	0	0	0	0	1	0	0	0	0	0	0	0	2.09834e-06	0	0	0	0	0	0	0	0	0	4.807e-05	0	0	Bacteria	Verrucomicrobiota	Verrucomicrobiae	Verrucomicrobiales	DEV007
OTU_272323	No	0	0	0	0	0	2	0	0	0	0	0	0	0	0	0	0	0	0	0	0	0	0	0	4.19668e-06	0	0	0	0	0	0	0	0	0	0	0	0	Bacteria	Verrucomicrobiota	Verrucomicrobiae	Verrucomicrobiales	DEV007
OTU_277774	No	0	0	2	0	0	0	0	0	0	0	0	0	0	0	0	0	0	0	0	0	1.97381e-05	0	0	0	0	0	0	0	0	0	0	0	0	0	0	0	Bacteria	Verrucomicrobiota	Verrucomicrobiae	Verrucomicrobiales	Rubritaleaceae	Luteolibacter
OTU_277883	No	0	0	0	0	0	0	2	0	0	0	0	0	0	0	0	0	0	0	0	0	0	0	0	0	1.97771e-05	0	0	0	0	0	0	0	0	0	0	0	Bacteria	Verrucomicrobiota	Verrucomicrobiae	Verrucomicrobiales	Rubritaleaceae	Rubritalea
OTU_280919	No	0	0	0	0	0	0	1	0	0	0	0	0	0	0	0	0	0	1	0	0	0	0	0	0	9.88856e-06	0	0	0	0	0	0	0	0	0	0	2.20051e-05	Bacteria	Verrucomicrobiota	Verrucomicrobiae	Verrucomicrobiales	DEV007
OTU_287212	No	3	1	0	0	0	0	0	0	0	0	0	0	0	0	0	0	0	0	7.82814e-06	1.04154e-05	0	0	0	0	0	0	0	0	0	0	0	0	0	0	0	0	Bacteria	Verrucomicrobiota	Verrucomicrobiae	Verrucomicrobiales	DEV007
OTU_2658	No	4	0	9	2	6	0	5	1	0	0	0	0	0	0	0	0	0	0	1.04375e-05	0	8.88213e-05	1.63575e-05	6.42701e-05	0	4.94428e-05	2.60207e-05	0	0	0	0	0	0	0	0	0	0	Bacteria	Verrucomicrobiota	Verrucomicrobiae
OTU_3081	No	0	0	0	0	8	0	0	0	0	0	0	0	0	0	0	0	0	0	0	0	0	0	8.56935e-05	0	0	0	0	0	0	0	0	0	0	0	0	0	Bacteria	Verrucomicrobiota	Verrucomicrobiae
OTU_3758	No	4	0	0	0	0	0	0	1	0	0	0	0	0	0	0	0	0	3	1.04375e-05	0	0	0	0	0	0	2.60207e-05	0	0	0	0	0	0	0	0	0	6.60153e-05	Bacteria	Verrucomicrobiota	Verrucomicrobiae
OTU_7408	No	0	3	0	0	0	0	0	0	0	0	0	0	0	0	0	0	0	0	0	3.12461e-05	0	0	0	0	0	0	0	0	0	0	0	0	0	0	0	0	Bacteria	Verrucomicrobiota	Verrucomicrobiae
OTU_2289	No	4	11	1	2	0	0	0	0	0	3	1	0	8	5	0	0	0	0	1.04375e-05	0.000114569	9.86904e-06	1.63575e-05	0	0	0	0	0	7.1308e-05	1.92152e-05	0	0.000126504	5.9683e-05	0	0	0	0	Bacteria	Thermotogota	Thermotogae	Mesoaciditogales	Mesoaciditogaceae	Mesoaciditoga
OTU_19405	No	0	0	0	0	0	0	2	0	0	0	0	0	0	0	0	0	0	0	0	0	0	0	0	0	1.97771e-05	0	0	0	0	0	0	0	0	0	0	0	Archaea	Thermoplasmatota	Thermoplasmata
OTU_76109	No	0	0	0	0	0	0	0	0	0	0	0	0	3	0	0	0	0	0	0	0	0	0	0	0	0	0	0	0	0	0	4.74391e-05	0	0	0	0	0	Archaea	Thermoplasmatota	Thermoplasmata
OTU_6959	No	0	4	0	1	0	1	0	1	0	0	0	0	0	0	0	0	0	0	0	4.16615e-05	0	8.17875e-06	0	2.09834e-06	0	2.60207e-05	0	0	0	0	0	0	0	0	0	0	Archaea	Thermoplasmatota	Thermoplasmata	A10
OTU_28341	No	1	0	0	0	0	0	0	1	0	0	0	0	0	0	0	0	0	0	2.60938e-06	0	0	0	0	0	0	2.60207e-05	0	0	0	0	0	0	0	0	0	0	Archaea	Thermoplasmatota	Thermoplasmata	A10
OTU_698	No	2	0	2	0	35	0	0	0	0	0	0	0	0	0	0	0	0	0	5.21876e-06	0	1.97381e-05	0	0.000374909	0	0	0	0	0	0	0	0	0	0	0	0	0	Archaea	Thermoplasmatota	Thermoplasmata	BSLdp215
OTU_4642	No	3	0	1	4	0	0	0	1	0	0	1	0	5	0	0	0	0	0	7.82814e-06	0	9.86904e-06	3.2715e-05	0	0	0	2.60207e-05	0	0	1.92152e-05	0	7.90651e-05	0	0	0	0	0	Archaea	Thermoplasmatota	Thermoplasmata	BSLdp215
OTU_11856	No	4	0	1	0	0	0	0	0	0	0	0	0	0	0	0	0	0	0	1.04375e-05	0	9.86904e-06	0	0	0	0	0	0	0	0	0	0	0	0	0	0	0	Archaea	Thermoplasmatota	Thermoplasmata	BSLdp215
OTU_67	No	953	12	0	0	0	0	0	0	0	0	1	0	14	9	0	0	0	0	0.00248674	0.000124984	0	0	0	0	0	0	0	0	1.92152e-05	0	0.000221382	0.000107429	0	0	0	0	Archaea	Thermoplasmatota	Thermoplasmata	Marine Group II
OTU_80	No	775	34	51	24	15	15	114	189	31	68	199	105	12	13	1	0	0	1	0.00202227	0.000354122	0.000503321	0.00019629	0.000160675	3.14751e-05	0.0011273	0.0049179	0.00118638	0.00161632	0.00382383	0.0025985	0.000189756	0.000155176	2.36602e-05	0	0	2.20051e-05	Archaea	Thermoplasmatota	Thermoplasmata	Marine Group II
OTU_124	No	46	17	34	81	114	691	167	65	2	1	0	1	1	6	0	6	36	110	0.000120031	0.000177061	0.000335547	0.000662479	0.00122113	0.00144995	0.00165139	0.00169134	7.65404e-05	2.37693e-05	0	2.47476e-05	1.5813e-05	7.16196e-05	0	0.00028842	0.00164926	0.00242056	Archaea	Thermoplasmatota	Thermoplasmata	Marine Group II
OTU_151	No	207	50	68	16	48	420	47	6	0	3	10	3	40	1	0	1	10	29	0.000540141	0.000520768	0.000671095	0.00013086	0.000514161	0.000881303	0.000464762	0.000156124	0	7.1308e-05	0.000192152	7.42427e-05	0.000632521	1.19366e-05	0	4.807e-05	0.000458127	0.000638148	Archaea	Thermoplasmatota	Thermoplasmata	Marine Group II
OTU_155	No	0	0	5	52	162	522	45	3	0	0	0	0	0	0	0	6	2	74	0	0	4.93452e-05	0.000425295	0.00173529	0.00109533	0.000444985	7.8062e-05	0	0	0	0	0	0	0	0.00028842	9.16254e-05	0.00162838	Archaea	Thermoplasmatota	Thermoplasmata	Marine Group II
OTU_172	No	377	28	39	21	0	0	32	94	13	51	141	61	2	2	1	0	0	0	0.000983736	0.00029163	0.000384892	0.000171754	0	0	0.000316434	0.00244594	0.000497512	0.00121224	0.00270935	0.0015096	3.16261e-05	2.38732e-05	2.36602e-05	0	0	0	Archaea	Thermoplasmatota	Thermoplasmata	Marine Group II
OTU_187	No	2	0	1	128	67	485	57	7	0	0	0	0	0	1	0	1	3	27	5.21876e-06	0	9.86904e-06	0.00104688	0.000717683	0.0010177	0.000563648	0.000182145	0	0	0	0	0	1.19366e-05	0	4.807e-05	0.000137438	0.000594138	Archaea	Thermoplasmatota	Thermoplasmata	Marine Group II
OTU_195	No	27	9	86	68	1	305	8	0	0	0	0	0	0	0	1	1	0	12	7.04532e-05	9.37383e-05	0.000848737	0.000556155	1.07117e-05	0.000639994	7.91084e-05	0	0	0	0	0	0	0	2.36602e-05	4.807e-05	0	0.000264061	Archaea	Thermoplasmatota	Thermoplasmata	Marine Group II
OTU_209	No	17	2	8	57	162	279	140	32	3	2	1	2	0	9	0	1	0	6	4.43594e-05	2.08307e-05	7.89523e-05	0.000466189	0.00173529	0.000585437	0.0013844	0.000832661	0.000114811	4.75387e-05	1.92152e-05	4.94951e-05	0	0.000107429	0	4.807e-05	0	0.000132031	Archaea	Thermoplasmatota	Thermoplasmata	Marine Group II
OTU_221	No	252	13	182	106	7	215	79	19	1	0	33	0	2	15	0	1	0	7	0.000657563	0.0001354	0.00179616	0.000866948	7.49818e-05	0.000451143	0.000781196	0.000494393	3.82702e-05	0	0.000634103	0	3.16261e-05	0.000179049	0	4.807e-05	0	0.000154036	Archaea	Thermoplasmatota	Thermoplasmata	Marine Group II
OTU_223	No	316	10	16	0	0	0	0	0	0	22	15	127	0	8	0	0	0	0	0.000824564	0.000104154	0.000157905	0	0	0	0	0	0	0.000522926	0.000288229	0.00314294	0	9.54927e-05	0	0	0	0	Archaea	Thermoplasmatota	Thermoplasmata	Marine Group II
OTU_229	No	8	2	174	49	55	232	192	95	2	1	1	1	0	3	3	0	3	16	2.0875e-05	2.08307e-05	0.00171721	0.000400759	0.000589143	0.000486815	0.0018986	0.00247196	7.65404e-05	2.37693e-05	1.92152e-05	2.47476e-05	0	3.58098e-05	7.09807e-05	0	0.000137438	0.000352082	Archaea	Thermoplasmatota	Thermoplasmata	Marine Group II
OTU_230	No	0	1	0	0	0	223	78	3	0	0	0	0	0	0	0	0	1	65	0	1.04154e-05	0	0	0	0.00046793	0.000771307	7.8062e-05	0	0	0	0	0	0	0	0	4.58127e-05	0.00143033	Archaea	Thermoplasmatota	Thermoplasmata	Marine Group II
OTU_248	No	0	0	0	0	10	228	30	6	0	0	0	0	0	0	0	0	0	0	0	0	0	0	0.000107117	0.000478422	0.000296657	0.000156124	0	0	0	0	0	0	0	0	0	0	Archaea	Thermoplasmatota	Thermoplasmata	Marine Group II
OTU_265	No	69	11	53	119	50	170	53	8	0	0	0	1	0	9	2	12	1	0	0.000180047	0.000114569	0.000523059	0.000973272	0.000535584	0.000356718	0.000524093	0.000208165	0	0	0	2.47476e-05	0	0.000107429	4.73205e-05	0.00057684	4.58127e-05	0	Archaea	Thermoplasmatota	Thermoplasmata	Marine Group II
OTU_284	No	131	8	1	0	0	0	0	0	4	0	49	1	2	5	0	0	0	0	0.000341829	8.33229e-05	9.86904e-06	0	0	0	0	0	0.000153081	0	0.000941547	2.47476e-05	3.16261e-05	5.9683e-05	0	0	0	0	Archaea	Thermoplasmatota	Thermoplasmata	Marine Group II
OTU_306	No	0	0	0	0	0	157	65	3	0	0	0	0	0	0	0	0	8	28	0	0	0	0	0	0.00032944	0.000642756	7.8062e-05	0	0	0	0	0	0	0	0	0.000366502	0.000616143	Archaea	Thermoplasmatota	Thermoplasmata	Marine Group II
OTU_332	No	16	3	7	11	20	126	2	1	0	0	6	0	1	4	1	0	1	11	4.17501e-05	3.12461e-05	6.90833e-05	8.99663e-05	0.000214234	0.000264391	1.97771e-05	2.60207e-05	0	0	0.000115291	0	1.5813e-05	4.77464e-05	2.36602e-05	0	4.58127e-05	0.000242056	Archaea	Thermoplasmatota	Thermoplasmata	Marine Group II
OTU_370	No	5	0	0	0	15	123	44	4	0	0	0	0	0	0	0	0	0	2	1.30469e-05	0	0	0	0.000160675	0.000258096	0.000435096	0.000104083	0	0	0	0	0	0	0	0	0	4.40102e-05	Archaea	Thermoplasmatota	Thermoplasmata	Marine Group II
OTU_419	No	76	22	64	77	2	98	49	13	2	0	1	0	1	29	10	14	3	10	0.000198313	0.000229138	0.000631618	0.000629764	2.14234e-05	0.000205637	0.000484539	0.000338269	7.65404e-05	0	1.92152e-05	0	1.5813e-05	0.000346161	0.000236602	0.00067298	0.000137438	0.000220051	Archaea	Thermoplasmatota	Thermoplasmata	Marine Group II
OTU_443	No	0	0	35	74	9	55	6	0	0	0	0	0	0	0	1	2	0	3	0	0	0.000345416	0.000605228	9.64052e-05	0.000115409	5.93313e-05	0	0	0	0	0	0	0	2.36602e-05	9.614e-05	0	6.60153e-05	Archaea	Thermoplasmatota	Thermoplasmata	Marine Group II
OTU_469	No	16	11	31	9	0	26	7	4	0	0	0	0	2	44	4	0	2	2	4.17501e-05	0.000114569	0.00030594	7.36088e-05	0	5.45569e-05	6.92199e-05	0.000104083	0	0	0	0	3.16261e-05	0.00052521	9.4641e-05	0	9.16254e-05	4.40102e-05	Archaea	Thermoplasmatota	Thermoplasmata	Marine Group II
OTU_481	No	0	0	0	2	0	76	7	0	0	0	0	0	0	0	0	4	4	21	0	0	0	1.63575e-05	0	0.000159474	6.92199e-05	0	0	0	0	0	0	0	0	0.00019228	0.000183251	0.000462107	Archaea	Thermoplasmatota	Thermoplasmata	Marine Group II
OTU_515	No	55	18	54	53	104	101	5	3	0	0	7	0	0	19	0	5	2	2	0.000143516	0.000187477	0.000532928	0.000433474	0.00111402	0.000211932	4.94428e-05	7.8062e-05	0	0	0.000134507	0	0	0.000226795	0	0.00024035	9.16254e-05	4.40102e-05	Archaea	Thermoplasmatota	Thermoplasmata	Marine Group II
OTU_625	No	2	0	0	0	0	35	0	0	0	0	0	0	0	0	0	1	0	0	5.21876e-06	0	0	0	0	7.34419e-05	0	0	0	0	0	0	0	0	0	4.807e-05	0	0	Archaea	Thermoplasmatota	Thermoplasmata	Marine Group II
OTU_739	No	0	3	1	17	28	36	30	3	0	0	0	0	0	0	0	2	16	15	0	3.12461e-05	9.86904e-06	0.000139039	0.000299927	7.55403e-05	0.000296657	7.8062e-05	0	0	0	0	0	0	0	9.614e-05	0.000733003	0.000330077	Archaea	Thermoplasmatota	Thermoplasmata	Marine Group II
OTU_782	No	0	0	0	4	23	30	5	0	0	0	0	0	0	0	0	9	2	5	0	0	0	3.2715e-05	0.000246369	6.29502e-05	4.94428e-05	0	0	0	0	0	0	0	0	0.00043263	9.16254e-05	0.000110026	Archaea	Thermoplasmatota	Thermoplasmata	Marine Group II
OTU_1006	No	0	0	0	4	33	13	3	0	0	0	0	0	0	0	0	0	1	2	0	0	0	3.2715e-05	0.000353486	2.72784e-05	2.96657e-05	0	0	0	0	0	0	0	0	0	4.58127e-05	4.40102e-05	Archaea	Thermoplasmatota	Thermoplasmata	Marine Group II
OTU_1028	No	0	0	0	0	7	21	3	0	0	0	0	0	0	0	0	0	1	0	0	0	0	0	7.49818e-05	4.40652e-05	2.96657e-05	0	0	0	0	0	0	0	0	0	4.58127e-05	0	Archaea	Thermoplasmatota	Thermoplasmata	Marine Group II
OTU_1524	No	8	0	1	0	1	4	0	0	0	0	0	0	0	0	0	0	0	0	2.0875e-05	0	9.86904e-06	0	1.07117e-05	8.39336e-06	0	0	0	0	0	0	0	0	0	0	0	0	Archaea	Thermoplasmatota	Thermoplasmata	Marine Group II
OTU_2585	No	0	0	0	0	0	11	1	0	0	0	0	0	0	0	0	0	0	1	0	0	0	0	0	2.30817e-05	9.88856e-06	0	0	0	0	0	0	0	0	0	0	2.20051e-05	Archaea	Thermoplasmatota	Thermoplasmata	Marine Group II
OTU_2739	No	0	0	0	5	0	6	2	0	0	0	0	0	0	0	0	1	2	2	0	0	0	4.08938e-05	0	1.259e-05	1.97771e-05	0	0	0	0	0	0	0	0	4.807e-05	9.16254e-05	4.40102e-05	Archaea	Thermoplasmatota	Thermoplasmata	Marine Group II
OTU_2906	No	8	1	0	0	0	0	0	0	0	0	4	0	0	0	0	0	0	0	2.0875e-05	1.04154e-05	0	0	0	0	0	0	0	0	7.6861e-05	0	0	0	0	0	0	0	Archaea	Thermoplasmatota	Thermoplasmata	Marine Group II
OTU_3688	No	0	0	0	4	15	48	4	1	0	0	0	0	0	0	0	0	2	6	0	0	0	3.2715e-05	0.000160675	0.00010072	3.95542e-05	2.60207e-05	0	0	0	0	0	0	0	0	9.16254e-05	0.000132031	Archaea	Thermoplasmatota	Thermoplasmata	Marine Group II
OTU_4200	No	0	0	0	0	0	0	0	0	0	0	0	0	0	0	0	4	0	0	0	0	0	0	0	0	0	0	0	0	0	0	0	0	0	0.00019228	0	0	Archaea	Thermoplasmatota	Thermoplasmata	Marine Group II
OTU_4905	No	0	0	0	0	0	22	8	2	0	0	0	0	0	0	0	0	0	0	0	0	0	0	0	4.61635e-05	7.91084e-05	5.20413e-05	0	0	0	0	0	0	0	0	0	0	Archaea	Thermoplasmatota	Thermoplasmata	Marine Group II
OTU_5081	No	0	0	0	0	0	3	0	0	0	0	0	0	0	0	0	1	0	3	0	0	0	0	0	6.29502e-06	0	0	0	0	0	0	0	0	0	4.807e-05	0	6.60153e-05	Archaea	Thermoplasmatota	Thermoplasmata	Marine Group II
OTU_5395	No	0	0	18	23	0	91	2	0	0	0	0	0	0	0	1	0	0	0	0	0	0.000177643	0.000188111	0	0.000190949	1.97771e-05	0	0	0	0	0	0	0	2.36602e-05	0	0	0	Archaea	Thermoplasmatota	Thermoplasmata	Marine Group II
OTU_5978	No	3	0	2	2	2	55	84	4	0	0	0	0	0	0	0	0	0	0	7.82814e-06	0	1.97381e-05	1.63575e-05	2.14234e-05	0.000115409	0.000830639	0.000104083	0	0	0	0	0	0	0	0	0	0	Archaea	Thermoplasmatota	Thermoplasmata	Marine Group II
OTU_6227	No	42	0	39	0	0	0	0	0	0	0	3	0	10	8	0	0	0	0	0.000109594	0	0.000384892	0	0	0	0	0	0	0	5.76457e-05	0	0.00015813	9.54927e-05	0	0	0	0	Archaea	Thermoplasmatota	Thermoplasmata	Marine Group II
OTU_6455	No	0	1	0	1	4	39	4	0	0	0	0	0	0	0	0	0	0	1	0	1.04154e-05	0	8.17875e-06	4.28467e-05	8.18353e-05	3.95542e-05	0	0	0	0	0	0	0	0	0	0	2.20051e-05	Archaea	Thermoplasmatota	Thermoplasmata	Marine Group II
OTU_6457	No	0	0	0	0	0	5	0	0	0	0	0	0	0	0	0	0	0	0	0	0	0	0	0	1.04917e-05	0	0	0	0	0	0	0	0	0	0	0	0	Archaea	Thermoplasmatota	Thermoplasmata	Marine Group II
OTU_6558	No	0	0	0	0	0	2	0	0	0	0	0	0	0	0	0	0	0	0	0	0	0	0	0	4.19668e-06	0	0	0	0	0	0	0	0	0	0	0	0	Archaea	Thermoplasmatota	Thermoplasmata	Marine Group II
OTU_6661	No	0	0	0	0	1	8	0	0	0	0	0	0	0	0	0	0	0	1	0	0	0	0	1.07117e-05	1.67867e-05	0	0	0	0	0	0	0	0	0	0	0	2.20051e-05	Archaea	Thermoplasmatota	Thermoplasmata	Marine Group II
OTU_6775	No	0	0	0	0	0	6	2	0	0	0	0	0	0	0	0	0	1	3	0	0	0	0	0	1.259e-05	1.97771e-05	0	0	0	0	0	0	0	0	0	4.58127e-05	6.60153e-05	Archaea	Thermoplasmatota	Thermoplasmata	Marine Group II
OTU_7074	No	2	0	0	0	0	0	0	0	0	0	0	0	0	0	0	0	0	0	5.21876e-06	0	0	0	0	0	0	0	0	0	0	0	0	0	0	0	0	0	Archaea	Thermoplasmatota	Thermoplasmata	Marine Group II
OTU_7565	No	0	0	0	3	2	5	0	0	0	0	0	0	0	0	0	0	0	0	0	0	0	2.45363e-05	2.14234e-05	1.04917e-05	0	0	0	0	0	0	0	0	0	0	0	0	Archaea	Thermoplasmatota	Thermoplasmata	Marine Group II
OTU_8390	No	0	0	0	0	1	2	0	0	0	0	0	0	0	0	0	0	1	0	0	0	0	0	1.07117e-05	4.19668e-06	0	0	0	0	0	0	0	0	0	0	4.58127e-05	0	Archaea	Thermoplasmatota	Thermoplasmata	Marine Group II
OTU_8572	No	2	0	0	1	0	0	0	0	0	0	0	0	0	0	0	0	0	0	5.21876e-06	0	0	8.17875e-06	0	0	0	0	0	0	0	0	0	0	0	0	0	0	Archaea	Thermoplasmatota	Thermoplasmata	Marine Group II
OTU_8617	No	0	0	0	0	0	0	2	0	0	0	0	0	0	0	0	0	0	1	0	0	0	0	0	0	1.97771e-05	0	0	0	0	0	0	0	0	0	0	2.20051e-05	Archaea	Thermoplasmatota	Thermoplasmata	Marine Group II
OTU_8953	No	1	0	0	0	0	0	1	0	0	0	0	0	0	0	0	0	0	0	2.60938e-06	0	0	0	0	0	9.88856e-06	0	0	0	0	0	0	0	0	0	0	0	Archaea	Thermoplasmatota	Thermoplasmata	Marine Group II
OTU_8998	No	0	0	0	0	0	7	1	0	0	0	0	0	0	0	0	0	0	0	0	0	0	0	0	1.46884e-05	9.88856e-06	0	0	0	0	0	0	0	0	0	0	0	Archaea	Thermoplasmatota	Thermoplasmata	Marine Group II
OTU_9207	No	0	0	0	1	10	3	0	0	0	0	0	0	0	0	0	0	0	0	0	0	0	8.17875e-06	0.000107117	6.29502e-06	0	0	0	0	0	0	0	0	0	0	0	0	Archaea	Thermoplasmatota	Thermoplasmata	Marine Group II
OTU_9280	No	0	0	0	3	2	8	0	0	0	0	0	0	0	0	0	0	0	0	0	0	0	2.45363e-05	2.14234e-05	1.67867e-05	0	0	0	0	0	0	0	0	0	0	0	0	Archaea	Thermoplasmatota	Thermoplasmata	Marine Group II
OTU_9424	No	2	0	2	1	0	8	0	0	0	0	0	0	0	1	0	0	1	0	5.21876e-06	0	1.97381e-05	8.17875e-06	0	1.67867e-05	0	0	0	0	0	0	0	1.19366e-05	0	0	4.58127e-05	0	Archaea	Thermoplasmatota	Thermoplasmata	Marine Group II
OTU_9596	No	0	0	0	0	1	1	0	0	0	0	0	0	0	0	0	0	0	0	0	0	0	0	1.07117e-05	2.09834e-06	0	0	0	0	0	0	0	0	0	0	0	0	Archaea	Thermoplasmatota	Thermoplasmata	Marine Group II
OTU_10022	No	0	0	0	0	3	0	0	0	0	0	0	0	0	0	0	0	0	0	0	0	0	0	3.21351e-05	0	0	0	0	0	0	0	0	0	0	0	0	0	Archaea	Thermoplasmatota	Thermoplasmata	Marine Group II
OTU_10060	No	0	0	0	1	1	0	0	0	0	0	0	0	0	0	0	0	0	0	0	0	0	8.17875e-06	1.07117e-05	0	0	0	0	0	0	0	0	0	0	0	0	0	Archaea	Thermoplasmatota	Thermoplasmata	Marine Group II
OTU_10205	No	0	0	0	0	4	1	0	0	0	0	0	0	0	0	0	0	0	0	0	0	0	0	4.28467e-05	2.09834e-06	0	0	0	0	0	0	0	0	0	0	0	0	Archaea	Thermoplasmatota	Thermoplasmata	Marine Group II
OTU_10293	No	0	0	0	0	1	0	1	0	0	0	0	0	0	0	0	0	0	0	0	0	0	0	1.07117e-05	0	9.88856e-06	0	0	0	0	0	0	0	0	0	0	0	Archaea	Thermoplasmatota	Thermoplasmata	Marine Group II
OTU_10561	No	0	0	0	0	0	4	3	0	0	0	0	0	0	0	0	0	0	0	0	0	0	0	0	8.39336e-06	2.96657e-05	0	0	0	0	0	0	0	0	0	0	0	Archaea	Thermoplasmatota	Thermoplasmata	Marine Group II
OTU_11291	No	0	0	0	0	0	13	2	0	0	0	0	0	1	0	0	0	0	3	0	0	0	0	0	2.72784e-05	1.97771e-05	0	0	0	0	0	1.5813e-05	0	0	0	0	6.60153e-05	Archaea	Thermoplasmatota	Thermoplasmata	Marine Group II
OTU_11768	No	1	0	0	1	0	0	0	0	0	0	0	0	0	0	0	0	0	0	2.60938e-06	0	0	8.17875e-06	0	0	0	0	0	0	0	0	0	0	0	0	0	0	Archaea	Thermoplasmatota	Thermoplasmata	Marine Group II
OTU_11976	No	0	0	1	0	0	1	0	0	0	0	0	0	0	0	0	0	0	0	0	0	9.86904e-06	0	0	2.09834e-06	0	0	0	0	0	0	0	0	0	0	0	0	Archaea	Thermoplasmatota	Thermoplasmata	Marine Group II
OTU_12259	No	0	0	0	0	0	2	2	0	0	0	0	0	0	0	0	0	0	0	0	0	0	0	0	4.19668e-06	1.97771e-05	0	0	0	0	0	0	0	0	0	0	0	Archaea	Thermoplasmatota	Thermoplasmata	Marine Group II
OTU_13249	No	0	0	0	0	0	3	0	0	0	0	0	0	0	0	0	0	0	0	0	0	0	0	0	6.29502e-06	0	0	0	0	0	0	0	0	0	0	0	0	Archaea	Thermoplasmatota	Thermoplasmata	Marine Group II
OTU_13506	No	0	0	0	0	1	4	1	0	0	0	0	0	0	0	0	0	0	0	0	0	0	0	1.07117e-05	8.39336e-06	9.88856e-06	0	0	0	0	0	0	0	0	0	0	0	Archaea	Thermoplasmatota	Thermoplasmata	Marine Group II
OTU_13608	No	0	0	0	0	0	2	0	0	0	0	0	0	0	0	0	0	0	0	0	0	0	0	0	4.19668e-06	0	0	0	0	0	0	0	0	0	0	0	0	Archaea	Thermoplasmatota	Thermoplasmata	Marine Group II
OTU_14200	No	0	0	0	1	0	9	0	0	0	0	0	0	0	0	0	0	0	1	0	0	0	8.17875e-06	0	1.88851e-05	0	0	0	0	0	0	0	0	0	0	0	2.20051e-05	Archaea	Thermoplasmatota	Thermoplasmata	Marine Group II
OTU_14659	No	0	0	0	0	1	4	0	1	0	0	0	0	0	0	0	0	0	2	0	0	0	0	1.07117e-05	8.39336e-06	0	2.60207e-05	0	0	0	0	0	0	0	0	0	4.40102e-05	Archaea	Thermoplasmatota	Thermoplasmata	Marine Group II
OTU_14666	No	0	0	0	2	2	0	0	0	0	0	0	0	0	0	0	0	0	0	0	0	0	1.63575e-05	2.14234e-05	0	0	0	0	0	0	0	0	0	0	0	0	0	Archaea	Thermoplasmatota	Thermoplasmata	Marine Group II
OTU_14781	No	0	0	0	2	1	0	3	0	0	0	0	0	0	0	0	0	0	3	0	0	0	1.63575e-05	1.07117e-05	0	2.96657e-05	0	0	0	0	0	0	0	0	0	0	6.60153e-05	Archaea	Thermoplasmatota	Thermoplasmata	Marine Group II
OTU_14785	No	1	0	0	0	0	1	0	0	0	0	0	0	0	0	0	0	0	0	2.60938e-06	0	0	0	0	2.09834e-06	0	0	0	0	0	0	0	0	0	0	0	0	Archaea	Thermoplasmatota	Thermoplasmata	Marine Group II
OTU_15053	No	0	0	0	0	0	31	1	0	0	0	0	0	0	0	0	0	0	3	0	0	0	0	0	6.50486e-05	9.88856e-06	0	0	0	0	0	0	0	0	0	0	6.60153e-05	Archaea	Thermoplasmatota	Thermoplasmata	Marine Group II
OTU_15072	No	0	0	0	1	1	10	0	0	0	0	0	0	0	0	0	0	0	0	0	0	0	8.17875e-06	1.07117e-05	2.09834e-05	0	0	0	0	0	0	0	0	0	0	0	0	Archaea	Thermoplasmatota	Thermoplasmata	Marine Group II
OTU_15100	No	0	0	0	1	1	0	0	0	0	0	0	0	0	0	0	0	0	0	0	0	0	8.17875e-06	1.07117e-05	0	0	0	0	0	0	0	0	0	0	0	0	0	Archaea	Thermoplasmatota	Thermoplasmata	Marine Group II
OTU_15325	No	0	0	0	0	0	6	0	0	0	0	0	0	0	0	0	0	0	0	0	0	0	0	0	1.259e-05	0	0	0	0	0	0	0	0	0	0	0	0	Archaea	Thermoplasmatota	Thermoplasmata	Marine Group II
OTU_15792	No	0	0	0	0	0	3	0	0	0	0	0	0	0	0	0	0	0	0	0	0	0	0	0	6.29502e-06	0	0	0	0	0	0	0	0	0	0	0	0	Archaea	Thermoplasmatota	Thermoplasmata	Marine Group II
OTU_17025	No	1	0	1	0	0	4	1	0	0	0	0	0	0	0	0	0	0	1	2.60938e-06	0	9.86904e-06	0	0	8.39336e-06	9.88856e-06	0	0	0	0	0	0	0	0	0	0	2.20051e-05	Archaea	Thermoplasmatota	Thermoplasmata	Marine Group II
OTU_17764	No	2	0	0	0	0	1	0	0	0	0	0	0	0	0	0	0	0	0	5.21876e-06	0	0	0	0	2.09834e-06	0	0	0	0	0	0	0	0	0	0	0	0	Archaea	Thermoplasmatota	Thermoplasmata	Marine Group II
OTU_17958	No	0	0	0	1	10	1	0	0	0	0	0	0	0	0	0	0	0	0	0	0	0	8.17875e-06	0.000107117	2.09834e-06	0	0	0	0	0	0	0	0	0	0	0	0	Archaea	Thermoplasmatota	Thermoplasmata	Marine Group II
OTU_18220	No	0	0	0	0	3	15	4	0	0	0	0	0	0	0	0	0	0	1	0	0	0	0	3.21351e-05	3.14751e-05	3.95542e-05	0	0	0	0	0	0	0	0	0	0	2.20051e-05	Archaea	Thermoplasmatota	Thermoplasmata	Marine Group II
OTU_18559	No	2	0	0	0	0	0	0	0	0	0	0	0	0	0	0	0	0	0	5.21876e-06	0	0	0	0	0	0	0	0	0	0	0	0	0	0	0	0	0	Archaea	Thermoplasmatota	Thermoplasmata	Marine Group II
OTU_18680	No	0	0	0	0	0	3	0	0	0	0	0	0	0	0	0	0	0	0	0	0	0	0	0	6.29502e-06	0	0	0	0	0	0	0	0	0	0	0	0	Archaea	Thermoplasmatota	Thermoplasmata	Marine Group II
OTU_18807	No	0	0	0	2	2	2	0	0	0	0	0	0	0	0	0	0	0	0	0	0	0	1.63575e-05	2.14234e-05	4.19668e-06	0	0	0	0	0	0	0	0	0	0	0	0	Archaea	Thermoplasmatota	Thermoplasmata	Marine Group II
OTU_18944	No	0	0	0	0	0	1	0	1	0	0	0	0	0	0	0	0	1	0	0	0	0	0	0	2.09834e-06	0	2.60207e-05	0	0	0	0	0	0	0	0	4.58127e-05	0	Archaea	Thermoplasmatota	Thermoplasmata	Marine Group II
OTU_19300	No	0	0	0	1	5	6	0	0	0	0	0	0	0	0	0	0	0	0	0	0	0	8.17875e-06	5.35584e-05	1.259e-05	0	0	0	0	0	0	0	0	0	0	0	0	Archaea	Thermoplasmatota	Thermoplasmata	Marine Group II
OTU_19617	No	0	0	0	0	1	1	0	0	0	0	0	0	0	0	0	0	0	0	0	0	0	0	1.07117e-05	2.09834e-06	0	0	0	0	0	0	0	0	0	0	0	0	Archaea	Thermoplasmatota	Thermoplasmata	Marine Group II
OTU_19788	No	2	0	0	0	0	0	0	0	0	0	0	0	0	0	0	0	0	0	5.21876e-06	0	0	0	0	0	0	0	0	0	0	0	0	0	0	0	0	0	Archaea	Thermoplasmatota	Thermoplasmata	Marine Group II
OTU_20045	No	0	0	2	2	0	5	0	0	0	0	0	0	0	0	2	0	0	0	0	0	1.97381e-05	1.63575e-05	0	1.04917e-05	0	0	0	0	0	0	0	0	4.73205e-05	0	0	0	Archaea	Thermoplasmatota	Thermoplasmata	Marine Group II
OTU_20096	No	0	0	0	0	0	2	0	0	0	0	0	0	0	0	0	0	0	1	0	0	0	0	0	4.19668e-06	0	0	0	0	0	0	0	0	0	0	0	2.20051e-05	Archaea	Thermoplasmatota	Thermoplasmata	Marine Group II
OTU_20202	No	0	0	0	2	6	1	0	0	0	0	0	0	0	0	0	0	0	0	0	0	0	1.63575e-05	6.42701e-05	2.09834e-06	0	0	0	0	0	0	0	0	0	0	0	0	Archaea	Thermoplasmatota	Thermoplasmata	Marine Group II
OTU_20268	No	0	0	0	0	3	0	0	0	0	0	0	0	0	0	0	0	0	0	0	0	0	0	3.21351e-05	0	0	0	0	0	0	0	0	0	0	0	0	0	Archaea	Thermoplasmatota	Thermoplasmata	Marine Group II
OTU_21225	No	0	0	0	0	5	22	1	0	0	0	0	0	0	0	0	0	0	0	0	0	0	0	5.35584e-05	4.61635e-05	9.88856e-06	0	0	0	0	0	0	0	0	0	0	0	Archaea	Thermoplasmatota	Thermoplasmata	Marine Group II
OTU_21550	No	3	1	0	0	0	0	0	0	0	0	0	0	0	0	0	0	0	0	7.82814e-06	1.04154e-05	0	0	0	0	0	0	0	0	0	0	0	0	0	0	0	0	Archaea	Thermoplasmatota	Thermoplasmata	Marine Group II
OTU_21749	No	0	0	0	0	0	0	2	0	0	0	0	0	0	0	0	0	0	0	0	0	0	0	0	0	1.97771e-05	0	0	0	0	0	0	0	0	0	0	0	Archaea	Thermoplasmatota	Thermoplasmata	Marine Group II
OTU_21797	No	1	0	0	1	0	0	0	0	0	0	0	0	0	0	0	0	0	0	2.60938e-06	0	0	8.17875e-06	0	0	0	0	0	0	0	0	0	0	0	0	0	0	Archaea	Thermoplasmatota	Thermoplasmata	Marine Group II
OTU_22025	No	0	0	0	0	1	2	0	0	0	0	0	0	0	0	0	0	0	0	0	0	0	0	1.07117e-05	4.19668e-06	0	0	0	0	0	0	0	0	0	0	0	0	Archaea	Thermoplasmatota	Thermoplasmata	Marine Group II
OTU_23332	No	0	2	0	36	145	819	244	28	1	0	0	0	0	3	1	19	24	124	0	2.08307e-05	0	0.000294435	0.00155319	0.00171854	0.00241281	0.000728578	3.82702e-05	0	0	0	0	3.58098e-05	2.36602e-05	0.00091333	0.00109951	0.00272863	Archaea	Thermoplasmatota	Thermoplasmata	Marine Group II
OTU_23808	No	0	0	0	0	0	1	1	0	0	0	0	0	0	0	0	0	0	0	0	0	0	0	0	2.09834e-06	9.88856e-06	0	0	0	0	0	0	0	0	0	0	0	Archaea	Thermoplasmatota	Thermoplasmata	Marine Group II
OTU_23987	No	0	0	0	0	3	2	1	0	0	0	0	0	0	0	0	0	0	0	0	0	0	0	3.21351e-05	4.19668e-06	9.88856e-06	0	0	0	0	0	0	0	0	0	0	0	Archaea	Thermoplasmatota	Thermoplasmata	Marine Group II
OTU_24524	No	1	0	1	0	0	0	0	0	0	0	0	0	0	0	0	0	0	0	2.60938e-06	0	9.86904e-06	0	0	0	0	0	0	0	0	0	0	0	0	0	0	0	Archaea	Thermoplasmatota	Thermoplasmata	Marine Group II
OTU_24980	No	2	0	0	0	0	0	0	0	0	0	0	0	0	0	0	0	0	0	5.21876e-06	0	0	0	0	0	0	0	0	0	0	0	0	0	0	0	0	0	Archaea	Thermoplasmatota	Thermoplasmata	Marine Group II
OTU_25172	No	0	0	0	1	0	3	0	0	0	0	0	0	0	0	0	0	0	0	0	0	0	8.17875e-06	0	6.29502e-06	0	0	0	0	0	0	0	0	0	0	0	0	Archaea	Thermoplasmatota	Thermoplasmata	Marine Group II
OTU_26412	No	0	0	0	0	0	2	0	0	0	0	0	0	0	0	0	0	0	2	0	0	0	0	0	4.19668e-06	0	0	0	0	0	0	0	0	0	0	0	4.40102e-05	Archaea	Thermoplasmatota	Thermoplasmata	Marine Group II
OTU_26854	No	0	0	0	0	0	2	2	0	0	0	0	0	0	0	0	0	0	0	0	0	0	0	0	4.19668e-06	1.97771e-05	0	0	0	0	0	0	0	0	0	0	0	Archaea	Thermoplasmatota	Thermoplasmata	Marine Group II
OTU_28312	No	0	0	0	0	2	1	1	0	0	0	0	0	0	0	0	0	0	0	0	0	0	0	2.14234e-05	2.09834e-06	9.88856e-06	0	0	0	0	0	0	0	0	0	0	0	Archaea	Thermoplasmatota	Thermoplasmata	Marine Group II
OTU_28329	No	0	0	0	0	3	2	0	0	0	0	0	0	0	0	0	0	0	0	0	0	0	0	3.21351e-05	4.19668e-06	0	0	0	0	0	0	0	0	0	0	0	0	Archaea	Thermoplasmatota	Thermoplasmata	Marine Group II
OTU_28438	No	0	0	0	0	1	2	0	0	0	0	0	0	0	0	0	0	0	0	0	0	0	0	1.07117e-05	4.19668e-06	0	0	0	0	0	0	0	0	0	0	0	0	Archaea	Thermoplasmatota	Thermoplasmata	Marine Group II
OTU_29819	No	2	0	0	5	0	1	0	0	0	0	0	0	0	1	0	0	0	0	5.21876e-06	0	0	4.08938e-05	0	2.09834e-06	0	0	0	0	0	0	0	1.19366e-05	0	0	0	0	Archaea	Thermoplasmatota	Thermoplasmata	Marine Group II
OTU_30954	No	4	0	0	0	0	0	0	0	0	0	0	0	0	0	0	0	0	0	1.04375e-05	0	0	0	0	0	0	0	0	0	0	0	0	0	0	0	0	0	Archaea	Thermoplasmatota	Thermoplasmata	Marine Group II
OTU_31172	No	19	0	0	0	0	0	0	0	0	0	0	0	0	0	0	0	0	0	4.95782e-05	0	0	0	0	0	0	0	0	0	0	0	0	0	0	0	0	0	Archaea	Thermoplasmatota	Thermoplasmata	Marine Group II
OTU_31645	No	2	0	0	0	0	0	0	0	0	0	0	0	0	0	0	0	0	0	5.21876e-06	0	0	0	0	0	0	0	0	0	0	0	0	0	0	0	0	0	Archaea	Thermoplasmatota	Thermoplasmata	Marine Group II
OTU_32003	No	0	0	0	0	3	1	0	0	0	0	0	0	0	0	0	0	0	0	0	0	0	0	3.21351e-05	2.09834e-06	0	0	0	0	0	0	0	0	0	0	0	0	Archaea	Thermoplasmatota	Thermoplasmata	Marine Group II
OTU_32085	No	0	0	0	0	2	0	0	0	0	0	0	0	0	0	0	0	0	0	0	0	0	0	2.14234e-05	0	0	0	0	0	0	0	0	0	0	0	0	0	Archaea	Thermoplasmatota	Thermoplasmata	Marine Group II
OTU_32550	No	0	0	0	0	2	4	0	0	0	0	0	0	0	0	0	0	0	0	0	0	0	0	2.14234e-05	8.39336e-06	0	0	0	0	0	0	0	0	0	0	0	0	Archaea	Thermoplasmatota	Thermoplasmata	Marine Group II
OTU_32999	No	2	0	0	0	0	0	0	0	0	0	0	0	0	0	0	0	0	0	5.21876e-06	0	0	0	0	0	0	0	0	0	0	0	0	0	0	0	0	0	Archaea	Thermoplasmatota	Thermoplasmata	Marine Group II
OTU_34000	No	0	0	0	2	6	17	4	0	0	0	0	0	0	0	0	1	0	1	0	0	0	1.63575e-05	6.42701e-05	3.56718e-05	3.95542e-05	0	0	0	0	0	0	0	0	4.807e-05	0	2.20051e-05	Archaea	Thermoplasmatota	Thermoplasmata	Marine Group II
OTU_34152	No	2	0	0	0	0	0	0	0	0	0	0	0	0	0	0	0	0	0	5.21876e-06	0	0	0	0	0	0	0	0	0	0	0	0	0	0	0	0	0	Archaea	Thermoplasmatota	Thermoplasmata	Marine Group II
OTU_34298	No	0	0	0	0	2	5	2	0	0	0	0	0	0	0	0	0	0	0	0	0	0	0	2.14234e-05	1.04917e-05	1.97771e-05	0	0	0	0	0	0	0	0	0	0	0	Archaea	Thermoplasmatota	Thermoplasmata	Marine Group II
OTU_34523	No	0	0	0	0	1	1	0	0	0	0	0	0	0	0	0	0	0	0	0	0	0	0	1.07117e-05	2.09834e-06	0	0	0	0	0	0	0	0	0	0	0	0	Archaea	Thermoplasmatota	Thermoplasmata	Marine Group II
OTU_34663	No	1	0	0	0	0	0	1	0	0	0	0	0	0	0	0	0	0	0	2.60938e-06	0	0	0	0	0	9.88856e-06	0	0	0	0	0	0	0	0	0	0	0	Archaea	Thermoplasmatota	Thermoplasmata	Marine Group II
OTU_34731	No	2	0	0	0	0	0	0	0	0	0	0	0	0	0	0	0	0	0	5.21876e-06	0	0	0	0	0	0	0	0	0	0	0	0	0	0	0	0	0	Archaea	Thermoplasmatota	Thermoplasmata	Marine Group II
OTU_35007	No	0	0	0	0	0	2	0	0	0	0	0	0	0	0	0	0	0	0	0	0	0	0	0	4.19668e-06	0	0	0	0	0	0	0	0	0	0	0	0	Archaea	Thermoplasmatota	Thermoplasmata	Marine Group II
OTU_35040	No	0	0	0	2	0	0	0	0	0	0	0	0	0	0	0	0	0	0	0	0	0	1.63575e-05	0	0	0	0	0	0	0	0	0	0	0	0	0	0	Archaea	Thermoplasmatota	Thermoplasmata	Marine Group II
OTU_35443	No	1	0	0	0	0	3	0	0	0	0	0	0	0	0	0	0	0	0	2.60938e-06	0	0	0	0	6.29502e-06	0	0	0	0	0	0	0	0	0	0	0	0	Archaea	Thermoplasmatota	Thermoplasmata	Marine Group II
OTU_35534	No	0	0	0	0	0	4	0	0	0	0	0	0	0	0	0	0	0	0	0	0	0	0	0	8.39336e-06	0	0	0	0	0	0	0	0	0	0	0	0	Archaea	Thermoplasmatota	Thermoplasmata	Marine Group II
OTU_36429	No	1	0	1	0	0	1	0	0	0	0	0	0	0	0	0	0	0	0	2.60938e-06	0	9.86904e-06	0	0	2.09834e-06	0	0	0	0	0	0	0	0	0	0	0	0	Archaea	Thermoplasmatota	Thermoplasmata	Marine Group II
OTU_36494	No	2	0	0	0	0	0	0	0	0	0	0	0	0	0	0	0	0	0	5.21876e-06	0	0	0	0	0	0	0	0	0	0	0	0	0	0	0	0	0	Archaea	Thermoplasmatota	Thermoplasmata	Marine Group II
OTU_36545	No	0	0	0	0	0	2	1	0	0	0	0	0	0	0	0	0	0	0	0	0	0	0	0	4.19668e-06	9.88856e-06	0	0	0	0	0	0	0	0	0	0	0	Archaea	Thermoplasmatota	Thermoplasmata	Marine Group II
OTU_37294	No	0	0	0	0	1	6	2	0	0	0	0	0	0	0	0	0	0	0	0	0	0	0	1.07117e-05	1.259e-05	1.97771e-05	0	0	0	0	0	0	0	0	0	0	0	Archaea	Thermoplasmatota	Thermoplasmata	Marine Group II
OTU_37387	No	0	0	0	0	2	9	2	0	0	0	0	0	0	0	0	0	0	0	0	0	0	0	2.14234e-05	1.88851e-05	1.97771e-05	0	0	0	0	0	0	0	0	0	0	0	Archaea	Thermoplasmatota	Thermoplasmata	Marine Group II
OTU_38938	No	0	0	0	1	0	2	0	0	0	0	0	0	0	0	0	0	0	0	0	0	0	8.17875e-06	0	4.19668e-06	0	0	0	0	0	0	0	0	0	0	0	0	Archaea	Thermoplasmatota	Thermoplasmata	Marine Group II
OTU_40072	No	2	0	0	0	0	0	0	0	0	0	0	0	0	0	0	0	0	0	5.21876e-06	0	0	0	0	0	0	0	0	0	0	0	0	0	0	0	0	0	Archaea	Thermoplasmatota	Thermoplasmata	Marine Group II
OTU_40467	No	0	0	0	0	0	3	0	0	0	0	0	0	0	0	0	0	0	0	0	0	0	0	0	6.29502e-06	0	0	0	0	0	0	0	0	0	0	0	0	Archaea	Thermoplasmatota	Thermoplasmata	Marine Group II
OTU_40549	No	3	0	0	0	0	3	0	0	0	0	0	0	0	0	0	0	0	0	7.82814e-06	0	0	0	0	6.29502e-06	0	0	0	0	0	0	0	0	0	0	0	0	Archaea	Thermoplasmatota	Thermoplasmata	Marine Group II
OTU_40601	No	1	0	0	0	0	1	0	0	0	0	0	0	0	0	0	0	0	0	2.60938e-06	0	0	0	0	2.09834e-06	0	0	0	0	0	0	0	0	0	0	0	0	Archaea	Thermoplasmatota	Thermoplasmata	Marine Group II
OTU_42317	No	0	1	1	0	0	0	0	0	0	0	0	0	0	0	0	0	0	0	0	1.04154e-05	9.86904e-06	0	0	0	0	0	0	0	0	0	0	0	0	0	0	0	Archaea	Thermoplasmatota	Thermoplasmata	Marine Group II
OTU_42688	No	0	0	0	1	0	1	0	0	0	0	0	0	0	0	0	0	0	0	0	0	0	8.17875e-06	0	2.09834e-06	0	0	0	0	0	0	0	0	0	0	0	0	Archaea	Thermoplasmatota	Thermoplasmata	Marine Group II
OTU_43063	No	1	0	0	0	0	1	0	0	0	0	0	0	0	0	0	0	0	0	2.60938e-06	0	0	0	0	2.09834e-06	0	0	0	0	0	0	0	0	0	0	0	0	Archaea	Thermoplasmatota	Thermoplasmata	Marine Group II
OTU_43133	No	0	0	0	0	0	2	0	0	0	0	0	0	0	0	0	0	0	0	0	0	0	0	0	4.19668e-06	0	0	0	0	0	0	0	0	0	0	0	0	Archaea	Thermoplasmatota	Thermoplasmata	Marine Group II
OTU_43905	No	1	0	1	0	0	0	0	0	0	0	1	0	0	0	0	0	0	0	2.60938e-06	0	9.86904e-06	0	0	0	0	0	0	0	1.92152e-05	0	0	0	0	0	0	0	Archaea	Thermoplasmatota	Thermoplasmata	Marine Group II
OTU_46111	No	1	0	0	0	0	0	0	0	0	0	0	1	0	0	0	0	0	0	2.60938e-06	0	0	0	0	0	0	0	0	0	0	2.47476e-05	0	0	0	0	0	0	Archaea	Thermoplasmatota	Thermoplasmata	Marine Group II
OTU_46171	No	0	0	0	3	2	1	0	0	0	0	0	0	0	0	0	0	0	0	0	0	0	2.45363e-05	2.14234e-05	2.09834e-06	0	0	0	0	0	0	0	0	0	0	0	0	Archaea	Thermoplasmatota	Thermoplasmata	Marine Group II
OTU_47084	No	0	0	0	0	1	1	0	0	0	0	0	0	0	0	0	0	0	0	0	0	0	0	1.07117e-05	2.09834e-06	0	0	0	0	0	0	0	0	0	0	0	0	Archaea	Thermoplasmatota	Thermoplasmata	Marine Group II
OTU_48015	No	0	0	0	0	2	1	0	0	0	0	0	0	0	0	0	0	0	0	0	0	0	0	2.14234e-05	2.09834e-06	0	0	0	0	0	0	0	0	0	0	0	0	Archaea	Thermoplasmatota	Thermoplasmata	Marine Group II
OTU_48160	No	0	0	0	0	2	0	0	0	0	0	0	0	0	0	0	0	0	0	0	0	0	0	2.14234e-05	0	0	0	0	0	0	0	0	0	0	0	0	0	Archaea	Thermoplasmatota	Thermoplasmata	Marine Group II
OTU_48185	No	0	0	0	0	2	1	0	0	0	0	0	0	0	0	0	0	0	0	0	0	0	0	2.14234e-05	2.09834e-06	0	0	0	0	0	0	0	0	0	0	0	0	Archaea	Thermoplasmatota	Thermoplasmata	Marine Group II
OTU_48754	No	0	0	0	0	3	0	0	0	0	0	0	0	0	0	0	0	0	0	0	0	0	0	3.21351e-05	0	0	0	0	0	0	0	0	0	0	0	0	0	Archaea	Thermoplasmatota	Thermoplasmata	Marine Group II
OTU_48980	No	0	0	0	0	2	0	0	0	0	0	0	0	0	0	0	0	0	0	0	0	0	0	2.14234e-05	0	0	0	0	0	0	0	0	0	0	0	0	0	Archaea	Thermoplasmatota	Thermoplasmata	Marine Group II
OTU_49866	No	0	0	0	0	1	1	0	0	0	0	0	0	0	0	0	0	0	0	0	0	0	0	1.07117e-05	2.09834e-06	0	0	0	0	0	0	0	0	0	0	0	0	Archaea	Thermoplasmatota	Thermoplasmata	Marine Group II
OTU_50362	No	1	0	0	0	0	1	0	0	0	0	0	0	0	0	0	0	0	0	2.60938e-06	0	0	0	0	2.09834e-06	0	0	0	0	0	0	0	0	0	0	0	0	Archaea	Thermoplasmatota	Thermoplasmata	Marine Group II
OTU_50576	No	0	0	0	0	1	2	0	0	0	0	0	0	0	0	0	0	0	0	0	0	0	0	1.07117e-05	4.19668e-06	0	0	0	0	0	0	0	0	0	0	0	0	Archaea	Thermoplasmatota	Thermoplasmata	Marine Group II
OTU_52845	No	1	0	0	0	0	1	0	0	0	0	0	0	0	0	0	0	0	0	2.60938e-06	0	0	0	0	2.09834e-06	0	0	0	0	0	0	0	0	0	0	0	0	Archaea	Thermoplasmatota	Thermoplasmata	Marine Group II
OTU_52986	No	1	0	0	0	1	0	0	0	0	0	0	0	0	0	0	0	0	0	2.60938e-06	0	0	0	1.07117e-05	0	0	0	0	0	0	0	0	0	0	0	0	0	Archaea	Thermoplasmatota	Thermoplasmata	Marine Group II
OTU_53751	No	0	0	0	0	3	5	0	0	0	0	0	0	0	0	0	0	0	1	0	0	0	0	3.21351e-05	1.04917e-05	0	0	0	0	0	0	0	0	0	0	0	2.20051e-05	Archaea	Thermoplasmatota	Thermoplasmata	Marine Group II
OTU_54010	No	1	0	1	0	0	0	0	0	0	0	0	0	0	0	0	0	0	0	2.60938e-06	0	9.86904e-06	0	0	0	0	0	0	0	0	0	0	0	0	0	0	0	Archaea	Thermoplasmatota	Thermoplasmata	Marine Group II
OTU_54677	No	0	0	0	0	2	0	0	0	0	0	0	0	0	0	0	0	0	0	0	0	0	0	2.14234e-05	0	0	0	0	0	0	0	0	0	0	0	0	0	Archaea	Thermoplasmatota	Thermoplasmata	Marine Group II
OTU_54690	No	0	0	0	1	0	3	0	0	0	0	0	0	0	0	0	0	0	0	0	0	0	8.17875e-06	0	6.29502e-06	0	0	0	0	0	0	0	0	0	0	0	0	Archaea	Thermoplasmatota	Thermoplasmata	Marine Group II
OTU_54978	No	2	2	0	0	0	0	0	0	0	0	0	0	0	0	0	0	0	0	5.21876e-06	2.08307e-05	0	0	0	0	0	0	0	0	0	0	0	0	0	0	0	0	Archaea	Thermoplasmatota	Thermoplasmata	Marine Group II
OTU_55343	No	0	0	0	0	1	1	0	0	0	0	0	0	0	0	0	0	0	0	0	0	0	0	1.07117e-05	2.09834e-06	0	0	0	0	0	0	0	0	0	0	0	0	Archaea	Thermoplasmatota	Thermoplasmata	Marine Group II
OTU_55413	No	0	0	0	2	2	0	0	0	0	0	0	0	0	0	0	0	0	0	0	0	0	1.63575e-05	2.14234e-05	0	0	0	0	0	0	0	0	0	0	0	0	0	Archaea	Thermoplasmatota	Thermoplasmata	Marine Group II
OTU_56315	No	0	0	0	0	2	1	0	0	0	0	0	0	0	0	0	0	0	0	0	0	0	0	2.14234e-05	2.09834e-06	0	0	0	0	0	0	0	0	0	0	0	0	Archaea	Thermoplasmatota	Thermoplasmata	Marine Group II
OTU_56612	No	0	0	0	0	1	1	0	0	0	0	0	0	0	0	0	0	0	0	0	0	0	0	1.07117e-05	2.09834e-06	0	0	0	0	0	0	0	0	0	0	0	0	Archaea	Thermoplasmatota	Thermoplasmata	Marine Group II
OTU_57418	No	0	0	0	0	0	2	0	0	0	0	0	0	0	0	0	0	0	0	0	0	0	0	0	4.19668e-06	0	0	0	0	0	0	0	0	0	0	0	0	Archaea	Thermoplasmatota	Thermoplasmata	Marine Group II
OTU_57724	No	1	0	0	0	0	1	0	0	0	0	0	0	0	0	0	0	0	0	2.60938e-06	0	0	0	0	2.09834e-06	0	0	0	0	0	0	0	0	0	0	0	0	Archaea	Thermoplasmatota	Thermoplasmata	Marine Group II
OTU_57908	No	0	0	1	1	0	0	0	0	0	0	0	0	0	0	0	0	0	0	0	0	9.86904e-06	8.17875e-06	0	0	0	0	0	0	0	0	0	0	0	0	0	0	Archaea	Thermoplasmatota	Thermoplasmata	Marine Group II
OTU_59196	No	2	0	0	0	0	0	0	0	0	0	1	0	0	0	0	0	0	0	5.21876e-06	0	0	0	0	0	0	0	0	0	1.92152e-05	0	0	0	0	0	0	0	Archaea	Thermoplasmatota	Thermoplasmata	Marine Group II
OTU_59216	No	7	0	3	8	7	24	1	0	0	0	0	0	0	0	0	1	0	2	1.82657e-05	0	2.96071e-05	6.543e-05	7.49818e-05	5.03602e-05	9.88856e-06	0	0	0	0	0	0	0	0	4.807e-05	0	4.40102e-05	Archaea	Thermoplasmatota	Thermoplasmata	Marine Group II
OTU_59380	No	0	0	0	1	13	1	0	0	0	0	0	0	0	0	0	0	0	0	0	0	0	8.17875e-06	0.000139252	2.09834e-06	0	0	0	0	0	0	0	0	0	0	0	0	Archaea	Thermoplasmatota	Thermoplasmata	Marine Group II
OTU_59440	No	0	0	0	0	0	2	0	0	0	0	0	0	0	0	0	0	0	0	0	0	0	0	0	4.19668e-06	0	0	0	0	0	0	0	0	0	0	0	0	Archaea	Thermoplasmatota	Thermoplasmata	Marine Group II
OTU_61936	No	2	0	0	0	0	0	0	0	0	0	0	0	0	0	0	0	0	0	5.21876e-06	0	0	0	0	0	0	0	0	0	0	0	0	0	0	0	0	0	Archaea	Thermoplasmatota	Thermoplasmata	Marine Group II
OTU_61958	No	2	0	1	0	0	0	0	0	0	0	0	0	0	0	0	0	0	0	5.21876e-06	0	9.86904e-06	0	0	0	0	0	0	0	0	0	0	0	0	0	0	0	Archaea	Thermoplasmatota	Thermoplasmata	Marine Group II
OTU_62218	No	0	0	0	0	0	3	0	0	0	0	0	0	0	0	0	0	0	0	0	0	0	0	0	6.29502e-06	0	0	0	0	0	0	0	0	0	0	0	0	Archaea	Thermoplasmatota	Thermoplasmata	Marine Group II
OTU_62414	No	0	0	0	0	1	4	2	0	0	0	0	0	0	0	0	0	0	0	0	0	0	0	1.07117e-05	8.39336e-06	1.97771e-05	0	0	0	0	0	0	0	0	0	0	0	Archaea	Thermoplasmatota	Thermoplasmata	Marine Group II
OTU_62512	No	1	1	0	0	0	5	0	0	0	0	0	0	0	0	0	0	0	0	2.60938e-06	1.04154e-05	0	0	0	1.04917e-05	0	0	0	0	0	0	0	0	0	0	0	0	Archaea	Thermoplasmatota	Thermoplasmata	Marine Group II
OTU_62761	No	0	0	0	1	0	0	0	0	0	0	0	0	0	0	0	0	1	0	0	0	0	8.17875e-06	0	0	0	0	0	0	0	0	0	0	0	0	4.58127e-05	0	Archaea	Thermoplasmatota	Thermoplasmata	Marine Group II
OTU_63755	No	1	0	0	0	0	2	0	0	0	0	0	0	0	0	0	0	0	0	2.60938e-06	0	0	0	0	4.19668e-06	0	0	0	0	0	0	0	0	0	0	0	0	Archaea	Thermoplasmatota	Thermoplasmata	Marine Group II
OTU_65712	No	1	0	0	0	0	1	0	0	0	0	0	0	0	0	0	0	0	0	2.60938e-06	0	0	0	0	2.09834e-06	0	0	0	0	0	0	0	0	0	0	0	0	Archaea	Thermoplasmatota	Thermoplasmata	Marine Group II
OTU_68482	No	0	0	0	1	3	0	0	0	0	0	0	0	0	0	0	0	0	0	0	0	0	8.17875e-06	3.21351e-05	0	0	0	0	0	0	0	0	0	0	0	0	0	Archaea	Thermoplasmatota	Thermoplasmata	Marine Group II
OTU_69186	No	0	0	0	0	0	2	0	0	0	0	0	0	0	0	0	0	0	0	0	0	0	0	0	4.19668e-06	0	0	0	0	0	0	0	0	0	0	0	0	Archaea	Thermoplasmatota	Thermoplasmata	Marine Group II
OTU_69545	No	0	1	1	0	0	1	0	0	0	0	0	0	0	0	0	0	0	0	0	1.04154e-05	9.86904e-06	0	0	2.09834e-06	0	0	0	0	0	0	0	0	0	0	0	0	Archaea	Thermoplasmatota	Thermoplasmata	Marine Group II
OTU_69863	No	0	0	0	0	2	0	0	0	0	0	0	0	0	0	0	0	0	0	0	0	0	0	2.14234e-05	0	0	0	0	0	0	0	0	0	0	0	0	0	Archaea	Thermoplasmatota	Thermoplasmata	Marine Group II
OTU_69998	No	0	0	0	1	3	1	0	0	0	0	0	0	0	0	0	0	0	0	0	0	0	8.17875e-06	3.21351e-05	2.09834e-06	0	0	0	0	0	0	0	0	0	0	0	0	Archaea	Thermoplasmatota	Thermoplasmata	Marine Group II
OTU_70535	No	2	0	0	0	0	1	0	0	0	0	0	0	0	0	0	0	0	0	5.21876e-06	0	0	0	0	2.09834e-06	0	0	0	0	0	0	0	0	0	0	0	0	Archaea	Thermoplasmatota	Thermoplasmata	Marine Group II
OTU_70849	No	1	0	0	0	0	1	0	0	0	0	0	0	0	0	0	0	0	0	2.60938e-06	0	0	0	0	2.09834e-06	0	0	0	0	0	0	0	0	0	0	0	0	Archaea	Thermoplasmatota	Thermoplasmata	Marine Group II
OTU_71499	No	0	0	0	0	1	1	0	0	0	0	0	0	0	0	0	0	0	0	0	0	0	0	1.07117e-05	2.09834e-06	0	0	0	0	0	0	0	0	0	0	0	0	Archaea	Thermoplasmatota	Thermoplasmata	Marine Group II
OTU_71578	No	0	0	0	0	2	0	0	0	0	0	0	0	0	0	0	0	0	0	0	0	0	0	2.14234e-05	0	0	0	0	0	0	0	0	0	0	0	0	0	Archaea	Thermoplasmatota	Thermoplasmata	Marine Group II
OTU_71645	No	0	0	0	1	1	3	1	0	0	0	0	0	0	0	0	0	0	0	0	0	0	8.17875e-06	1.07117e-05	6.29502e-06	9.88856e-06	0	0	0	0	0	0	0	0	0	0	0	Archaea	Thermoplasmatota	Thermoplasmata	Marine Group II
OTU_72428	No	1	1	1	0	0	0	0	0	0	0	0	0	0	0	0	0	0	0	2.60938e-06	1.04154e-05	9.86904e-06	0	0	0	0	0	0	0	0	0	0	0	0	0	0	0	Archaea	Thermoplasmatota	Thermoplasmata	Marine Group II
OTU_72680	No	3	0	0	0	0	0	0	0	0	0	0	0	0	0	0	0	0	0	7.82814e-06	0	0	0	0	0	0	0	0	0	0	0	0	0	0	0	0	0	Archaea	Thermoplasmatota	Thermoplasmata	Marine Group II
OTU_72991	No	0	0	0	0	0	2	0	0	0	0	0	0	0	0	0	0	0	2	0	0	0	0	0	4.19668e-06	0	0	0	0	0	0	0	0	0	0	0	4.40102e-05	Archaea	Thermoplasmatota	Thermoplasmata	Marine Group II
OTU_73124	No	0	0	0	1	1	3	0	0	0	0	0	0	0	0	0	0	0	0	0	0	0	8.17875e-06	1.07117e-05	6.29502e-06	0	0	0	0	0	0	0	0	0	0	0	0	Archaea	Thermoplasmatota	Thermoplasmata	Marine Group II
OTU_73368	No	0	0	0	0	2	0	0	0	0	0	0	0	0	0	0	2	0	0	0	0	0	0	2.14234e-05	0	0	0	0	0	0	0	0	0	0	9.614e-05	0	0	Archaea	Thermoplasmatota	Thermoplasmata	Marine Group II
OTU_73876	No	0	0	0	0	0	0	0	0	0	0	0	0	0	0	0	0	0	2	0	0	0	0	0	0	0	0	0	0	0	0	0	0	0	0	0	4.40102e-05	Archaea	Thermoplasmatota	Thermoplasmata	Marine Group II
OTU_74351	No	2	0	0	0	0	1	0	0	0	0	0	0	0	0	0	0	0	0	5.21876e-06	0	0	0	0	2.09834e-06	0	0	0	0	0	0	0	0	0	0	0	0	Archaea	Thermoplasmatota	Thermoplasmata	Marine Group II
OTU_76236	No	2	0	0	0	0	0	0	0	0	0	0	0	0	0	0	0	0	0	5.21876e-06	0	0	0	0	0	0	0	0	0	0	0	0	0	0	0	0	0	Archaea	Thermoplasmatota	Thermoplasmata	Marine Group II
OTU_80405	No	0	0	0	0	3	1	0	0	0	0	0	0	0	0	0	0	0	0	0	0	0	0	3.21351e-05	2.09834e-06	0	0	0	0	0	0	0	0	0	0	0	0	Archaea	Thermoplasmatota	Thermoplasmata	Marine Group II
OTU_80533	No	30	0	0	0	0	0	0	0	0	0	0	0	0	0	0	0	0	0	7.82814e-05	0	0	0	0	0	0	0	0	0	0	0	0	0	0	0	0	0	Archaea	Thermoplasmatota	Thermoplasmata	Marine Group II
OTU_81423	No	0	0	0	1	0	3	0	0	0	0	0	0	0	0	0	0	0	0	0	0	0	8.17875e-06	0	6.29502e-06	0	0	0	0	0	0	0	0	0	0	0	0	Archaea	Thermoplasmatota	Thermoplasmata	Marine Group II
OTU_81631	No	0	0	0	1	1	0	0	0	0	0	0	0	0	0	0	0	0	0	0	0	0	8.17875e-06	1.07117e-05	0	0	0	0	0	0	0	0	0	0	0	0	0	Archaea	Thermoplasmatota	Thermoplasmata	Marine Group II
OTU_82209	No	2	0	0	0	0	0	0	0	0	0	0	0	0	0	0	0	0	0	5.21876e-06	0	0	0	0	0	0	0	0	0	0	0	0	0	0	0	0	0	Archaea	Thermoplasmatota	Thermoplasmata	Marine Group II
OTU_82246	No	1	0	0	0	0	1	0	0	0	0	0	0	0	0	0	0	0	0	2.60938e-06	0	0	0	0	2.09834e-06	0	0	0	0	0	0	0	0	0	0	0	0	Archaea	Thermoplasmatota	Thermoplasmata	Marine Group II
OTU_83233	No	0	0	0	0	2	0	0	0	0	0	0	0	0	0	0	0	0	0	0	0	0	0	2.14234e-05	0	0	0	0	0	0	0	0	0	0	0	0	0	Archaea	Thermoplasmatota	Thermoplasmata	Marine Group II
OTU_83319	No	0	0	0	0	2	1	0	0	0	0	0	0	0	0	0	0	0	0	0	0	0	0	2.14234e-05	2.09834e-06	0	0	0	0	0	0	0	0	0	0	0	0	Archaea	Thermoplasmatota	Thermoplasmata	Marine Group II
OTU_83425	No	0	0	0	0	0	1	1	0	0	0	0	0	0	0	0	0	0	0	0	0	0	0	0	2.09834e-06	9.88856e-06	0	0	0	0	0	0	0	0	0	0	0	Archaea	Thermoplasmatota	Thermoplasmata	Marine Group II
OTU_83684	No	0	0	0	1	0	1	0	0	0	0	0	0	0	0	0	0	0	0	0	0	0	8.17875e-06	0	2.09834e-06	0	0	0	0	0	0	0	0	0	0	0	0	Archaea	Thermoplasmatota	Thermoplasmata	Marine Group II
OTU_83978	No	3	0	0	0	0	0	0	0	0	0	0	0	0	0	0	0	0	0	7.82814e-06	0	0	0	0	0	0	0	0	0	0	0	0	0	0	0	0	0	Archaea	Thermoplasmatota	Thermoplasmata	Marine Group II
OTU_84550	No	0	0	0	0	0	2	0	0	0	0	0	0	0	0	0	0	0	0	0	0	0	0	0	4.19668e-06	0	0	0	0	0	0	0	0	0	0	0	0	Archaea	Thermoplasmatota	Thermoplasmata	Marine Group II
OTU_84595	No	0	0	0	0	2	1	0	0	0	0	0	0	0	0	0	0	0	0	0	0	0	0	2.14234e-05	2.09834e-06	0	0	0	0	0	0	0	0	0	0	0	0	Archaea	Thermoplasmatota	Thermoplasmata	Marine Group II
OTU_84904	No	3	0	0	0	0	0	0	0	0	0	1	0	0	2	0	0	0	0	7.82814e-06	0	0	0	0	0	0	0	0	0	1.92152e-05	0	0	2.38732e-05	0	0	0	0	Archaea	Thermoplasmatota	Thermoplasmata	Marine Group II
OTU_84916	No	1	0	0	0	0	1	0	0	0	0	0	0	0	0	0	0	0	0	2.60938e-06	0	0	0	0	2.09834e-06	0	0	0	0	0	0	0	0	0	0	0	0	Archaea	Thermoplasmatota	Thermoplasmata	Marine Group II
OTU_85097	No	2	0	0	0	0	0	0	0	0	0	0	0	0	0	0	0	0	0	5.21876e-06	0	0	0	0	0	0	0	0	0	0	0	0	0	0	0	0	0	Archaea	Thermoplasmatota	Thermoplasmata	Marine Group II
OTU_85226	No	0	0	0	2	0	0	0	0	0	0	0	0	0	0	0	0	0	0	0	0	0	1.63575e-05	0	0	0	0	0	0	0	0	0	0	0	0	0	0	Archaea	Thermoplasmatota	Thermoplasmata	Marine Group II
OTU_85801	No	0	0	0	0	1	25	3	0	0	0	0	0	0	0	0	0	0	0	0	0	0	0	1.07117e-05	5.24585e-05	2.96657e-05	0	0	0	0	0	0	0	0	0	0	0	Archaea	Thermoplasmatota	Thermoplasmata	Marine Group II
OTU_86259	No	2	0	0	0	0	0	0	0	0	0	0	0	0	0	0	0	0	0	5.21876e-06	0	0	0	0	0	0	0	0	0	0	0	0	0	0	0	0	0	Archaea	Thermoplasmatota	Thermoplasmata	Marine Group II
OTU_86316	No	0	0	0	0	1	1	0	0	0	0	0	0	0	0	0	0	0	0	0	0	0	0	1.07117e-05	2.09834e-06	0	0	0	0	0	0	0	0	0	0	0	0	Archaea	Thermoplasmatota	Thermoplasmata	Marine Group II
OTU_86492	No	2	0	0	0	0	0	0	0	0	0	0	0	0	0	0	0	0	0	5.21876e-06	0	0	0	0	0	0	0	0	0	0	0	0	0	0	0	0	0	Archaea	Thermoplasmatota	Thermoplasmata	Marine Group II
OTU_86509	No	2	0	0	0	0	1	0	0	0	0	0	0	0	0	0	0	0	0	5.21876e-06	0	0	0	0	2.09834e-06	0	0	0	0	0	0	0	0	0	0	0	0	Archaea	Thermoplasmatota	Thermoplasmata	Marine Group II
OTU_87654	No	0	0	0	0	1	1	0	0	0	0	0	0	0	0	0	0	0	0	0	0	0	0	1.07117e-05	2.09834e-06	0	0	0	0	0	0	0	0	0	0	0	0	Archaea	Thermoplasmatota	Thermoplasmata	Marine Group II
OTU_87834	No	0	0	0	1	0	1	0	0	0	0	0	0	0	0	0	0	0	0	0	0	0	8.17875e-06	0	2.09834e-06	0	0	0	0	0	0	0	0	0	0	0	0	Archaea	Thermoplasmatota	Thermoplasmata	Marine Group II
OTU_89488	No	1	0	0	0	0	1	0	0	0	0	0	0	0	0	0	0	0	0	2.60938e-06	0	0	0	0	2.09834e-06	0	0	0	0	0	0	0	0	0	0	0	0	Archaea	Thermoplasmatota	Thermoplasmata	Marine Group II
OTU_89512	No	2	0	0	0	0	0	0	0	0	0	0	0	0	0	0	0	0	0	5.21876e-06	0	0	0	0	0	0	0	0	0	0	0	0	0	0	0	0	0	Archaea	Thermoplasmatota	Thermoplasmata	Marine Group II
OTU_89703	No	2	0	0	0	0	0	0	0	0	0	0	0	0	0	0	0	0	0	5.21876e-06	0	0	0	0	0	0	0	0	0	0	0	0	0	0	0	0	0	Archaea	Thermoplasmatota	Thermoplasmata	Marine Group II
OTU_90088	No	0	0	0	1	6	1	0	0	0	0	0	0	0	0	0	0	0	0	0	0	0	8.17875e-06	6.42701e-05	2.09834e-06	0	0	0	0	0	0	0	0	0	0	0	0	Archaea	Thermoplasmatota	Thermoplasmata	Marine Group II
OTU_90089	No	0	0	0	1	2	0	0	0	0	0	0	0	0	0	0	0	0	0	0	0	0	8.17875e-06	2.14234e-05	0	0	0	0	0	0	0	0	0	0	0	0	0	Archaea	Thermoplasmatota	Thermoplasmata	Marine Group II
OTU_90561	No	0	0	0	0	0	2	0	0	0	0	0	0	0	0	0	0	0	1	0	0	0	0	0	4.19668e-06	0	0	0	0	0	0	0	0	0	0	0	2.20051e-05	Archaea	Thermoplasmatota	Thermoplasmata	Marine Group II
OTU_90753	No	1	0	0	0	0	1	0	0	0	0	0	0	0	0	0	0	0	0	2.60938e-06	0	0	0	0	2.09834e-06	0	0	0	0	0	0	0	0	0	0	0	0	Archaea	Thermoplasmatota	Thermoplasmata	Marine Group II
OTU_90913	No	46	6	6	0	0	0	0	0	0	0	8	3	3	35	0	0	0	0	0.000120031	6.24922e-05	5.92142e-05	0	0	0	0	0	0	0	0.000153722	7.42427e-05	4.74391e-05	0.000417781	0	0	0	0	Archaea	Thermoplasmatota	Thermoplasmata	Marine Group II
OTU_91185	No	1	0	0	0	0	1	0	0	0	0	0	0	0	0	0	0	0	0	2.60938e-06	0	0	0	0	2.09834e-06	0	0	0	0	0	0	0	0	0	0	0	0	Archaea	Thermoplasmatota	Thermoplasmata	Marine Group II
OTU_91385	No	7	0	0	0	0	1	0	0	0	0	0	0	0	0	0	0	0	0	1.82657e-05	0	0	0	0	2.09834e-06	0	0	0	0	0	0	0	0	0	0	0	0	Archaea	Thermoplasmatota	Thermoplasmata	Marine Group II
OTU_91561	No	0	0	0	1	0	1	0	0	0	0	0	0	0	0	0	0	0	0	0	0	0	8.17875e-06	0	2.09834e-06	0	0	0	0	0	0	0	0	0	0	0	0	Archaea	Thermoplasmatota	Thermoplasmata	Marine Group II
OTU_91853	No	2	0	0	0	0	0	0	0	0	0	0	0	0	0	0	0	0	0	5.21876e-06	0	0	0	0	0	0	0	0	0	0	0	0	0	0	0	0	0	Archaea	Thermoplasmatota	Thermoplasmata	Marine Group II
OTU_93703	No	0	0	0	0	0	2	1	0	0	0	0	0	0	0	0	0	0	4	0	0	0	0	0	4.19668e-06	9.88856e-06	0	0	0	0	0	0	0	0	0	0	8.80204e-05	Archaea	Thermoplasmatota	Thermoplasmata	Marine Group II
OTU_94328	No	0	0	0	0	0	1	0	0	0	0	0	1	0	0	0	0	0	0	0	0	0	0	0	2.09834e-06	0	0	0	0	0	2.47476e-05	0	0	0	0	0	0	Archaea	Thermoplasmatota	Thermoplasmata	Marine Group II
OTU_94429	No	0	0	0	0	1	8	0	0	0	0	0	0	0	0	0	0	0	0	0	0	0	0	1.07117e-05	1.67867e-05	0	0	0	0	0	0	0	0	0	0	0	0	Archaea	Thermoplasmatota	Thermoplasmata	Marine Group II
OTU_94794	No	0	0	0	0	0	61	13	2	0	0	0	0	0	0	0	0	0	22	0	0	0	0	0	0.000127999	0.000128551	5.20413e-05	0	0	0	0	0	0	0	0	0	0.000484112	Archaea	Thermoplasmatota	Thermoplasmata	Marine Group II
OTU_94875	No	1	1	0	1	0	1	0	0	0	0	0	0	0	0	0	0	0	0	2.60938e-06	1.04154e-05	0	8.17875e-06	0	2.09834e-06	0	0	0	0	0	0	0	0	0	0	0	0	Archaea	Thermoplasmatota	Thermoplasmata	Marine Group II
OTU_95203	No	1	0	1	0	0	0	0	0	0	0	1	0	0	1	0	0	0	0	2.60938e-06	0	9.86904e-06	0	0	0	0	0	0	0	1.92152e-05	0	0	1.19366e-05	0	0	0	0	Archaea	Thermoplasmatota	Thermoplasmata	Marine Group II
OTU_95644	No	1	3	5	0	0	0	0	0	0	0	0	0	0	0	0	0	0	0	2.60938e-06	3.12461e-05	4.93452e-05	0	0	0	0	0	0	0	0	0	0	0	0	0	0	0	Archaea	Thermoplasmatota	Thermoplasmata	Marine Group II
OTU_95988	No	0	0	0	0	0	2	0	0	0	0	0	0	0	0	0	0	0	0	0	0	0	0	0	4.19668e-06	0	0	0	0	0	0	0	0	0	0	0	0	Archaea	Thermoplasmatota	Thermoplasmata	Marine Group II
OTU_96292	No	0	0	0	0	0	2	0	0	0	0	0	0	0	0	0	0	0	0	0	0	0	0	0	4.19668e-06	0	0	0	0	0	0	0	0	0	0	0	0	Archaea	Thermoplasmatota	Thermoplasmata	Marine Group II
OTU_96309	No	2	1	0	0	0	0	0	0	0	0	0	0	0	0	0	0	0	0	5.21876e-06	1.04154e-05	0	0	0	0	0	0	0	0	0	0	0	0	0	0	0	0	Archaea	Thermoplasmatota	Thermoplasmata	Marine Group II
OTU_96395	No	2	0	0	0	0	3	1	0	0	0	0	0	0	0	0	0	0	0	5.21876e-06	0	0	0	0	6.29502e-06	9.88856e-06	0	0	0	0	0	0	0	0	0	0	0	Archaea	Thermoplasmatota	Thermoplasmata	Marine Group II
OTU_96572	No	1	0	0	0	0	2	0	0	0	0	0	0	0	0	0	0	0	0	2.60938e-06	0	0	0	0	4.19668e-06	0	0	0	0	0	0	0	0	0	0	0	0	Archaea	Thermoplasmatota	Thermoplasmata	Marine Group II
OTU_97121	No	0	0	0	0	0	0	0	0	0	1	0	1	0	0	0	0	0	0	0	0	0	0	0	0	0	0	0	2.37693e-05	0	2.47476e-05	0	0	0	0	0	0	Archaea	Thermoplasmatota	Thermoplasmata	Marine Group II
OTU_97408	No	0	0	0	0	1	0	0	0	0	0	0	0	0	0	0	0	0	3	0	0	0	0	1.07117e-05	0	0	0	0	0	0	0	0	0	0	0	0	6.60153e-05	Archaea	Thermoplasmatota	Thermoplasmata	Marine Group II
OTU_97422	No	0	1	0	0	0	0	0	0	0	0	0	0	0	0	0	0	0	1	0	1.04154e-05	0	0	0	0	0	0	0	0	0	0	0	0	0	0	0	2.20051e-05	Archaea	Thermoplasmatota	Thermoplasmata	Marine Group II
OTU_97473	No	0	0	0	0	1	1	0	0	0	0	0	0	0	0	0	0	0	0	0	0	0	0	1.07117e-05	2.09834e-06	0	0	0	0	0	0	0	0	0	0	0	0	Archaea	Thermoplasmatota	Thermoplasmata	Marine Group II
OTU_97655	No	0	0	0	0	0	0	2	0	0	0	0	0	0	0	0	0	0	0	0	0	0	0	0	0	1.97771e-05	0	0	0	0	0	0	0	0	0	0	0	Archaea	Thermoplasmatota	Thermoplasmata	Marine Group II
OTU_98211	No	0	0	0	1	0	4	0	0	0	0	0	0	0	0	0	0	0	2	0	0	0	8.17875e-06	0	8.39336e-06	0	0	0	0	0	0	0	0	0	0	0	4.40102e-05	Archaea	Thermoplasmatota	Thermoplasmata	Marine Group II
OTU_99351	No	0	0	0	0	0	10	2	0	0	0	0	0	0	0	0	0	0	0	0	0	0	0	0	2.09834e-05	1.97771e-05	0	0	0	0	0	0	0	0	0	0	0	Archaea	Thermoplasmatota	Thermoplasmata	Marine Group II
OTU_99530	No	5	0	0	0	0	0	0	0	0	0	0	0	0	0	0	0	0	0	1.30469e-05	0	0	0	0	0	0	0	0	0	0	0	0	0	0	0	0	0	Archaea	Thermoplasmatota	Thermoplasmata	Marine Group II
OTU_101040	No	2	0	0	0	0	0	0	0	0	0	0	0	0	0	0	0	0	0	5.21876e-06	0	0	0	0	0	0	0	0	0	0	0	0	0	0	0	0	0	Archaea	Thermoplasmatota	Thermoplasmata	Marine Group II
OTU_102214	No	0	0	0	0	0	2	0	0	0	0	0	0	0	0	0	0	0	0	0	0	0	0	0	4.19668e-06	0	0	0	0	0	0	0	0	0	0	0	0	Archaea	Thermoplasmatota	Thermoplasmata	Marine Group II
OTU_103802	No	0	0	0	0	2	7	0	0	0	0	0	0	0	0	0	0	0	1	0	0	0	0	2.14234e-05	1.46884e-05	0	0	0	0	0	0	0	0	0	0	0	2.20051e-05	Archaea	Thermoplasmatota	Thermoplasmata	Marine Group II
OTU_103915	No	1	0	0	0	0	3	0	0	0	0	0	0	0	0	0	0	0	0	2.60938e-06	0	0	0	0	6.29502e-06	0	0	0	0	0	0	0	0	0	0	0	0	Archaea	Thermoplasmatota	Thermoplasmata	Marine Group II
OTU_103936	No	32	9	22	16	0	133	31	2	0	0	0	1	0	10	15	8	1	22	8.35001e-05	9.37383e-05	0.000217119	0.00013086	0	0.000279079	0.000306545	5.20413e-05	0	0	0	2.47476e-05	0	0.000119366	0.000354904	0.00038456	4.58127e-05	0.000484112	Archaea	Thermoplasmatota	Thermoplasmata	Marine Group II
OTU_104785	No	0	0	0	6	1	2	0	1	0	0	0	0	0	0	0	0	0	0	0	0	0	4.90725e-05	1.07117e-05	4.19668e-06	0	2.60207e-05	0	0	0	0	0	0	0	0	0	0	Archaea	Thermoplasmatota	Thermoplasmata	Marine Group II
OTU_105077	No	0	0	0	1	2	2	0	0	0	0	0	0	0	0	0	0	0	0	0	0	0	8.17875e-06	2.14234e-05	4.19668e-06	0	0	0	0	0	0	0	0	0	0	0	0	Archaea	Thermoplasmatota	Thermoplasmata	Marine Group II
OTU_105436	No	2	0	0	0	0	0	0	0	0	0	0	0	0	0	0	0	0	0	5.21876e-06	0	0	0	0	0	0	0	0	0	0	0	0	0	0	0	0	0	Archaea	Thermoplasmatota	Thermoplasmata	Marine Group II
OTU_105718	No	2	0	0	0	0	0	0	0	0	0	0	0	0	0	0	0	0	0	5.21876e-06	0	0	0	0	0	0	0	0	0	0	0	0	0	0	0	0	0	Archaea	Thermoplasmatota	Thermoplasmata	Marine Group II
OTU_106390	No	0	0	0	0	2	2	0	0	0	0	0	0	0	0	0	0	0	0	0	0	0	0	2.14234e-05	4.19668e-06	0	0	0	0	0	0	0	0	0	0	0	0	Archaea	Thermoplasmatota	Thermoplasmata	Marine Group II
OTU_106769	No	0	0	0	0	0	3	0	0	0	0	0	0	0	0	0	0	0	0	0	0	0	0	0	6.29502e-06	0	0	0	0	0	0	0	0	0	0	0	0	Archaea	Thermoplasmatota	Thermoplasmata	Marine Group II
OTU_106846	No	2	0	0	0	0	1	0	0	0	0	0	0	0	0	0	0	0	0	5.21876e-06	0	0	0	0	2.09834e-06	0	0	0	0	0	0	0	0	0	0	0	0	Archaea	Thermoplasmatota	Thermoplasmata	Marine Group II
OTU_107336	No	0	0	0	0	11	1	0	0	0	0	0	0	0	0	0	0	0	0	0	0	0	0	0.000117829	2.09834e-06	0	0	0	0	0	0	0	0	0	0	0	0	Archaea	Thermoplasmatota	Thermoplasmata	Marine Group II
OTU_107581	No	2	0	0	0	0	0	0	0	0	0	0	0	0	0	0	0	0	0	5.21876e-06	0	0	0	0	0	0	0	0	0	0	0	0	0	0	0	0	0	Archaea	Thermoplasmatota	Thermoplasmata	Marine Group II
OTU_107806	No	1	0	0	1	0	3	0	0	1	0	0	0	0	0	0	0	0	0	2.60938e-06	0	0	8.17875e-06	0	6.29502e-06	0	0	3.82702e-05	0	0	0	0	0	0	0	0	0	Archaea	Thermoplasmatota	Thermoplasmata	Marine Group II
OTU_108040	No	1	1	0	0	0	1	2	0	0	0	0	0	0	0	0	0	0	0	2.60938e-06	1.04154e-05	0	0	0	2.09834e-06	1.97771e-05	0	0	0	0	0	0	0	0	0	0	0	Archaea	Thermoplasmatota	Thermoplasmata	Marine Group II
OTU_108210	No	1	0	0	1	0	0	0	0	0	0	0	0	0	0	0	0	0	0	2.60938e-06	0	0	8.17875e-06	0	0	0	0	0	0	0	0	0	0	0	0	0	0	Archaea	Thermoplasmatota	Thermoplasmata	Marine Group II
OTU_108718	No	1	0	0	0	0	1	0	0	0	0	0	0	0	0	0	0	0	0	2.60938e-06	0	0	0	0	2.09834e-06	0	0	0	0	0	0	0	0	0	0	0	0	Archaea	Thermoplasmatota	Thermoplasmata	Marine Group II
OTU_108764	No	0	0	0	0	2	7	1	0	0	0	0	0	0	0	0	0	0	0	0	0	0	0	2.14234e-05	1.46884e-05	9.88856e-06	0	0	0	0	0	0	0	0	0	0	0	Archaea	Thermoplasmatota	Thermoplasmata	Marine Group II
OTU_109288	No	0	0	0	0	0	2	0	0	0	0	0	0	0	0	0	0	0	0	0	0	0	0	0	4.19668e-06	0	0	0	0	0	0	0	0	0	0	0	0	Archaea	Thermoplasmatota	Thermoplasmata	Marine Group II
OTU_109554	No	3	0	1	0	0	1	0	0	0	0	1	0	0	0	0	0	0	0	7.82814e-06	0	9.86904e-06	0	0	2.09834e-06	0	0	0	0	1.92152e-05	0	0	0	0	0	0	0	Archaea	Thermoplasmatota	Thermoplasmata	Marine Group II
OTU_109624	No	1	0	0	0	0	1	0	0	0	0	0	0	0	0	0	0	0	0	2.60938e-06	0	0	0	0	2.09834e-06	0	0	0	0	0	0	0	0	0	0	0	0	Archaea	Thermoplasmatota	Thermoplasmata	Marine Group II
OTU_109788	No	3	0	0	0	0	1	0	0	0	0	0	0	0	0	0	0	0	0	7.82814e-06	0	0	0	0	2.09834e-06	0	0	0	0	0	0	0	0	0	0	0	0	Archaea	Thermoplasmatota	Thermoplasmata	Marine Group II
OTU_110954	No	4	0	0	0	0	0	0	0	0	0	0	0	0	0	0	0	0	0	1.04375e-05	0	0	0	0	0	0	0	0	0	0	0	0	0	0	0	0	0	Archaea	Thermoplasmatota	Thermoplasmata	Marine Group II
OTU_111181	No	0	0	0	0	0	2	0	0	0	0	0	0	0	0	0	0	0	0	0	0	0	0	0	4.19668e-06	0	0	0	0	0	0	0	0	0	0	0	0	Archaea	Thermoplasmatota	Thermoplasmata	Marine Group II
OTU_111322	No	13	0	0	0	0	0	0	0	0	0	0	0	0	0	0	0	0	0	3.39219e-05	0	0	0	0	0	0	0	0	0	0	0	0	0	0	0	0	0	Archaea	Thermoplasmatota	Thermoplasmata	Marine Group II
OTU_111458	No	0	0	0	0	0	0	0	0	0	0	0	0	0	0	0	0	0	3	0	0	0	0	0	0	0	0	0	0	0	0	0	0	0	0	0	6.60153e-05	Archaea	Thermoplasmatota	Thermoplasmata	Marine Group II
OTU_111518	No	0	1	0	0	0	1	0	0	0	0	0	0	0	0	0	0	0	0	0	1.04154e-05	0	0	0	2.09834e-06	0	0	0	0	0	0	0	0	0	0	0	0	Archaea	Thermoplasmatota	Thermoplasmata	Marine Group II
OTU_111664	No	0	0	0	0	0	3	0	0	0	0	0	0	0	0	0	0	0	0	0	0	0	0	0	6.29502e-06	0	0	0	0	0	0	0	0	0	0	0	0	Archaea	Thermoplasmatota	Thermoplasmata	Marine Group II
OTU_112237	No	1	0	0	0	0	1	0	0	0	0	0	0	0	0	0	0	0	0	2.60938e-06	0	0	0	0	2.09834e-06	0	0	0	0	0	0	0	0	0	0	0	0	Archaea	Thermoplasmatota	Thermoplasmata	Marine Group II
OTU_112261	No	1	0	0	0	0	2	0	0	0	0	0	0	0	0	0	0	0	0	2.60938e-06	0	0	0	0	4.19668e-06	0	0	0	0	0	0	0	0	0	0	0	0	Archaea	Thermoplasmatota	Thermoplasmata	Marine Group II
OTU_112591	No	14	1	7	0	4	30	6	2	0	0	10	0	0	0	0	0	0	0	3.65313e-05	1.04154e-05	6.90833e-05	0	4.28467e-05	6.29502e-05	5.93313e-05	5.20413e-05	0	0	0.000192152	0	0	0	0	0	0	0	Archaea	Thermoplasmatota	Thermoplasmata	Marine Group II
OTU_112626	No	2	0	0	0	0	0	0	0	0	0	0	0	0	0	0	0	0	0	5.21876e-06	0	0	0	0	0	0	0	0	0	0	0	0	0	0	0	0	0	Archaea	Thermoplasmatota	Thermoplasmata	Marine Group II
OTU_112655	No	1	0	0	0	0	1	0	0	0	0	0	0	0	0	0	0	0	0	2.60938e-06	0	0	0	0	2.09834e-06	0	0	0	0	0	0	0	0	0	0	0	0	Archaea	Thermoplasmatota	Thermoplasmata	Marine Group II
OTU_112825	No	0	0	0	0	0	2	1	0	0	0	0	0	0	0	0	0	0	0	0	0	0	0	0	4.19668e-06	9.88856e-06	0	0	0	0	0	0	0	0	0	0	0	Archaea	Thermoplasmatota	Thermoplasmata	Marine Group II
OTU_113171	No	0	0	1	0	0	1	0	0	0	0	0	0	0	0	0	0	0	0	0	0	9.86904e-06	0	0	2.09834e-06	0	0	0	0	0	0	0	0	0	0	0	0	Archaea	Thermoplasmatota	Thermoplasmata	Marine Group II
OTU_113225	No	2	0	1	0	0	0	0	0	0	0	1	0	0	0	0	0	0	0	5.21876e-06	0	9.86904e-06	0	0	0	0	0	0	0	1.92152e-05	0	0	0	0	0	0	0	Archaea	Thermoplasmatota	Thermoplasmata	Marine Group II
OTU_114174	No	2	0	0	0	0	3	0	0	0	0	0	0	0	0	0	0	0	0	5.21876e-06	0	0	0	0	6.29502e-06	0	0	0	0	0	0	0	0	0	0	0	0	Archaea	Thermoplasmatota	Thermoplasmata	Marine Group II
OTU_114678	No	0	0	0	0	1	3	0	0	0	0	0	0	0	0	0	0	0	0	0	0	0	0	1.07117e-05	6.29502e-06	0	0	0	0	0	0	0	0	0	0	0	0	Archaea	Thermoplasmatota	Thermoplasmata	Marine Group II
OTU_117041	No	0	0	0	0	0	2	0	0	0	0	0	0	0	0	0	0	0	0	0	0	0	0	0	4.19668e-06	0	0	0	0	0	0	0	0	0	0	0	0	Archaea	Thermoplasmatota	Thermoplasmata	Marine Group II
OTU_117356	No	0	0	0	0	0	3	0	0	0	0	0	0	0	0	0	0	0	0	0	0	0	0	0	6.29502e-06	0	0	0	0	0	0	0	0	0	0	0	0	Archaea	Thermoplasmatota	Thermoplasmata	Marine Group II
OTU_117383	No	2	0	0	0	0	0	0	0	0	0	0	0	0	0	0	0	0	0	5.21876e-06	0	0	0	0	0	0	0	0	0	0	0	0	0	0	0	0	0	Archaea	Thermoplasmatota	Thermoplasmata	Marine Group II
OTU_117394	No	0	0	0	0	0	2	0	0	0	0	0	0	0	0	0	0	0	0	0	0	0	0	0	4.19668e-06	0	0	0	0	0	0	0	0	0	0	0	0	Archaea	Thermoplasmatota	Thermoplasmata	Marine Group II
OTU_117946	No	2	0	0	0	0	0	0	0	0	0	0	0	0	0	0	0	0	0	5.21876e-06	0	0	0	0	0	0	0	0	0	0	0	0	0	0	0	0	0	Archaea	Thermoplasmatota	Thermoplasmata	Marine Group II
OTU_118636	No	2	0	0	0	0	0	0	0	0	0	0	0	0	0	0	0	0	0	5.21876e-06	0	0	0	0	0	0	0	0	0	0	0	0	0	0	0	0	0	Archaea	Thermoplasmatota	Thermoplasmata	Marine Group II
OTU_118780	No	7	0	1	0	0	3	0	0	0	0	0	0	0	0	0	0	0	0	1.82657e-05	0	9.86904e-06	0	0	6.29502e-06	0	0	0	0	0	0	0	0	0	0	0	0	Archaea	Thermoplasmatota	Thermoplasmata	Marine Group II
OTU_118812	No	1	0	0	1	0	0	0	0	0	0	0	0	0	0	0	0	0	0	2.60938e-06	0	0	8.17875e-06	0	0	0	0	0	0	0	0	0	0	0	0	0	0	Archaea	Thermoplasmatota	Thermoplasmata	Marine Group II
OTU_118936	No	1	0	0	0	0	1	0	0	0	0	0	0	0	0	0	0	0	0	2.60938e-06	0	0	0	0	2.09834e-06	0	0	0	0	0	0	0	0	0	0	0	0	Archaea	Thermoplasmatota	Thermoplasmata	Marine Group II
OTU_119438	No	0	0	0	0	0	2	0	0	0	0	0	0	0	0	0	0	0	0	0	0	0	0	0	4.19668e-06	0	0	0	0	0	0	0	0	0	0	0	0	Archaea	Thermoplasmatota	Thermoplasmata	Marine Group II
OTU_119941	No	0	0	0	0	0	2	0	0	0	0	0	0	0	0	0	0	0	0	0	0	0	0	0	4.19668e-06	0	0	0	0	0	0	0	0	0	0	0	0	Archaea	Thermoplasmatota	Thermoplasmata	Marine Group II
OTU_120178	No	0	0	0	0	0	2	0	0	0	0	0	0	0	0	0	0	0	0	0	0	0	0	0	4.19668e-06	0	0	0	0	0	0	0	0	0	0	0	0	Archaea	Thermoplasmatota	Thermoplasmata	Marine Group II
OTU_120765	No	4	0	0	0	0	3	0	0	0	0	0	0	0	0	0	0	0	0	1.04375e-05	0	0	0	0	6.29502e-06	0	0	0	0	0	0	0	0	0	0	0	0	Archaea	Thermoplasmatota	Thermoplasmata	Marine Group II
OTU_121392	No	0	0	0	0	0	2	0	0	0	0	0	0	0	0	0	0	0	1	0	0	0	0	0	4.19668e-06	0	0	0	0	0	0	0	0	0	0	0	2.20051e-05	Archaea	Thermoplasmatota	Thermoplasmata	Marine Group II
OTU_122644	No	0	0	0	0	2	0	0	0	0	0	0	0	0	0	0	0	0	0	0	0	0	0	2.14234e-05	0	0	0	0	0	0	0	0	0	0	0	0	0	Archaea	Thermoplasmatota	Thermoplasmata	Marine Group II
OTU_122987	No	0	0	0	0	1	3	0	0	0	0	0	0	0	0	0	0	0	0	0	0	0	0	1.07117e-05	6.29502e-06	0	0	0	0	0	0	0	0	0	0	0	0	Archaea	Thermoplasmatota	Thermoplasmata	Marine Group II
OTU_123988	No	2	0	0	0	0	1	0	0	0	0	0	0	0	0	0	0	0	0	5.21876e-06	0	0	0	0	2.09834e-06	0	0	0	0	0	0	0	0	0	0	0	0	Archaea	Thermoplasmatota	Thermoplasmata	Marine Group II
OTU_124399	No	2	0	0	0	0	0	0	0	0	0	0	0	0	0	0	0	0	0	5.21876e-06	0	0	0	0	0	0	0	0	0	0	0	0	0	0	0	0	0	Archaea	Thermoplasmatota	Thermoplasmata	Marine Group II
OTU_124927	No	1	1	0	0	0	0	0	0	0	0	0	0	0	0	0	0	0	0	2.60938e-06	1.04154e-05	0	0	0	0	0	0	0	0	0	0	0	0	0	0	0	0	Archaea	Thermoplasmatota	Thermoplasmata	Marine Group II
OTU_125311	No	0	0	0	1	0	3	0	0	0	0	0	0	0	0	0	0	0	0	0	0	0	8.17875e-06	0	6.29502e-06	0	0	0	0	0	0	0	0	0	0	0	0	Archaea	Thermoplasmatota	Thermoplasmata	Marine Group II
OTU_125770	No	1	0	0	0	0	1	0	0	0	0	0	0	0	0	0	0	0	0	2.60938e-06	0	0	0	0	2.09834e-06	0	0	0	0	0	0	0	0	0	0	0	0	Archaea	Thermoplasmatota	Thermoplasmata	Marine Group II
OTU_126201	No	3	0	0	0	0	0	0	0	0	0	0	0	0	0	0	0	0	0	7.82814e-06	0	0	0	0	0	0	0	0	0	0	0	0	0	0	0	0	0	Archaea	Thermoplasmatota	Thermoplasmata	Marine Group II
OTU_126257	No	0	0	0	0	2	2	0	0	0	0	0	0	0	0	0	0	0	0	0	0	0	0	2.14234e-05	4.19668e-06	0	0	0	0	0	0	0	0	0	0	0	0	Archaea	Thermoplasmatota	Thermoplasmata	Marine Group II
OTU_127180	No	1	0	0	0	0	1	0	0	0	0	0	0	0	0	0	0	0	0	2.60938e-06	0	0	0	0	2.09834e-06	0	0	0	0	0	0	0	0	0	0	0	0	Archaea	Thermoplasmatota	Thermoplasmata	Marine Group II
OTU_127434	No	0	0	0	1	0	3	0	0	0	0	0	0	0	0	0	0	0	0	0	0	0	8.17875e-06	0	6.29502e-06	0	0	0	0	0	0	0	0	0	0	0	0	Archaea	Thermoplasmatota	Thermoplasmata	Marine Group II
OTU_127474	No	2	0	0	0	0	1	0	0	0	0	0	0	0	0	0	0	0	0	5.21876e-06	0	0	0	0	2.09834e-06	0	0	0	0	0	0	0	0	0	0	0	0	Archaea	Thermoplasmatota	Thermoplasmata	Marine Group II
OTU_127661	No	0	0	0	0	0	1	1	0	0	0	0	0	0	0	0	0	0	0	0	0	0	0	0	2.09834e-06	9.88856e-06	0	0	0	0	0	0	0	0	0	0	0	Archaea	Thermoplasmatota	Thermoplasmata	Marine Group II
OTU_127683	No	2	0	0	0	0	0	0	0	0	0	0	0	0	0	0	0	0	0	5.21876e-06	0	0	0	0	0	0	0	0	0	0	0	0	0	0	0	0	0	Archaea	Thermoplasmatota	Thermoplasmata	Marine Group II
OTU_127869	No	1	0	0	0	0	1	0	0	0	0	0	0	0	0	0	0	0	0	2.60938e-06	0	0	0	0	2.09834e-06	0	0	0	0	0	0	0	0	0	0	0	0	Archaea	Thermoplasmatota	Thermoplasmata	Marine Group II
OTU_128323	No	0	0	0	0	0	3	0	0	0	0	0	0	0	0	0	0	0	0	0	0	0	0	0	6.29502e-06	0	0	0	0	0	0	0	0	0	0	0	0	Archaea	Thermoplasmatota	Thermoplasmata	Marine Group II
OTU_128396	No	4	0	1	2	1	5	1	0	0	0	0	0	0	0	0	0	0	0	1.04375e-05	0	9.86904e-06	1.63575e-05	1.07117e-05	1.04917e-05	9.88856e-06	0	0	0	0	0	0	0	0	0	0	0	Archaea	Thermoplasmatota	Thermoplasmata	Marine Group II
OTU_128921	No	2	0	0	0	0	0	0	0	0	0	0	0	0	0	0	0	0	0	5.21876e-06	0	0	0	0	0	0	0	0	0	0	0	0	0	0	0	0	0	Archaea	Thermoplasmatota	Thermoplasmata	Marine Group II
OTU_129046	No	0	0	0	0	0	3	1	1	0	0	0	0	0	0	0	0	0	0	0	0	0	0	0	6.29502e-06	9.88856e-06	2.60207e-05	0	0	0	0	0	0	0	0	0	0	Archaea	Thermoplasmatota	Thermoplasmata	Marine Group II
OTU_129114	No	0	0	0	0	0	2	0	0	0	0	0	0	0	0	0	0	0	0	0	0	0	0	0	4.19668e-06	0	0	0	0	0	0	0	0	0	0	0	0	Archaea	Thermoplasmatota	Thermoplasmata	Marine Group II
OTU_129451	No	0	0	0	0	0	2	0	0	0	0	0	0	0	0	0	0	0	0	0	0	0	0	0	4.19668e-06	0	0	0	0	0	0	0	0	0	0	0	0	Archaea	Thermoplasmatota	Thermoplasmata	Marine Group II
OTU_129836	No	0	1	0	0	0	1	0	0	0	0	0	0	1	0	0	0	0	0	0	1.04154e-05	0	0	0	2.09834e-06	0	0	0	0	0	0	1.5813e-05	0	0	0	0	0	Archaea	Thermoplasmatota	Thermoplasmata	Marine Group II
OTU_129905	No	1	0	0	0	0	1	0	0	0	0	0	0	0	0	0	0	0	0	2.60938e-06	0	0	0	0	2.09834e-06	0	0	0	0	0	0	0	0	0	0	0	0	Archaea	Thermoplasmatota	Thermoplasmata	Marine Group II
OTU_129943	No	2	0	0	0	0	0	0	0	0	0	0	0	0	0	0	0	0	0	5.21876e-06	0	0	0	0	0	0	0	0	0	0	0	0	0	0	0	0	0	Archaea	Thermoplasmatota	Thermoplasmata	Marine Group II
OTU_130124	No	5	1	0	0	0	0	0	0	0	0	0	0	0	0	0	0	0	0	1.30469e-05	1.04154e-05	0	0	0	0	0	0	0	0	0	0	0	0	0	0	0	0	Archaea	Thermoplasmatota	Thermoplasmata	Marine Group II
OTU_131499	No	2	0	0	0	0	0	0	0	0	0	0	0	0	0	0	0	0	0	5.21876e-06	0	0	0	0	0	0	0	0	0	0	0	0	0	0	0	0	0	Archaea	Thermoplasmatota	Thermoplasmata	Marine Group II
OTU_131781	No	0	0	0	0	0	13	6	0	0	0	0	0	0	0	0	0	0	3	0	0	0	0	0	2.72784e-05	5.93313e-05	0	0	0	0	0	0	0	0	0	0	6.60153e-05	Archaea	Thermoplasmatota	Thermoplasmata	Marine Group II
OTU_132240	No	2	0	0	0	0	0	0	0	0	0	0	0	0	0	0	0	0	0	5.21876e-06	0	0	0	0	0	0	0	0	0	0	0	0	0	0	0	0	0	Archaea	Thermoplasmatota	Thermoplasmata	Marine Group II
OTU_133163	No	1	0	0	0	0	2	0	0	0	0	0	0	0	0	0	0	0	0	2.60938e-06	0	0	0	0	4.19668e-06	0	0	0	0	0	0	0	0	0	0	0	0	Archaea	Thermoplasmatota	Thermoplasmata	Marine Group II
OTU_133834	No	1	0	0	0	0	1	0	0	0	0	0	0	0	0	0	0	0	0	2.60938e-06	0	0	0	0	2.09834e-06	0	0	0	0	0	0	0	0	0	0	0	0	Archaea	Thermoplasmatota	Thermoplasmata	Marine Group II
OTU_133847	No	1	0	0	0	0	1	0	0	0	0	0	0	0	0	0	0	0	0	2.60938e-06	0	0	0	0	2.09834e-06	0	0	0	0	0	0	0	0	0	0	0	0	Archaea	Thermoplasmatota	Thermoplasmata	Marine Group II
OTU_133941	No	1	0	0	0	0	1	0	0	0	0	0	0	0	0	0	0	0	0	2.60938e-06	0	0	0	0	2.09834e-06	0	0	0	0	0	0	0	0	0	0	0	0	Archaea	Thermoplasmatota	Thermoplasmata	Marine Group II
OTU_134471	No	1	0	0	1	0	0	0	0	0	0	0	0	0	0	0	0	0	0	2.60938e-06	0	0	8.17875e-06	0	0	0	0	0	0	0	0	0	0	0	0	0	0	Archaea	Thermoplasmatota	Thermoplasmata	Marine Group II
OTU_135813	No	2	0	0	0	0	0	0	0	0	0	0	0	0	0	0	0	0	0	5.21876e-06	0	0	0	0	0	0	0	0	0	0	0	0	0	0	0	0	0	Archaea	Thermoplasmatota	Thermoplasmata	Marine Group II
OTU_136427	No	1	0	0	0	0	0	0	0	0	0	0	0	1	0	0	0	0	0	2.60938e-06	0	0	0	0	0	0	0	0	0	0	0	1.5813e-05	0	0	0	0	0	Archaea	Thermoplasmatota	Thermoplasmata	Marine Group II
OTU_136523	No	0	0	0	0	0	2	0	0	0	0	0	0	0	0	0	0	0	0	0	0	0	0	0	4.19668e-06	0	0	0	0	0	0	0	0	0	0	0	0	Archaea	Thermoplasmatota	Thermoplasmata	Marine Group II
OTU_137733	No	3	0	0	0	0	0	0	0	0	0	0	0	0	0	0	0	0	0	7.82814e-06	0	0	0	0	0	0	0	0	0	0	0	0	0	0	0	0	0	Archaea	Thermoplasmatota	Thermoplasmata	Marine Group II
OTU_137956	No	4	0	0	0	0	0	0	0	0	0	0	0	0	0	0	0	0	0	1.04375e-05	0	0	0	0	0	0	0	0	0	0	0	0	0	0	0	0	0	Archaea	Thermoplasmatota	Thermoplasmata	Marine Group II
OTU_138310	No	0	0	0	0	0	2	0	0	0	0	0	0	0	0	0	0	0	0	0	0	0	0	0	4.19668e-06	0	0	0	0	0	0	0	0	0	0	0	0	Archaea	Thermoplasmatota	Thermoplasmata	Marine Group II
OTU_139376	No	2	0	0	0	1	1	0	0	0	0	0	0	0	0	0	0	0	0	5.21876e-06	0	0	0	1.07117e-05	2.09834e-06	0	0	0	0	0	0	0	0	0	0	0	0	Archaea	Thermoplasmatota	Thermoplasmata	Marine Group II
OTU_139991	No	2	0	0	0	0	1	0	0	0	0	0	0	0	0	0	0	0	0	5.21876e-06	0	0	0	0	2.09834e-06	0	0	0	0	0	0	0	0	0	0	0	0	Archaea	Thermoplasmatota	Thermoplasmata	Marine Group II
OTU_140072	No	2	0	0	0	0	0	0	0	0	0	0	0	0	0	0	0	0	0	5.21876e-06	0	0	0	0	0	0	0	0	0	0	0	0	0	0	0	0	0	Archaea	Thermoplasmatota	Thermoplasmata	Marine Group II
OTU_140520	No	1	0	0	0	0	2	0	0	0	0	0	0	0	0	0	0	0	0	2.60938e-06	0	0	0	0	4.19668e-06	0	0	0	0	0	0	0	0	0	0	0	0	Archaea	Thermoplasmatota	Thermoplasmata	Marine Group II
OTU_140932	No	0	0	0	0	0	2	2	0	0	0	0	0	0	0	0	0	0	0	0	0	0	0	0	4.19668e-06	1.97771e-05	0	0	0	0	0	0	0	0	0	0	0	Archaea	Thermoplasmatota	Thermoplasmata	Marine Group II
OTU_141133	No	0	0	1	0	0	0	0	0	0	0	0	1	0	0	0	0	0	0	0	0	9.86904e-06	0	0	0	0	0	0	0	0	2.47476e-05	0	0	0	0	0	0	Archaea	Thermoplasmatota	Thermoplasmata	Marine Group II
OTU_141491	No	2	0	0	0	0	0	0	0	0	0	0	0	0	0	0	0	0	0	5.21876e-06	0	0	0	0	0	0	0	0	0	0	0	0	0	0	0	0	0	Archaea	Thermoplasmatota	Thermoplasmata	Marine Group II
OTU_142846	No	0	0	0	0	0	1	1	0	0	0	0	0	0	0	0	0	0	0	0	0	0	0	0	2.09834e-06	9.88856e-06	0	0	0	0	0	0	0	0	0	0	0	Archaea	Thermoplasmatota	Thermoplasmata	Marine Group II
OTU_142857	No	1	0	0	0	0	1	0	0	0	0	0	0	0	0	0	0	0	0	2.60938e-06	0	0	0	0	2.09834e-06	0	0	0	0	0	0	0	0	0	0	0	0	Archaea	Thermoplasmatota	Thermoplasmata	Marine Group II
OTU_143211	No	0	0	0	0	0	0	0	0	0	0	0	0	0	0	0	0	2	0	0	0	0	0	0	0	0	0	0	0	0	0	0	0	0	0	9.16254e-05	0	Archaea	Thermoplasmatota	Thermoplasmata	Marine Group II
OTU_143244	No	2	0	0	0	0	0	0	0	0	0	0	0	0	0	0	0	0	0	5.21876e-06	0	0	0	0	0	0	0	0	0	0	0	0	0	0	0	0	0	Archaea	Thermoplasmatota	Thermoplasmata	Marine Group II
OTU_143384	No	0	0	0	0	0	3	0	0	0	0	0	0	0	0	0	0	0	0	0	0	0	0	0	6.29502e-06	0	0	0	0	0	0	0	0	0	0	0	0	Archaea	Thermoplasmatota	Thermoplasmata	Marine Group II
OTU_143588	No	0	0	0	0	0	4	0	0	0	0	0	0	0	0	0	0	0	0	0	0	0	0	0	8.39336e-06	0	0	0	0	0	0	0	0	0	0	0	0	Archaea	Thermoplasmatota	Thermoplasmata	Marine Group II
OTU_143627	No	0	0	0	1	1	0	0	0	0	0	0	0	0	0	0	0	0	0	0	0	0	8.17875e-06	1.07117e-05	0	0	0	0	0	0	0	0	0	0	0	0	0	Archaea	Thermoplasmatota	Thermoplasmata	Marine Group II
OTU_143759	No	0	0	0	0	0	1	0	1	0	0	0	0	0	0	0	0	0	0	0	0	0	0	0	2.09834e-06	0	2.60207e-05	0	0	0	0	0	0	0	0	0	0	Archaea	Thermoplasmatota	Thermoplasmata	Marine Group II
OTU_143812	No	2	0	0	0	0	0	0	0	0	0	0	0	0	0	0	0	0	0	5.21876e-06	0	0	0	0	0	0	0	0	0	0	0	0	0	0	0	0	0	Archaea	Thermoplasmatota	Thermoplasmata	Marine Group II
OTU_144271	No	3	0	0	0	0	0	0	0	0	0	1	1	0	0	0	0	0	0	7.82814e-06	0	0	0	0	0	0	0	0	0	1.92152e-05	2.47476e-05	0	0	0	0	0	0	Archaea	Thermoplasmatota	Thermoplasmata	Marine Group II
OTU_144452	No	0	0	0	0	0	1	0	0	0	0	0	0	0	0	0	0	0	1	0	0	0	0	0	2.09834e-06	0	0	0	0	0	0	0	0	0	0	0	2.20051e-05	Archaea	Thermoplasmatota	Thermoplasmata	Marine Group II
OTU_144832	No	0	0	0	0	0	3	0	0	0	0	0	0	0	0	0	0	0	0	0	0	0	0	0	6.29502e-06	0	0	0	0	0	0	0	0	0	0	0	0	Archaea	Thermoplasmatota	Thermoplasmata	Marine Group II
OTU_145036	No	2	0	0	0	0	0	0	0	0	0	0	0	0	0	0	0	0	0	5.21876e-06	0	0	0	0	0	0	0	0	0	0	0	0	0	0	0	0	0	Archaea	Thermoplasmatota	Thermoplasmata	Marine Group II
OTU_145085	No	2	0	0	0	0	0	0	0	0	0	0	0	0	0	0	0	0	0	5.21876e-06	0	0	0	0	0	0	0	0	0	0	0	0	0	0	0	0	0	Archaea	Thermoplasmatota	Thermoplasmata	Marine Group II
OTU_145537	No	2	0	0	0	0	0	0	0	0	0	0	0	0	0	0	0	0	0	5.21876e-06	0	0	0	0	0	0	0	0	0	0	0	0	0	0	0	0	0	Archaea	Thermoplasmatota	Thermoplasmata	Marine Group II
OTU_145621	No	0	0	0	0	2	0	0	0	0	0	0	0	0	0	0	0	0	0	0	0	0	0	2.14234e-05	0	0	0	0	0	0	0	0	0	0	0	0	0	Archaea	Thermoplasmatota	Thermoplasmata	Marine Group II
OTU_145783	No	3	0	0	0	0	1	1	0	0	0	0	0	0	0	0	0	0	0	7.82814e-06	0	0	0	0	2.09834e-06	9.88856e-06	0	0	0	0	0	0	0	0	0	0	0	Archaea	Thermoplasmatota	Thermoplasmata	Marine Group II
OTU_146570	No	2	0	0	0	0	0	0	0	0	0	0	0	0	0	0	0	0	0	5.21876e-06	0	0	0	0	0	0	0	0	0	0	0	0	0	0	0	0	0	Archaea	Thermoplasmatota	Thermoplasmata	Marine Group II
OTU_147138	No	2	0	0	0	0	0	0	0	0	0	0	0	0	0	0	0	0	0	5.21876e-06	0	0	0	0	0	0	0	0	0	0	0	0	0	0	0	0	0	Archaea	Thermoplasmatota	Thermoplasmata	Marine Group II
OTU_147160	No	7	0	0	0	0	0	0	0	0	0	0	0	0	0	0	0	0	0	1.82657e-05	0	0	0	0	0	0	0	0	0	0	0	0	0	0	0	0	0	Archaea	Thermoplasmatota	Thermoplasmata	Marine Group II
OTU_147629	No	2	0	0	0	0	0	0	0	0	0	0	0	0	0	0	0	0	0	5.21876e-06	0	0	0	0	0	0	0	0	0	0	0	0	0	0	0	0	0	Archaea	Thermoplasmatota	Thermoplasmata	Marine Group II
OTU_148046	No	0	0	0	0	0	2	0	0	0	0	0	0	0	0	0	0	0	0	0	0	0	0	0	4.19668e-06	0	0	0	0	0	0	0	0	0	0	0	0	Archaea	Thermoplasmatota	Thermoplasmata	Marine Group II
OTU_148521	No	0	0	0	0	0	1	1	0	0	0	0	0	0	0	0	0	0	0	0	0	0	0	0	2.09834e-06	9.88856e-06	0	0	0	0	0	0	0	0	0	0	0	Archaea	Thermoplasmatota	Thermoplasmata	Marine Group II
OTU_149044	No	2	0	0	0	0	0	0	0	0	0	0	0	0	0	0	0	0	0	5.21876e-06	0	0	0	0	0	0	0	0	0	0	0	0	0	0	0	0	0	Archaea	Thermoplasmatota	Thermoplasmata	Marine Group II
OTU_149543	No	0	1	0	0	0	1	0	0	0	0	0	0	0	0	0	0	0	0	0	1.04154e-05	0	0	0	2.09834e-06	0	0	0	0	0	0	0	0	0	0	0	0	Archaea	Thermoplasmatota	Thermoplasmata	Marine Group II
OTU_149814	No	2	0	0	0	0	0	0	0	0	0	0	0	0	0	0	0	0	0	5.21876e-06	0	0	0	0	0	0	0	0	0	0	0	0	0	0	0	0	0	Archaea	Thermoplasmatota	Thermoplasmata	Marine Group II
OTU_150019	No	2	0	0	0	0	0	0	0	0	0	0	0	0	0	0	0	0	0	5.21876e-06	0	0	0	0	0	0	0	0	0	0	0	0	0	0	0	0	0	Archaea	Thermoplasmatota	Thermoplasmata	Marine Group II
OTU_150156	No	2	0	0	0	0	0	0	0	0	0	0	0	0	0	0	0	0	0	5.21876e-06	0	0	0	0	0	0	0	0	0	0	0	0	0	0	0	0	0	Archaea	Thermoplasmatota	Thermoplasmata	Marine Group II
OTU_151398	No	3	0	0	0	0	2	2	0	0	0	0	0	0	0	0	0	0	1	7.82814e-06	0	0	0	0	4.19668e-06	1.97771e-05	0	0	0	0	0	0	0	0	0	0	2.20051e-05	Archaea	Thermoplasmatota	Thermoplasmata	Marine Group II
OTU_151826	No	2	0	0	0	0	0	0	0	0	0	0	0	0	0	0	0	0	0	5.21876e-06	0	0	0	0	0	0	0	0	0	0	0	0	0	0	0	0	0	Archaea	Thermoplasmatota	Thermoplasmata	Marine Group II
OTU_152013	No	2	0	0	0	0	0	0	0	0	0	0	0	0	0	0	0	0	0	5.21876e-06	0	0	0	0	0	0	0	0	0	0	0	0	0	0	0	0	0	Archaea	Thermoplasmatota	Thermoplasmata	Marine Group II
OTU_152132	No	0	0	0	0	0	1	1	0	0	0	0	0	0	0	0	0	0	0	0	0	0	0	0	2.09834e-06	9.88856e-06	0	0	0	0	0	0	0	0	0	0	0	Archaea	Thermoplasmatota	Thermoplasmata	Marine Group II
OTU_152267	No	1	0	0	0	0	1	0	0	0	0	0	0	0	0	0	0	0	0	2.60938e-06	0	0	0	0	2.09834e-06	0	0	0	0	0	0	0	0	0	0	0	0	Archaea	Thermoplasmatota	Thermoplasmata	Marine Group II
OTU_152270	No	2	0	0	0	0	0	0	0	0	0	0	0	0	0	0	0	0	0	5.21876e-06	0	0	0	0	0	0	0	0	0	0	0	0	0	0	0	0	0	Archaea	Thermoplasmatota	Thermoplasmata	Marine Group II
OTU_152633	No	2	0	0	0	0	0	0	0	0	0	0	0	0	0	0	0	0	0	5.21876e-06	0	0	0	0	0	0	0	0	0	0	0	0	0	0	0	0	0	Archaea	Thermoplasmatota	Thermoplasmata	Marine Group II
OTU_153195	No	1	0	0	0	0	2	0	0	0	0	0	0	0	0	0	0	0	0	2.60938e-06	0	0	0	0	4.19668e-06	0	0	0	0	0	0	0	0	0	0	0	0	Archaea	Thermoplasmatota	Thermoplasmata	Marine Group II
OTU_153625	No	2	0	0	0	0	0	0	0	0	0	0	0	0	0	0	0	0	0	5.21876e-06	0	0	0	0	0	0	0	0	0	0	0	0	0	0	0	0	0	Archaea	Thermoplasmatota	Thermoplasmata	Marine Group II
OTU_154067	No	0	0	0	0	0	2	0	0	0	0	0	0	0	0	0	0	0	0	0	0	0	0	0	4.19668e-06	0	0	0	0	0	0	0	0	0	0	0	0	Archaea	Thermoplasmatota	Thermoplasmata	Marine Group II
OTU_154990	No	2	0	0	0	0	0	0	0	0	0	0	0	0	0	0	0	0	0	5.21876e-06	0	0	0	0	0	0	0	0	0	0	0	0	0	0	0	0	0	Archaea	Thermoplasmatota	Thermoplasmata	Marine Group II
OTU_155301	No	0	0	0	0	1	0	0	0	0	0	0	0	0	0	0	1	0	0	0	0	0	0	1.07117e-05	0	0	0	0	0	0	0	0	0	0	4.807e-05	0	0	Archaea	Thermoplasmatota	Thermoplasmata	Marine Group II
OTU_155322	No	2	0	0	0	0	0	0	0	0	0	0	0	0	0	0	0	0	0	5.21876e-06	0	0	0	0	0	0	0	0	0	0	0	0	0	0	0	0	0	Archaea	Thermoplasmatota	Thermoplasmata	Marine Group II
OTU_156257	No	1	0	0	0	0	1	0	0	0	0	0	0	0	0	0	0	0	0	2.60938e-06	0	0	0	0	2.09834e-06	0	0	0	0	0	0	0	0	0	0	0	0	Archaea	Thermoplasmatota	Thermoplasmata	Marine Group II
OTU_156308	No	0	0	0	0	0	2	0	0	0	0	0	0	0	0	0	0	0	0	0	0	0	0	0	4.19668e-06	0	0	0	0	0	0	0	0	0	0	0	0	Archaea	Thermoplasmatota	Thermoplasmata	Marine Group II
OTU_156364	No	0	1	1	0	0	5	0	1	0	0	0	0	0	0	0	0	0	0	0	1.04154e-05	9.86904e-06	0	0	1.04917e-05	0	2.60207e-05	0	0	0	0	0	0	0	0	0	0	Archaea	Thermoplasmatota	Thermoplasmata	Marine Group II
OTU_157182	No	0	0	0	0	0	2	0	0	0	0	0	0	0	0	0	0	0	0	0	0	0	0	0	4.19668e-06	0	0	0	0	0	0	0	0	0	0	0	0	Archaea	Thermoplasmatota	Thermoplasmata	Marine Group II
OTU_159276	No	0	0	0	0	0	2	0	0	0	0	0	0	0	0	0	0	0	0	0	0	0	0	0	4.19668e-06	0	0	0	0	0	0	0	0	0	0	0	0	Archaea	Thermoplasmatota	Thermoplasmata	Marine Group II
OTU_160374	No	1	0	0	0	0	1	0	0	0	0	0	0	0	0	0	0	0	0	2.60938e-06	0	0	0	0	2.09834e-06	0	0	0	0	0	0	0	0	0	0	0	0	Archaea	Thermoplasmatota	Thermoplasmata	Marine Group II
OTU_160844	No	0	0	2	0	0	1	0	0	0	0	0	0	0	0	0	0	0	0	0	0	1.97381e-05	0	0	2.09834e-06	0	0	0	0	0	0	0	0	0	0	0	0	Archaea	Thermoplasmatota	Thermoplasmata	Marine Group II
OTU_160894	No	0	0	0	0	0	2	0	0	0	0	0	0	0	0	0	0	0	0	0	0	0	0	0	4.19668e-06	0	0	0	0	0	0	0	0	0	0	0	0	Archaea	Thermoplasmatota	Thermoplasmata	Marine Group II
OTU_161561	No	2	0	0	0	0	4	0	0	0	0	0	0	0	0	0	0	0	0	5.21876e-06	0	0	0	0	8.39336e-06	0	0	0	0	0	0	0	0	0	0	0	0	Archaea	Thermoplasmatota	Thermoplasmata	Marine Group II
OTU_162718	No	0	0	0	0	0	2	0	1	0	0	0	0	0	0	0	0	0	0	0	0	0	0	0	4.19668e-06	0	2.60207e-05	0	0	0	0	0	0	0	0	0	0	Archaea	Thermoplasmatota	Thermoplasmata	Marine Group II
OTU_162789	No	0	0	0	0	0	2	0	0	0	0	0	0	0	0	0	0	0	0	0	0	0	0	0	4.19668e-06	0	0	0	0	0	0	0	0	0	0	0	0	Archaea	Thermoplasmatota	Thermoplasmata	Marine Group II
OTU_163073	No	0	0	0	0	0	2	1	0	0	0	0	0	0	0	0	0	0	0	0	0	0	0	0	4.19668e-06	9.88856e-06	0	0	0	0	0	0	0	0	0	0	0	Archaea	Thermoplasmatota	Thermoplasmata	Marine Group II
OTU_163932	No	0	0	0	0	0	2	0	0	0	0	0	0	0	0	0	0	0	1	0	0	0	0	0	4.19668e-06	0	0	0	0	0	0	0	0	0	0	0	2.20051e-05	Archaea	Thermoplasmatota	Thermoplasmata	Marine Group II
OTU_164319	No	0	0	0	0	0	2	0	0	0	0	0	0	0	0	0	0	0	0	0	0	0	0	0	4.19668e-06	0	0	0	0	0	0	0	0	0	0	0	0	Archaea	Thermoplasmatota	Thermoplasmata	Marine Group II
OTU_164947	No	1	0	0	0	0	1	0	0	0	0	0	0	0	0	0	0	0	0	2.60938e-06	0	0	0	0	2.09834e-06	0	0	0	0	0	0	0	0	0	0	0	0	Archaea	Thermoplasmatota	Thermoplasmata	Marine Group II
OTU_165828	No	6	0	0	0	0	1	0	0	0	0	0	0	0	0	0	0	0	0	1.56563e-05	0	0	0	0	2.09834e-06	0	0	0	0	0	0	0	0	0	0	0	0	Archaea	Thermoplasmatota	Thermoplasmata	Marine Group II
OTU_166050	No	5	0	2	0	0	0	0	0	0	0	1	1	0	0	0	0	0	0	1.30469e-05	0	1.97381e-05	0	0	0	0	0	0	0	1.92152e-05	2.47476e-05	0	0	0	0	0	0	Archaea	Thermoplasmatota	Thermoplasmata	Marine Group II
OTU_167180	No	0	0	0	2	0	0	0	0	0	0	0	0	0	0	0	0	0	0	0	0	0	1.63575e-05	0	0	0	0	0	0	0	0	0	0	0	0	0	0	Archaea	Thermoplasmatota	Thermoplasmata	Marine Group II
OTU_167566	No	2	0	0	0	0	0	0	0	0	0	0	0	0	0	0	0	0	0	5.21876e-06	0	0	0	0	0	0	0	0	0	0	0	0	0	0	0	0	0	Archaea	Thermoplasmatota	Thermoplasmata	Marine Group II
OTU_167976	No	0	0	0	0	0	1	1	0	0	0	0	0	0	0	0	0	0	0	0	0	0	0	0	2.09834e-06	9.88856e-06	0	0	0	0	0	0	0	0	0	0	0	Archaea	Thermoplasmatota	Thermoplasmata	Marine Group II
OTU_168714	No	0	0	0	0	0	2	0	0	0	0	0	0	0	0	0	0	0	0	0	0	0	0	0	4.19668e-06	0	0	0	0	0	0	0	0	0	0	0	0	Archaea	Thermoplasmatota	Thermoplasmata	Marine Group II
OTU_169342	No	0	0	0	0	0	1	1	0	0	0	0	0	0	0	0	0	0	0	0	0	0	0	0	2.09834e-06	9.88856e-06	0	0	0	0	0	0	0	0	0	0	0	Archaea	Thermoplasmatota	Thermoplasmata	Marine Group II
OTU_169718	No	0	0	0	0	0	2	0	0	0	0	0	0	0	0	0	0	0	0	0	0	0	0	0	4.19668e-06	0	0	0	0	0	0	0	0	0	0	0	0	Archaea	Thermoplasmatota	Thermoplasmata	Marine Group II
OTU_169776	No	0	0	1	0	0	1	0	0	0	0	0	0	0	0	0	0	0	0	0	0	9.86904e-06	0	0	2.09834e-06	0	0	0	0	0	0	0	0	0	0	0	0	Archaea	Thermoplasmatota	Thermoplasmata	Marine Group II
OTU_170416	No	0	0	0	0	1	1	0	0	0	0	0	0	0	0	0	0	0	1	0	0	0	0	1.07117e-05	2.09834e-06	0	0	0	0	0	0	0	0	0	0	0	2.20051e-05	Archaea	Thermoplasmatota	Thermoplasmata	Marine Group II
OTU_170482	No	0	0	0	0	0	2	0	0	0	0	0	0	0	0	0	0	0	0	0	0	0	0	0	4.19668e-06	0	0	0	0	0	0	0	0	0	0	0	0	Archaea	Thermoplasmatota	Thermoplasmata	Marine Group II
OTU_170522	No	3	0	0	0	0	0	0	0	0	0	0	0	1	1	0	0	0	0	7.82814e-06	0	0	0	0	0	0	0	0	0	0	0	1.5813e-05	1.19366e-05	0	0	0	0	Archaea	Thermoplasmatota	Thermoplasmata	Marine Group II
OTU_171971	No	2	0	0	0	1	0	0	0	0	0	0	0	0	0	0	0	0	0	5.21876e-06	0	0	0	1.07117e-05	0	0	0	0	0	0	0	0	0	0	0	0	0	Archaea	Thermoplasmatota	Thermoplasmata	Marine Group II
OTU_172661	No	0	0	0	0	0	2	0	0	0	0	0	0	0	0	0	0	0	0	0	0	0	0	0	4.19668e-06	0	0	0	0	0	0	0	0	0	0	0	0	Archaea	Thermoplasmatota	Thermoplasmata	Marine Group II
OTU_173006	No	2	0	0	0	0	0	0	0	0	0	0	0	0	0	0	0	0	1	5.21876e-06	0	0	0	0	0	0	0	0	0	0	0	0	0	0	0	0	2.20051e-05	Archaea	Thermoplasmatota	Thermoplasmata	Marine Group II
OTU_174496	No	0	0	0	0	0	2	0	0	0	0	0	0	0	0	0	0	0	0	0	0	0	0	0	4.19668e-06	0	0	0	0	0	0	0	0	0	0	0	0	Archaea	Thermoplasmatota	Thermoplasmata	Marine Group II
OTU_175058	No	1	0	0	0	0	1	0	0	0	0	0	0	0	0	0	0	0	0	2.60938e-06	0	0	0	0	2.09834e-06	0	0	0	0	0	0	0	0	0	0	0	0	Archaea	Thermoplasmatota	Thermoplasmata	Marine Group II
OTU_175154	No	0	0	0	0	0	0	1	0	0	0	0	0	0	0	0	0	0	1	0	0	0	0	0	0	9.88856e-06	0	0	0	0	0	0	0	0	0	0	2.20051e-05	Archaea	Thermoplasmatota	Thermoplasmata	Marine Group II
OTU_175531	No	1	1	0	0	0	0	0	0	0	0	0	0	0	0	0	0	0	0	2.60938e-06	1.04154e-05	0	0	0	0	0	0	0	0	0	0	0	0	0	0	0	0	Archaea	Thermoplasmatota	Thermoplasmata	Marine Group II
OTU_175672	No	2	0	0	0	0	0	0	0	0	0	0	0	0	0	0	0	0	0	5.21876e-06	0	0	0	0	0	0	0	0	0	0	0	0	0	0	0	0	0	Archaea	Thermoplasmatota	Thermoplasmata	Marine Group II
OTU_175721	No	1	0	0	0	0	1	0	0	0	0	0	0	0	0	0	0	0	0	2.60938e-06	0	0	0	0	2.09834e-06	0	0	0	0	0	0	0	0	0	0	0	0	Archaea	Thermoplasmatota	Thermoplasmata	Marine Group II
OTU_176139	No	0	0	0	0	0	2	0	0	0	0	0	0	0	0	0	0	0	0	0	0	0	0	0	4.19668e-06	0	0	0	0	0	0	0	0	0	0	0	0	Archaea	Thermoplasmatota	Thermoplasmata	Marine Group II
OTU_176211	No	2	0	0	0	0	0	0	0	0	0	0	0	0	0	0	0	0	0	5.21876e-06	0	0	0	0	0	0	0	0	0	0	0	0	0	0	0	0	0	Archaea	Thermoplasmatota	Thermoplasmata	Marine Group II
OTU_177240	No	0	0	0	0	0	4	0	0	0	0	0	0	0	0	0	0	0	0	0	0	0	0	0	8.39336e-06	0	0	0	0	0	0	0	0	0	0	0	0	Archaea	Thermoplasmatota	Thermoplasmata	Marine Group II
OTU_177603	No	11	1	1	0	0	0	0	0	0	0	1	1	0	1	0	0	0	0	2.87032e-05	1.04154e-05	9.86904e-06	0	0	0	0	0	0	0	1.92152e-05	2.47476e-05	0	1.19366e-05	0	0	0	0	Archaea	Thermoplasmatota	Thermoplasmata	Marine Group II
OTU_177648	No	1	0	0	0	0	1	0	0	0	0	0	0	0	0	0	0	0	0	2.60938e-06	0	0	0	0	2.09834e-06	0	0	0	0	0	0	0	0	0	0	0	0	Archaea	Thermoplasmatota	Thermoplasmata	Marine Group II
OTU_178996	No	2	0	0	0	0	0	0	0	0	0	0	0	0	0	0	0	0	0	5.21876e-06	0	0	0	0	0	0	0	0	0	0	0	0	0	0	0	0	0	Archaea	Thermoplasmatota	Thermoplasmata	Marine Group II
OTU_179839	No	0	0	0	0	2	1	0	0	0	0	0	0	0	0	0	0	0	0	0	0	0	0	2.14234e-05	2.09834e-06	0	0	0	0	0	0	0	0	0	0	0	0	Archaea	Thermoplasmatota	Thermoplasmata	Marine Group II
OTU_179900	No	3	0	0	0	0	0	0	0	0	0	0	0	0	0	0	0	0	0	7.82814e-06	0	0	0	0	0	0	0	0	0	0	0	0	0	0	0	0	0	Archaea	Thermoplasmatota	Thermoplasmata	Marine Group II
OTU_180344	No	0	0	0	0	0	2	0	0	0	0	0	0	0	0	0	0	0	0	0	0	0	0	0	4.19668e-06	0	0	0	0	0	0	0	0	0	0	0	0	Archaea	Thermoplasmatota	Thermoplasmata	Marine Group II
OTU_180572	No	0	0	0	0	1	1	0	0	0	0	0	0	0	0	0	0	0	0	0	0	0	0	1.07117e-05	2.09834e-06	0	0	0	0	0	0	0	0	0	0	0	0	Archaea	Thermoplasmatota	Thermoplasmata	Marine Group II
OTU_181005	No	7	1	0	0	0	0	0	0	0	0	1	0	0	0	0	0	0	0	1.82657e-05	1.04154e-05	0	0	0	0	0	0	0	0	1.92152e-05	0	0	0	0	0	0	0	Archaea	Thermoplasmatota	Thermoplasmata	Marine Group II
OTU_181113	No	2	0	0	0	0	1	0	0	0	0	0	0	0	0	0	0	0	0	5.21876e-06	0	0	0	0	2.09834e-06	0	0	0	0	0	0	0	0	0	0	0	0	Archaea	Thermoplasmatota	Thermoplasmata	Marine Group II
OTU_181885	No	1	0	0	0	0	1	0	0	0	0	0	0	0	0	0	0	0	0	2.60938e-06	0	0	0	0	2.09834e-06	0	0	0	0	0	0	0	0	0	0	0	0	Archaea	Thermoplasmatota	Thermoplasmata	Marine Group II
OTU_182114	No	2	0	0	0	0	0	0	0	0	0	0	0	0	0	0	0	0	0	5.21876e-06	0	0	0	0	0	0	0	0	0	0	0	0	0	0	0	0	0	Archaea	Thermoplasmatota	Thermoplasmata	Marine Group II
OTU_183493	No	1	0	0	0	0	2	0	0	0	0	0	0	0	0	0	0	0	0	2.60938e-06	0	0	0	0	4.19668e-06	0	0	0	0	0	0	0	0	0	0	0	0	Archaea	Thermoplasmatota	Thermoplasmata	Marine Group II
OTU_184890	No	0	0	0	0	0	1	0	0	0	0	0	0	0	0	0	0	0	1	0	0	0	0	0	2.09834e-06	0	0	0	0	0	0	0	0	0	0	0	2.20051e-05	Archaea	Thermoplasmatota	Thermoplasmata	Marine Group II
OTU_184903	No	2	0	0	0	0	0	0	0	0	0	0	0	0	0	0	0	0	0	5.21876e-06	0	0	0	0	0	0	0	0	0	0	0	0	0	0	0	0	0	Archaea	Thermoplasmatota	Thermoplasmata	Marine Group II
OTU_185199	No	0	0	0	0	1	3	0	0	0	0	0	0	0	0	0	0	0	0	0	0	0	0	1.07117e-05	6.29502e-06	0	0	0	0	0	0	0	0	0	0	0	0	Archaea	Thermoplasmatota	Thermoplasmata	Marine Group II
OTU_185516	No	1	0	0	0	0	2	1	0	0	0	0	0	0	0	0	0	0	0	2.60938e-06	0	0	0	0	4.19668e-06	9.88856e-06	0	0	0	0	0	0	0	0	0	0	0	Archaea	Thermoplasmatota	Thermoplasmata	Marine Group II
OTU_185608	No	0	0	0	0	0	2	0	0	0	0	0	0	0	0	0	0	0	0	0	0	0	0	0	4.19668e-06	0	0	0	0	0	0	0	0	0	0	0	0	Archaea	Thermoplasmatota	Thermoplasmata	Marine Group II
OTU_185704	No	0	0	0	0	0	3	0	0	0	0	0	0	0	0	0	0	0	0	0	0	0	0	0	6.29502e-06	0	0	0	0	0	0	0	0	0	0	0	0	Archaea	Thermoplasmatota	Thermoplasmata	Marine Group II
OTU_185706	No	0	0	0	0	0	0	1	0	0	0	0	0	0	0	0	0	1	0	0	0	0	0	0	0	9.88856e-06	0	0	0	0	0	0	0	0	0	4.58127e-05	0	Archaea	Thermoplasmatota	Thermoplasmata	Marine Group II
OTU_185851	No	0	0	0	1	0	1	0	0	0	0	0	0	0	0	0	0	0	0	0	0	0	8.17875e-06	0	2.09834e-06	0	0	0	0	0	0	0	0	0	0	0	0	Archaea	Thermoplasmatota	Thermoplasmata	Marine Group II
OTU_186469	No	3	0	0	0	0	0	0	0	0	0	0	0	0	0	0	0	0	0	7.82814e-06	0	0	0	0	0	0	0	0	0	0	0	0	0	0	0	0	0	Archaea	Thermoplasmatota	Thermoplasmata	Marine Group II
OTU_187793	No	0	0	0	1	0	1	0	0	0	0	0	0	0	0	0	0	0	0	0	0	0	8.17875e-06	0	2.09834e-06	0	0	0	0	0	0	0	0	0	0	0	0	Archaea	Thermoplasmatota	Thermoplasmata	Marine Group II
OTU_187953	No	1	0	0	0	0	3	0	0	0	0	0	0	0	0	0	0	0	0	2.60938e-06	0	0	0	0	6.29502e-06	0	0	0	0	0	0	0	0	0	0	0	0	Archaea	Thermoplasmatota	Thermoplasmata	Marine Group II
OTU_188867	No	1	0	0	0	0	1	0	0	0	0	0	0	0	0	0	0	0	0	2.60938e-06	0	0	0	0	2.09834e-06	0	0	0	0	0	0	0	0	0	0	0	0	Archaea	Thermoplasmatota	Thermoplasmata	Marine Group II
OTU_189217	No	2	0	0	0	0	0	0	0	0	0	0	0	0	0	0	0	0	0	5.21876e-06	0	0	0	0	0	0	0	0	0	0	0	0	0	0	0	0	0	Archaea	Thermoplasmatota	Thermoplasmata	Marine Group II
OTU_190508	No	5	1	0	0	0	0	0	0	0	0	0	0	0	0	0	0	0	0	1.30469e-05	1.04154e-05	0	0	0	0	0	0	0	0	0	0	0	0	0	0	0	0	Archaea	Thermoplasmatota	Thermoplasmata	Marine Group II
OTU_190906	No	3	0	0	0	0	0	0	0	0	0	0	0	0	0	0	0	0	0	7.82814e-06	0	0	0	0	0	0	0	0	0	0	0	0	0	0	0	0	0	Archaea	Thermoplasmatota	Thermoplasmata	Marine Group II
OTU_190925	No	0	0	0	0	0	1	1	0	0	0	0	0	0	0	0	0	0	0	0	0	0	0	0	2.09834e-06	9.88856e-06	0	0	0	0	0	0	0	0	0	0	0	Archaea	Thermoplasmatota	Thermoplasmata	Marine Group II
OTU_191099	No	2	0	0	0	0	1	0	0	0	0	0	0	0	0	0	0	0	0	5.21876e-06	0	0	0	0	2.09834e-06	0	0	0	0	0	0	0	0	0	0	0	0	Archaea	Thermoplasmatota	Thermoplasmata	Marine Group II
OTU_191104	No	3	0	0	0	0	0	0	0	0	0	0	0	0	0	0	0	0	0	7.82814e-06	0	0	0	0	0	0	0	0	0	0	0	0	0	0	0	0	0	Archaea	Thermoplasmatota	Thermoplasmata	Marine Group II
OTU_191164	No	4	0	0	0	0	0	0	0	0	0	0	0	0	0	0	0	0	0	1.04375e-05	0	0	0	0	0	0	0	0	0	0	0	0	0	0	0	0	0	Archaea	Thermoplasmatota	Thermoplasmata	Marine Group II
OTU_191182	No	2	0	0	0	0	0	0	0	0	0	0	0	0	0	0	0	0	0	5.21876e-06	0	0	0	0	0	0	0	0	0	0	0	0	0	0	0	0	0	Archaea	Thermoplasmatota	Thermoplasmata	Marine Group II
OTU_191325	No	2	0	0	0	0	0	0	0	0	0	0	0	0	0	0	0	0	0	5.21876e-06	0	0	0	0	0	0	0	0	0	0	0	0	0	0	0	0	0	Archaea	Thermoplasmatota	Thermoplasmata	Marine Group II
OTU_191574	No	0	0	0	0	0	2	0	0	0	0	0	0	0	0	0	0	0	0	0	0	0	0	0	4.19668e-06	0	0	0	0	0	0	0	0	0	0	0	0	Archaea	Thermoplasmatota	Thermoplasmata	Marine Group II
OTU_191699	No	1	0	0	0	0	2	0	0	0	0	0	0	0	0	0	0	0	0	2.60938e-06	0	0	0	0	4.19668e-06	0	0	0	0	0	0	0	0	0	0	0	0	Archaea	Thermoplasmatota	Thermoplasmata	Marine Group II
OTU_192521	No	2	0	0	0	0	0	0	0	0	0	0	0	0	0	0	0	0	0	5.21876e-06	0	0	0	0	0	0	0	0	0	0	0	0	0	0	0	0	0	Archaea	Thermoplasmatota	Thermoplasmata	Marine Group II
OTU_192689	No	1	0	0	0	1	0	0	0	0	0	0	0	0	0	0	0	0	0	2.60938e-06	0	0	0	1.07117e-05	0	0	0	0	0	0	0	0	0	0	0	0	0	Archaea	Thermoplasmatota	Thermoplasmata	Marine Group II
OTU_193165	No	0	0	0	0	1	7	1	0	0	0	0	0	0	0	0	0	0	0	0	0	0	0	1.07117e-05	1.46884e-05	9.88856e-06	0	0	0	0	0	0	0	0	0	0	0	Archaea	Thermoplasmatota	Thermoplasmata	Marine Group II
OTU_193516	No	0	0	0	0	1	4	0	0	0	0	0	0	0	0	0	0	0	0	0	0	0	0	1.07117e-05	8.39336e-06	0	0	0	0	0	0	0	0	0	0	0	0	Archaea	Thermoplasmatota	Thermoplasmata	Marine Group II
OTU_195357	No	3	0	0	0	0	0	0	0	0	0	0	0	0	0	0	0	0	0	7.82814e-06	0	0	0	0	0	0	0	0	0	0	0	0	0	0	0	0	0	Archaea	Thermoplasmatota	Thermoplasmata	Marine Group II
OTU_195697	No	2	0	0	0	0	0	0	0	0	0	0	0	0	0	0	0	0	0	5.21876e-06	0	0	0	0	0	0	0	0	0	0	0	0	0	0	0	0	0	Archaea	Thermoplasmatota	Thermoplasmata	Marine Group II
OTU_195955	No	1	0	0	0	0	1	0	0	0	0	0	0	0	0	0	0	0	0	2.60938e-06	0	0	0	0	2.09834e-06	0	0	0	0	0	0	0	0	0	0	0	0	Archaea	Thermoplasmatota	Thermoplasmata	Marine Group II
OTU_195958	No	1	0	0	1	0	0	0	0	0	0	0	0	0	0	0	0	0	0	2.60938e-06	0	0	8.17875e-06	0	0	0	0	0	0	0	0	0	0	0	0	0	0	Archaea	Thermoplasmatota	Thermoplasmata	Marine Group II
OTU_196905	No	0	0	0	0	0	2	0	0	0	0	0	0	0	0	0	0	0	0	0	0	0	0	0	4.19668e-06	0	0	0	0	0	0	0	0	0	0	0	0	Archaea	Thermoplasmatota	Thermoplasmata	Marine Group II
OTU_197314	No	0	0	0	1	0	1	0	0	0	0	0	0	0	0	0	0	0	0	0	0	0	8.17875e-06	0	2.09834e-06	0	0	0	0	0	0	0	0	0	0	0	0	Archaea	Thermoplasmatota	Thermoplasmata	Marine Group II
OTU_198007	No	0	0	0	0	0	2	0	0	0	0	0	0	0	0	0	0	0	0	0	0	0	0	0	4.19668e-06	0	0	0	0	0	0	0	0	0	0	0	0	Archaea	Thermoplasmatota	Thermoplasmata	Marine Group II
OTU_198029	No	2	0	0	0	0	1	0	0	0	0	0	0	0	0	0	0	0	0	5.21876e-06	0	0	0	0	2.09834e-06	0	0	0	0	0	0	0	0	0	0	0	0	Archaea	Thermoplasmatota	Thermoplasmata	Marine Group II
OTU_198671	No	2	0	0	0	0	0	0	0	0	0	0	0	0	0	0	0	0	0	5.21876e-06	0	0	0	0	0	0	0	0	0	0	0	0	0	0	0	0	0	Archaea	Thermoplasmatota	Thermoplasmata	Marine Group II
OTU_198791	No	0	1	0	0	0	3	0	0	0	0	0	0	0	0	1	0	0	0	0	1.04154e-05	0	0	0	6.29502e-06	0	0	0	0	0	0	0	0	2.36602e-05	0	0	0	Archaea	Thermoplasmatota	Thermoplasmata	Marine Group II
OTU_199603	No	2	0	0	0	0	0	0	0	0	0	0	0	0	0	0	0	0	0	5.21876e-06	0	0	0	0	0	0	0	0	0	0	0	0	0	0	0	0	0	Archaea	Thermoplasmatota	Thermoplasmata	Marine Group II
OTU_201473	No	2	0	0	0	0	0	0	0	0	1	0	0	0	0	0	0	0	0	5.21876e-06	0	0	0	0	0	0	0	0	2.37693e-05	0	0	0	0	0	0	0	0	Archaea	Thermoplasmatota	Thermoplasmata	Marine Group II
OTU_201926	No	0	0	0	0	1	1	0	0	0	0	0	0	0	0	0	0	0	0	0	0	0	0	1.07117e-05	2.09834e-06	0	0	0	0	0	0	0	0	0	0	0	0	Archaea	Thermoplasmatota	Thermoplasmata	Marine Group II
OTU_201992	No	2	0	0	0	0	0	0	0	0	0	0	0	0	0	0	0	0	0	5.21876e-06	0	0	0	0	0	0	0	0	0	0	0	0	0	0	0	0	0	Archaea	Thermoplasmatota	Thermoplasmata	Marine Group II
OTU_202169	No	0	0	0	2	6	2	0	0	0	0	0	0	0	0	0	0	0	0	0	0	0	1.63575e-05	6.42701e-05	4.19668e-06	0	0	0	0	0	0	0	0	0	0	0	0	Archaea	Thermoplasmatota	Thermoplasmata	Marine Group II
OTU_203087	No	0	0	0	0	0	2	0	0	0	0	0	0	0	0	0	0	0	0	0	0	0	0	0	4.19668e-06	0	0	0	0	0	0	0	0	0	0	0	0	Archaea	Thermoplasmatota	Thermoplasmata	Marine Group II
OTU_203424	No	0	0	0	1	0	1	0	0	0	0	0	0	0	0	0	0	0	0	0	0	0	8.17875e-06	0	2.09834e-06	0	0	0	0	0	0	0	0	0	0	0	0	Archaea	Thermoplasmatota	Thermoplasmata	Marine Group II
OTU_204257	No	0	0	0	0	0	2	0	0	0	0	0	0	0	0	0	0	0	0	0	0	0	0	0	4.19668e-06	0	0	0	0	0	0	0	0	0	0	0	0	Archaea	Thermoplasmatota	Thermoplasmata	Marine Group II
OTU_204700	No	2	0	0	0	0	1	0	0	0	0	0	0	0	0	0	0	0	0	5.21876e-06	0	0	0	0	2.09834e-06	0	0	0	0	0	0	0	0	0	0	0	0	Archaea	Thermoplasmatota	Thermoplasmata	Marine Group II
OTU_205491	No	2	0	0	0	0	0	0	0	0	0	0	0	0	0	0	0	0	0	5.21876e-06	0	0	0	0	0	0	0	0	0	0	0	0	0	0	0	0	0	Archaea	Thermoplasmatota	Thermoplasmata	Marine Group II
OTU_205998	No	5	0	0	0	0	3	0	0	0	0	0	0	0	0	0	0	0	0	1.30469e-05	0	0	0	0	6.29502e-06	0	0	0	0	0	0	0	0	0	0	0	0	Archaea	Thermoplasmatota	Thermoplasmata	Marine Group II
OTU_206257	No	6	0	3	0	0	0	0	0	0	0	0	0	0	0	0	0	0	0	1.56563e-05	0	2.96071e-05	0	0	0	0	0	0	0	0	0	0	0	0	0	0	0	Archaea	Thermoplasmatota	Thermoplasmata	Marine Group II
OTU_207560	No	0	0	0	0	2	0	0	0	0	0	0	0	0	0	0	0	0	0	0	0	0	0	2.14234e-05	0	0	0	0	0	0	0	0	0	0	0	0	0	Archaea	Thermoplasmatota	Thermoplasmata	Marine Group II
OTU_208736	No	2	0	0	0	0	0	0	0	0	0	0	0	0	0	0	0	0	0	5.21876e-06	0	0	0	0	0	0	0	0	0	0	0	0	0	0	0	0	0	Archaea	Thermoplasmatota	Thermoplasmata	Marine Group II
OTU_209720	No	0	0	0	0	0	2	0	0	0	0	0	0	0	0	1	0	0	0	0	0	0	0	0	4.19668e-06	0	0	0	0	0	0	0	0	2.36602e-05	0	0	0	Archaea	Thermoplasmatota	Thermoplasmata	Marine Group II
OTU_209803	No	2	0	0	0	0	0	0	0	0	0	0	0	0	0	0	0	0	0	5.21876e-06	0	0	0	0	0	0	0	0	0	0	0	0	0	0	0	0	0	Archaea	Thermoplasmatota	Thermoplasmata	Marine Group II
OTU_210144	No	0	0	0	0	0	3	0	0	0	0	0	0	0	0	0	0	0	0	0	0	0	0	0	6.29502e-06	0	0	0	0	0	0	0	0	0	0	0	0	Archaea	Thermoplasmatota	Thermoplasmata	Marine Group II
OTU_210206	No	0	0	0	0	1	1	0	0	0	0	0	0	0	0	0	0	0	0	0	0	0	0	1.07117e-05	2.09834e-06	0	0	0	0	0	0	0	0	0	0	0	0	Archaea	Thermoplasmatota	Thermoplasmata	Marine Group II
OTU_210479	No	2	0	0	0	0	0	0	0	0	0	1	0	0	0	0	0	0	0	5.21876e-06	0	0	0	0	0	0	0	0	0	1.92152e-05	0	0	0	0	0	0	0	Archaea	Thermoplasmatota	Thermoplasmata	Marine Group II
OTU_210546	No	2	0	0	0	0	0	0	0	0	0	0	0	0	0	0	0	0	0	5.21876e-06	0	0	0	0	0	0	0	0	0	0	0	0	0	0	0	0	0	Archaea	Thermoplasmatota	Thermoplasmata	Marine Group II
OTU_211114	No	1	0	0	0	0	1	0	0	0	0	0	0	0	0	0	0	0	0	2.60938e-06	0	0	0	0	2.09834e-06	0	0	0	0	0	0	0	0	0	0	0	0	Archaea	Thermoplasmatota	Thermoplasmata	Marine Group II
OTU_211504	No	0	0	0	1	1	0	0	0	0	0	0	0	0	0	0	0	0	0	0	0	0	8.17875e-06	1.07117e-05	0	0	0	0	0	0	0	0	0	0	0	0	0	Archaea	Thermoplasmatota	Thermoplasmata	Marine Group II
OTU_211843	No	4	0	0	0	0	2	0	0	0	0	0	0	0	0	0	0	0	0	1.04375e-05	0	0	0	0	4.19668e-06	0	0	0	0	0	0	0	0	0	0	0	0	Archaea	Thermoplasmatota	Thermoplasmata	Marine Group II
OTU_212525	No	0	0	2	0	0	0	0	0	0	0	0	0	0	0	0	0	0	0	0	0	1.97381e-05	0	0	0	0	0	0	0	0	0	0	0	0	0	0	0	Archaea	Thermoplasmatota	Thermoplasmata	Marine Group II
OTU_212613	No	1	0	0	0	0	1	0	0	0	0	0	0	0	0	0	0	0	0	2.60938e-06	0	0	0	0	2.09834e-06	0	0	0	0	0	0	0	0	0	0	0	0	Archaea	Thermoplasmatota	Thermoplasmata	Marine Group II
OTU_214173	No	2	0	0	0	0	0	0	0	0	0	0	0	0	0	0	0	0	0	5.21876e-06	0	0	0	0	0	0	0	0	0	0	0	0	0	0	0	0	0	Archaea	Thermoplasmatota	Thermoplasmata	Marine Group II
OTU_214642	No	2	0	0	0	0	0	0	0	0	0	0	0	0	0	0	0	0	0	5.21876e-06	0	0	0	0	0	0	0	0	0	0	0	0	0	0	0	0	0	Archaea	Thermoplasmatota	Thermoplasmata	Marine Group II
OTU_214685	No	2	0	0	0	0	0	0	0	0	0	0	0	0	0	0	0	0	0	5.21876e-06	0	0	0	0	0	0	0	0	0	0	0	0	0	0	0	0	0	Archaea	Thermoplasmatota	Thermoplasmata	Marine Group II
OTU_214730	No	2	0	0	0	0	0	0	0	0	0	0	0	0	0	0	0	0	0	5.21876e-06	0	0	0	0	0	0	0	0	0	0	0	0	0	0	0	0	0	Archaea	Thermoplasmatota	Thermoplasmata	Marine Group II
OTU_214951	No	2	0	0	0	0	0	0	0	0	0	0	0	0	0	0	0	0	0	5.21876e-06	0	0	0	0	0	0	0	0	0	0	0	0	0	0	0	0	0	Archaea	Thermoplasmatota	Thermoplasmata	Marine Group II
OTU_215030	No	0	0	0	0	1	0	1	0	0	0	0	0	0	0	0	0	0	0	0	0	0	0	1.07117e-05	0	9.88856e-06	0	0	0	0	0	0	0	0	0	0	0	Archaea	Thermoplasmatota	Thermoplasmata	Marine Group II
OTU_215227	No	0	0	0	0	0	2	0	0	0	0	0	0	0	0	0	0	0	0	0	0	0	0	0	4.19668e-06	0	0	0	0	0	0	0	0	0	0	0	0	Archaea	Thermoplasmatota	Thermoplasmata	Marine Group II
OTU_215567	No	2	0	0	0	0	0	0	0	0	0	0	0	0	0	0	0	0	0	5.21876e-06	0	0	0	0	0	0	0	0	0	0	0	0	0	0	0	0	0	Archaea	Thermoplasmatota	Thermoplasmata	Marine Group II
OTU_215611	No	1	0	0	0	0	0	0	0	0	0	1	0	0	0	0	0	0	0	2.60938e-06	0	0	0	0	0	0	0	0	0	1.92152e-05	0	0	0	0	0	0	0	Archaea	Thermoplasmatota	Thermoplasmata	Marine Group II
OTU_216361	No	0	0	0	0	0	1	1	0	0	0	0	0	0	0	0	0	0	0	0	0	0	0	0	2.09834e-06	9.88856e-06	0	0	0	0	0	0	0	0	0	0	0	Archaea	Thermoplasmatota	Thermoplasmata	Marine Group II
OTU_216400	No	2	0	0	0	0	0	0	0	0	0	0	0	0	0	0	0	0	0	5.21876e-06	0	0	0	0	0	0	0	0	0	0	0	0	0	0	0	0	0	Archaea	Thermoplasmatota	Thermoplasmata	Marine Group II
OTU_216588	No	5	0	0	0	0	0	0	0	0	0	1	0	0	1	0	0	0	0	1.30469e-05	0	0	0	0	0	0	0	0	0	1.92152e-05	0	0	1.19366e-05	0	0	0	0	Archaea	Thermoplasmatota	Thermoplasmata	Marine Group II
OTU_216611	No	2	0	0	0	0	0	0	0	0	0	0	0	0	0	0	0	0	0	5.21876e-06	0	0	0	0	0	0	0	0	0	0	0	0	0	0	0	0	0	Archaea	Thermoplasmatota	Thermoplasmata	Marine Group II
OTU_217068	No	2	0	0	0	0	0	0	0	0	0	0	0	0	0	0	0	0	0	5.21876e-06	0	0	0	0	0	0	0	0	0	0	0	0	0	0	0	0	0	Archaea	Thermoplasmatota	Thermoplasmata	Marine Group II
OTU_217824	No	2	0	0	0	0	0	0	0	0	0	0	0	0	0	0	0	0	0	5.21876e-06	0	0	0	0	0	0	0	0	0	0	0	0	0	0	0	0	0	Archaea	Thermoplasmatota	Thermoplasmata	Marine Group II
OTU_217910	No	0	0	1	0	2	10	4	0	0	0	0	0	0	0	0	0	0	1	0	0	9.86904e-06	0	2.14234e-05	2.09834e-05	3.95542e-05	0	0	0	0	0	0	0	0	0	0	2.20051e-05	Archaea	Thermoplasmatota	Thermoplasmata	Marine Group II
OTU_218038	No	0	0	0	0	0	2	0	0	0	0	0	0	0	0	0	0	0	0	0	0	0	0	0	4.19668e-06	0	0	0	0	0	0	0	0	0	0	0	0	Archaea	Thermoplasmatota	Thermoplasmata	Marine Group II
OTU_218110	No	4	0	0	0	0	1	0	0	0	0	0	0	0	0	0	0	0	0	1.04375e-05	0	0	0	0	2.09834e-06	0	0	0	0	0	0	0	0	0	0	0	0	Archaea	Thermoplasmatota	Thermoplasmata	Marine Group II
OTU_218205	No	3	0	0	0	0	0	0	0	0	0	0	0	0	0	0	0	0	0	7.82814e-06	0	0	0	0	0	0	0	0	0	0	0	0	0	0	0	0	0	Archaea	Thermoplasmatota	Thermoplasmata	Marine Group II
OTU_218423	No	0	0	0	0	0	1	0	0	0	0	0	0	0	0	0	0	0	1	0	0	0	0	0	2.09834e-06	0	0	0	0	0	0	0	0	0	0	0	2.20051e-05	Archaea	Thermoplasmatota	Thermoplasmata	Marine Group II
OTU_218479	No	3	0	0	0	0	0	0	0	0	0	0	0	0	0	0	0	0	0	7.82814e-06	0	0	0	0	0	0	0	0	0	0	0	0	0	0	0	0	0	Archaea	Thermoplasmatota	Thermoplasmata	Marine Group II
OTU_218498	No	7	0	0	0	0	0	0	0	0	0	0	0	0	1	0	0	0	0	1.82657e-05	0	0	0	0	0	0	0	0	0	0	0	0	1.19366e-05	0	0	0	0	Archaea	Thermoplasmatota	Thermoplasmata	Marine Group II
OTU_218693	No	2	0	0	0	0	0	0	0	0	0	0	0	0	0	0	0	0	0	5.21876e-06	0	0	0	0	0	0	0	0	0	0	0	0	0	0	0	0	0	Archaea	Thermoplasmatota	Thermoplasmata	Marine Group II
OTU_218833	No	0	0	0	1	0	0	0	0	0	0	0	0	0	1	0	0	0	0	0	0	0	8.17875e-06	0	0	0	0	0	0	0	0	0	1.19366e-05	0	0	0	0	Archaea	Thermoplasmatota	Thermoplasmata	Marine Group II
OTU_218975	No	2	0	0	0	0	0	0	0	0	0	0	0	0	0	0	0	0	0	5.21876e-06	0	0	0	0	0	0	0	0	0	0	0	0	0	0	0	0	0	Archaea	Thermoplasmatota	Thermoplasmata	Marine Group II
OTU_219017	No	2	0	0	0	0	2	0	0	0	0	0	0	0	0	0	0	0	0	5.21876e-06	0	0	0	0	4.19668e-06	0	0	0	0	0	0	0	0	0	0	0	0	Archaea	Thermoplasmatota	Thermoplasmata	Marine Group II
OTU_219243	No	3	0	0	0	0	0	0	0	0	0	0	0	0	0	0	0	0	0	7.82814e-06	0	0	0	0	0	0	0	0	0	0	0	0	0	0	0	0	0	Archaea	Thermoplasmatota	Thermoplasmata	Marine Group II
OTU_219317	No	0	0	0	0	1	0	1	0	0	0	0	0	0	0	0	0	0	0	0	0	0	0	1.07117e-05	0	9.88856e-06	0	0	0	0	0	0	0	0	0	0	0	Archaea	Thermoplasmatota	Thermoplasmata	Marine Group II
OTU_220434	No	0	0	0	0	0	1	1	0	0	0	0	0	0	0	0	0	0	0	0	0	0	0	0	2.09834e-06	9.88856e-06	0	0	0	0	0	0	0	0	0	0	0	Archaea	Thermoplasmatota	Thermoplasmata	Marine Group II
OTU_221543	No	0	0	0	0	0	2	0	0	0	0	0	0	0	0	0	0	0	0	0	0	0	0	0	4.19668e-06	0	0	0	0	0	0	0	0	0	0	0	0	Archaea	Thermoplasmatota	Thermoplasmata	Marine Group II
OTU_222797	No	0	0	0	0	0	5	1	0	0	0	0	0	0	0	0	0	0	0	0	0	0	0	0	1.04917e-05	9.88856e-06	0	0	0	0	0	0	0	0	0	0	0	Archaea	Thermoplasmatota	Thermoplasmata	Marine Group II
OTU_225357	No	0	0	0	0	0	2	0	0	0	0	0	0	0	0	0	0	0	0	0	0	0	0	0	4.19668e-06	0	0	0	0	0	0	0	0	0	0	0	0	Archaea	Thermoplasmatota	Thermoplasmata	Marine Group II
OTU_225874	No	0	0	0	0	1	0	1	0	0	0	0	0	0	0	0	0	0	0	0	0	0	0	1.07117e-05	0	9.88856e-06	0	0	0	0	0	0	0	0	0	0	0	Archaea	Thermoplasmatota	Thermoplasmata	Marine Group II
OTU_226334	No	1	0	0	0	0	0	1	0	0	0	0	0	0	0	0	0	0	0	2.60938e-06	0	0	0	0	0	9.88856e-06	0	0	0	0	0	0	0	0	0	0	0	Archaea	Thermoplasmatota	Thermoplasmata	Marine Group II
OTU_226366	No	1	0	0	0	0	4	0	0	0	0	0	0	0	0	0	0	0	0	2.60938e-06	0	0	0	0	8.39336e-06	0	0	0	0	0	0	0	0	0	0	0	0	Archaea	Thermoplasmatota	Thermoplasmata	Marine Group II
OTU_226665	No	3	0	0	0	0	3	0	0	0	0	0	0	0	0	0	0	0	0	7.82814e-06	0	0	0	0	6.29502e-06	0	0	0	0	0	0	0	0	0	0	0	0	Archaea	Thermoplasmatota	Thermoplasmata	Marine Group II
OTU_227500	No	0	0	0	0	0	2	0	0	0	0	0	0	0	0	0	0	0	0	0	0	0	0	0	4.19668e-06	0	0	0	0	0	0	0	0	0	0	0	0	Archaea	Thermoplasmatota	Thermoplasmata	Marine Group II
OTU_228099	No	0	0	0	0	0	4	1	0	0	0	0	0	0	0	0	0	0	1	0	0	0	0	0	8.39336e-06	9.88856e-06	0	0	0	0	0	0	0	0	0	0	2.20051e-05	Archaea	Thermoplasmatota	Thermoplasmata	Marine Group II
OTU_229251	No	0	0	0	0	0	2	0	0	0	0	0	0	0	0	0	0	0	0	0	0	0	0	0	4.19668e-06	0	0	0	0	0	0	0	0	0	0	0	0	Archaea	Thermoplasmatota	Thermoplasmata	Marine Group II
OTU_229269	No	0	0	0	0	0	2	0	0	0	0	0	0	0	0	0	0	0	0	0	0	0	0	0	4.19668e-06	0	0	0	0	0	0	0	0	0	0	0	0	Archaea	Thermoplasmatota	Thermoplasmata	Marine Group II
OTU_229349	No	0	0	0	0	0	1	1	0	0	0	0	0	0	0	0	0	0	2	0	0	0	0	0	2.09834e-06	9.88856e-06	0	0	0	0	0	0	0	0	0	0	4.40102e-05	Archaea	Thermoplasmatota	Thermoplasmata	Marine Group II
OTU_229478	No	0	0	1	0	0	1	0	0	0	0	0	0	0	0	0	0	0	0	0	0	9.86904e-06	0	0	2.09834e-06	0	0	0	0	0	0	0	0	0	0	0	0	Archaea	Thermoplasmatota	Thermoplasmata	Marine Group II
OTU_230110	No	1	0	0	0	0	2	2	0	0	0	0	0	0	0	0	0	0	0	2.60938e-06	0	0	0	0	4.19668e-06	1.97771e-05	0	0	0	0	0	0	0	0	0	0	0	Archaea	Thermoplasmatota	Thermoplasmata	Marine Group II
OTU_230874	No	1	0	0	0	0	4	0	0	0	0	0	0	0	0	0	0	0	0	2.60938e-06	0	0	0	0	8.39336e-06	0	0	0	0	0	0	0	0	0	0	0	0	Archaea	Thermoplasmatota	Thermoplasmata	Marine Group II
OTU_231282	No	0	0	0	0	0	2	0	0	0	0	0	0	0	0	0	0	0	0	0	0	0	0	0	4.19668e-06	0	0	0	0	0	0	0	0	0	0	0	0	Archaea	Thermoplasmatota	Thermoplasmata	Marine Group II
OTU_232004	No	0	0	0	0	0	2	0	0	0	0	0	0	0	0	0	0	0	0	0	0	0	0	0	4.19668e-06	0	0	0	0	0	0	0	0	0	0	0	0	Archaea	Thermoplasmatota	Thermoplasmata	Marine Group II
OTU_232597	No	0	0	0	0	3	1	0	0	0	0	0	0	0	0	0	0	0	0	0	0	0	0	3.21351e-05	2.09834e-06	0	0	0	0	0	0	0	0	0	0	0	0	Archaea	Thermoplasmatota	Thermoplasmata	Marine Group II
OTU_233345	No	2	0	0	0	0	0	0	0	0	0	0	0	0	0	0	0	0	0	5.21876e-06	0	0	0	0	0	0	0	0	0	0	0	0	0	0	0	0	0	Archaea	Thermoplasmatota	Thermoplasmata	Marine Group II
OTU_233724	No	0	0	0	0	0	0	1	0	0	0	0	0	0	0	0	0	0	1	0	0	0	0	0	0	9.88856e-06	0	0	0	0	0	0	0	0	0	0	2.20051e-05	Archaea	Thermoplasmatota	Thermoplasmata	Marine Group II
OTU_233740	No	0	0	0	0	2	0	0	0	0	0	0	0	0	0	0	0	0	0	0	0	0	0	2.14234e-05	0	0	0	0	0	0	0	0	0	0	0	0	0	Archaea	Thermoplasmatota	Thermoplasmata	Marine Group II
OTU_234058	No	0	0	0	0	1	0	1	0	0	0	0	0	0	0	0	0	0	0	0	0	0	0	1.07117e-05	0	9.88856e-06	0	0	0	0	0	0	0	0	0	0	0	Archaea	Thermoplasmatota	Thermoplasmata	Marine Group II
OTU_234619	No	0	0	0	1	1	4	0	0	0	0	0	0	0	0	0	0	1	1	0	0	0	8.17875e-06	1.07117e-05	8.39336e-06	0	0	0	0	0	0	0	0	0	0	4.58127e-05	2.20051e-05	Archaea	Thermoplasmatota	Thermoplasmata	Marine Group II
OTU_234761	No	0	0	0	1	0	1	0	0	0	0	0	0	0	0	0	0	0	0	0	0	0	8.17875e-06	0	2.09834e-06	0	0	0	0	0	0	0	0	0	0	0	0	Archaea	Thermoplasmatota	Thermoplasmata	Marine Group II
OTU_235084	No	0	0	0	0	0	2	0	0	0	0	0	0	0	0	0	0	0	0	0	0	0	0	0	4.19668e-06	0	0	0	0	0	0	0	0	0	0	0	0	Archaea	Thermoplasmatota	Thermoplasmata	Marine Group II
OTU_235304	No	13	6	0	0	1	0	2	4	1	0	0	2	1	0	0	0	0	0	3.39219e-05	6.24922e-05	0	0	1.07117e-05	0	1.97771e-05	0.000104083	3.82702e-05	0	0	4.94951e-05	1.5813e-05	0	0	0	0	0	Archaea	Thermoplasmatota	Thermoplasmata	Marine Group II
OTU_235383	No	0	0	0	0	0	5	0	0	0	0	0	0	0	0	0	0	0	0	0	0	0	0	0	1.04917e-05	0	0	0	0	0	0	0	0	0	0	0	0	Archaea	Thermoplasmatota	Thermoplasmata	Marine Group II
OTU_235448	No	0	0	0	0	0	3	0	0	0	0	0	0	0	0	0	0	0	0	0	0	0	0	0	6.29502e-06	0	0	0	0	0	0	0	0	0	0	0	0	Archaea	Thermoplasmatota	Thermoplasmata	Marine Group II
OTU_235546	No	0	0	0	0	0	1	1	0	0	0	0	0	0	0	0	0	0	0	0	0	0	0	0	2.09834e-06	9.88856e-06	0	0	0	0	0	0	0	0	0	0	0	Archaea	Thermoplasmatota	Thermoplasmata	Marine Group II
OTU_235848	No	0	0	0	0	0	2	0	0	0	0	0	0	0	0	0	0	0	0	0	0	0	0	0	4.19668e-06	0	0	0	0	0	0	0	0	0	0	0	0	Archaea	Thermoplasmatota	Thermoplasmata	Marine Group II
OTU_236630	No	0	0	0	0	0	3	0	0	0	0	0	0	0	0	0	0	0	0	0	0	0	0	0	6.29502e-06	0	0	0	0	0	0	0	0	0	0	0	0	Archaea	Thermoplasmatota	Thermoplasmata	Marine Group II
OTU_236738	No	0	0	0	0	0	5	0	0	0	0	0	0	0	0	0	0	0	0	0	0	0	0	0	1.04917e-05	0	0	0	0	0	0	0	0	0	0	0	0	Archaea	Thermoplasmatota	Thermoplasmata	Marine Group II
OTU_237028	No	1	0	0	0	0	1	0	0	0	0	0	0	0	0	0	0	0	0	2.60938e-06	0	0	0	0	2.09834e-06	0	0	0	0	0	0	0	0	0	0	0	0	Archaea	Thermoplasmatota	Thermoplasmata	Marine Group II
OTU_238347	No	0	0	0	0	0	2	0	0	0	0	0	0	0	0	0	0	0	0	0	0	0	0	0	4.19668e-06	0	0	0	0	0	0	0	0	0	0	0	0	Archaea	Thermoplasmatota	Thermoplasmata	Marine Group II
OTU_240117	No	2	0	0	0	0	2	0	0	0	0	0	0	0	0	0	0	0	0	5.21876e-06	0	0	0	0	4.19668e-06	0	0	0	0	0	0	0	0	0	0	0	0	Archaea	Thermoplasmatota	Thermoplasmata	Marine Group II
OTU_240131	No	0	0	0	2	0	0	0	0	0	0	0	0	0	0	0	0	0	0	0	0	0	1.63575e-05	0	0	0	0	0	0	0	0	0	0	0	0	0	0	Archaea	Thermoplasmatota	Thermoplasmata	Marine Group II
OTU_240146	No	1	0	0	0	0	5	0	0	0	0	0	0	0	0	0	0	0	0	2.60938e-06	0	0	0	0	1.04917e-05	0	0	0	0	0	0	0	0	0	0	0	0	Archaea	Thermoplasmatota	Thermoplasmata	Marine Group II
OTU_240310	No	0	0	0	0	0	4	0	0	0	0	0	1	0	0	0	0	0	0	0	0	0	0	0	8.39336e-06	0	0	0	0	0	2.47476e-05	0	0	0	0	0	0	Archaea	Thermoplasmatota	Thermoplasmata	Marine Group II
OTU_241575	No	0	0	0	0	0	3	0	0	0	0	0	0	0	0	0	0	0	0	0	0	0	0	0	6.29502e-06	0	0	0	0	0	0	0	0	0	0	0	0	Archaea	Thermoplasmatota	Thermoplasmata	Marine Group II
OTU_241750	No	0	0	0	0	0	3	0	0	0	0	0	0	0	0	0	0	0	0	0	0	0	0	0	6.29502e-06	0	0	0	0	0	0	0	0	0	0	0	0	Archaea	Thermoplasmatota	Thermoplasmata	Marine Group II
OTU_241880	No	2	0	0	0	0	1	0	0	0	0	0	0	0	0	0	0	0	0	5.21876e-06	0	0	0	0	2.09834e-06	0	0	0	0	0	0	0	0	0	0	0	0	Archaea	Thermoplasmatota	Thermoplasmata	Marine Group II
OTU_243008	No	1	0	0	1	0	0	0	0	0	0	0	0	0	0	0	0	0	0	2.60938e-06	0	0	8.17875e-06	0	0	0	0	0	0	0	0	0	0	0	0	0	0	Archaea	Thermoplasmatota	Thermoplasmata	Marine Group II
OTU_243376	No	0	0	0	1	0	2	0	0	0	0	0	0	0	0	0	0	0	0	0	0	0	8.17875e-06	0	4.19668e-06	0	0	0	0	0	0	0	0	0	0	0	0	Archaea	Thermoplasmatota	Thermoplasmata	Marine Group II
OTU_244344	No	0	0	0	0	0	2	0	0	0	0	0	0	0	0	0	0	0	0	0	0	0	0	0	4.19668e-06	0	0	0	0	0	0	0	0	0	0	0	0	Archaea	Thermoplasmatota	Thermoplasmata	Marine Group II
OTU_244422	No	1	2	0	0	0	3	0	0	0	0	0	0	0	0	0	0	0	0	2.60938e-06	2.08307e-05	0	0	0	6.29502e-06	0	0	0	0	0	0	0	0	0	0	0	0	Archaea	Thermoplasmatota	Thermoplasmata	Marine Group II
OTU_244734	No	0	0	0	0	0	2	0	0	0	0	0	0	0	0	0	0	0	0	0	0	0	0	0	4.19668e-06	0	0	0	0	0	0	0	0	0	0	0	0	Archaea	Thermoplasmatota	Thermoplasmata	Marine Group II
OTU_245287	No	0	0	0	0	0	3	0	0	0	0	0	0	0	0	0	0	1	0	0	0	0	0	0	6.29502e-06	0	0	0	0	0	0	0	0	0	0	4.58127e-05	0	Archaea	Thermoplasmatota	Thermoplasmata	Marine Group II
OTU_246016	No	3	0	0	0	0	0	0	0	0	0	0	0	0	0	0	0	0	0	7.82814e-06	0	0	0	0	0	0	0	0	0	0	0	0	0	0	0	0	0	Archaea	Thermoplasmatota	Thermoplasmata	Marine Group II
OTU_246043	No	0	1	0	0	0	3	0	0	0	0	0	1	0	0	0	0	0	0	0	1.04154e-05	0	0	0	6.29502e-06	0	0	0	0	0	2.47476e-05	0	0	0	0	0	0	Archaea	Thermoplasmatota	Thermoplasmata	Marine Group II
OTU_247019	No	0	0	0	0	0	1	0	0	0	0	0	0	0	1	0	0	0	0	0	0	0	0	0	2.09834e-06	0	0	0	0	0	0	0	1.19366e-05	0	0	0	0	Archaea	Thermoplasmatota	Thermoplasmata	Marine Group II
OTU_247338	No	1	0	0	0	0	2	0	0	0	0	0	0	0	0	0	0	0	0	2.60938e-06	0	0	0	0	4.19668e-06	0	0	0	0	0	0	0	0	0	0	0	0	Archaea	Thermoplasmatota	Thermoplasmata	Marine Group II
OTU_248011	No	0	0	2	23	139	48	9	2	0	0	0	0	0	0	0	9	0	0	0	0	1.97381e-05	0.000188111	0.00148892	0.00010072	8.8997e-05	5.20413e-05	0	0	0	0	0	0	0	0.00043263	0	0	Archaea	Thermoplasmatota	Thermoplasmata	Marine Group II
OTU_248375	No	0	0	0	0	0	2	0	0	0	0	0	0	0	0	0	0	0	0	0	0	0	0	0	4.19668e-06	0	0	0	0	0	0	0	0	0	0	0	0	Archaea	Thermoplasmatota	Thermoplasmata	Marine Group II
OTU_248607	No	0	0	0	0	1	1	0	0	0	0	0	0	0	0	0	0	0	0	0	0	0	0	1.07117e-05	2.09834e-06	0	0	0	0	0	0	0	0	0	0	0	0	Archaea	Thermoplasmatota	Thermoplasmata	Marine Group II
OTU_248821	No	0	0	0	0	1	1	0	0	0	0	0	0	0	0	0	0	0	0	0	0	0	0	1.07117e-05	2.09834e-06	0	0	0	0	0	0	0	0	0	0	0	0	Archaea	Thermoplasmatota	Thermoplasmata	Marine Group II
OTU_249187	No	1	0	0	0	0	1	0	0	0	0	0	0	0	0	0	0	0	0	2.60938e-06	0	0	0	0	2.09834e-06	0	0	0	0	0	0	0	0	0	0	0	0	Archaea	Thermoplasmatota	Thermoplasmata	Marine Group II
OTU_250337	No	0	0	0	0	0	1	1	0	0	0	0	0	0	0	0	0	0	0	0	0	0	0	0	2.09834e-06	9.88856e-06	0	0	0	0	0	0	0	0	0	0	0	Archaea	Thermoplasmatota	Thermoplasmata	Marine Group II
OTU_250562	No	0	0	0	0	0	1	1	0	0	0	0	0	0	0	0	0	0	0	0	0	0	0	0	2.09834e-06	9.88856e-06	0	0	0	0	0	0	0	0	0	0	0	Archaea	Thermoplasmatota	Thermoplasmata	Marine Group II
OTU_250758	No	1	0	0	0	0	1	0	0	0	0	0	0	0	0	0	0	0	0	2.60938e-06	0	0	0	0	2.09834e-06	0	0	0	0	0	0	0	0	0	0	0	0	Archaea	Thermoplasmatota	Thermoplasmata	Marine Group II
OTU_250851	No	1	0	0	0	0	1	0	0	0	0	0	0	0	0	0	0	0	0	2.60938e-06	0	0	0	0	2.09834e-06	0	0	0	0	0	0	0	0	0	0	0	0	Archaea	Thermoplasmatota	Thermoplasmata	Marine Group II
OTU_250892	No	2	0	0	0	0	2	0	0	0	0	0	0	0	0	0	0	0	0	5.21876e-06	0	0	0	0	4.19668e-06	0	0	0	0	0	0	0	0	0	0	0	0	Archaea	Thermoplasmatota	Thermoplasmata	Marine Group II
OTU_251143	No	0	0	0	0	0	2	0	0	0	0	0	0	0	0	0	0	0	0	0	0	0	0	0	4.19668e-06	0	0	0	0	0	0	0	0	0	0	0	0	Archaea	Thermoplasmatota	Thermoplasmata	Marine Group II
OTU_252587	No	0	0	0	0	0	2	0	0	0	0	0	0	0	0	0	0	0	0	0	0	0	0	0	4.19668e-06	0	0	0	0	0	0	0	0	0	0	0	0	Archaea	Thermoplasmatota	Thermoplasmata	Marine Group II
OTU_252786	No	1	0	0	0	0	2	0	0	0	0	0	0	0	0	0	0	0	0	2.60938e-06	0	0	0	0	4.19668e-06	0	0	0	0	0	0	0	0	0	0	0	0	Archaea	Thermoplasmatota	Thermoplasmata	Marine Group II
OTU_253145	No	0	0	0	0	0	0	1	0	0	0	0	0	0	1	0	0	0	0	0	0	0	0	0	0	9.88856e-06	0	0	0	0	0	0	1.19366e-05	0	0	0	0	Archaea	Thermoplasmatota	Thermoplasmata	Marine Group II
OTU_253220	No	0	0	0	0	0	7	0	0	0	0	0	0	0	0	0	0	1	1	0	0	0	0	0	1.46884e-05	0	0	0	0	0	0	0	0	0	0	4.58127e-05	2.20051e-05	Archaea	Thermoplasmatota	Thermoplasmata	Marine Group II
OTU_253429	No	0	0	0	0	2	0	0	0	0	0	0	0	0	0	0	0	0	0	0	0	0	0	2.14234e-05	0	0	0	0	0	0	0	0	0	0	0	0	0	Archaea	Thermoplasmatota	Thermoplasmata	Marine Group II
OTU_253731	No	0	0	0	0	2	0	0	0	0	0	0	0	0	0	0	0	0	0	0	0	0	0	2.14234e-05	0	0	0	0	0	0	0	0	0	0	0	0	0	Archaea	Thermoplasmatota	Thermoplasmata	Marine Group II
OTU_254391	No	0	0	0	1	0	3	0	0	0	0	0	0	0	0	0	0	0	0	0	0	0	8.17875e-06	0	6.29502e-06	0	0	0	0	0	0	0	0	0	0	0	0	Archaea	Thermoplasmatota	Thermoplasmata	Marine Group II
OTU_254534	No	0	0	0	0	0	3	0	0	0	0	0	0	0	0	0	0	0	0	0	0	0	0	0	6.29502e-06	0	0	0	0	0	0	0	0	0	0	0	0	Archaea	Thermoplasmatota	Thermoplasmata	Marine Group II
OTU_255269	No	1	0	0	0	0	1	0	0	0	0	0	0	0	0	0	0	0	0	2.60938e-06	0	0	0	0	2.09834e-06	0	0	0	0	0	0	0	0	0	0	0	0	Archaea	Thermoplasmatota	Thermoplasmata	Marine Group II
OTU_256695	No	1	0	0	1	0	0	0	0	0	0	0	0	0	0	0	0	0	0	2.60938e-06	0	0	8.17875e-06	0	0	0	0	0	0	0	0	0	0	0	0	0	0	Archaea	Thermoplasmatota	Thermoplasmata	Marine Group II
OTU_257412	No	1	0	0	0	1	1	0	0	0	0	0	0	0	0	0	0	0	0	2.60938e-06	0	0	0	1.07117e-05	2.09834e-06	0	0	0	0	0	0	0	0	0	0	0	0	Archaea	Thermoplasmatota	Thermoplasmata	Marine Group II
OTU_257906	No	1	0	0	0	0	2	0	0	0	0	0	0	0	0	0	0	0	0	2.60938e-06	0	0	0	0	4.19668e-06	0	0	0	0	0	0	0	0	0	0	0	0	Archaea	Thermoplasmatota	Thermoplasmata	Marine Group II
OTU_257996	No	0	0	0	0	0	2	0	0	0	0	0	0	0	0	0	0	0	0	0	0	0	0	0	4.19668e-06	0	0	0	0	0	0	0	0	0	0	0	0	Archaea	Thermoplasmatota	Thermoplasmata	Marine Group II
OTU_258366	No	3	0	0	0	0	3	0	0	0	0	0	0	0	0	0	0	0	0	7.82814e-06	0	0	0	0	6.29502e-06	0	0	0	0	0	0	0	0	0	0	0	0	Archaea	Thermoplasmatota	Thermoplasmata	Marine Group II
OTU_258594	No	0	1	0	0	0	1	0	0	0	0	0	0	0	0	0	0	0	0	0	1.04154e-05	0	0	0	2.09834e-06	0	0	0	0	0	0	0	0	0	0	0	0	Archaea	Thermoplasmatota	Thermoplasmata	Marine Group II
OTU_259394	No	1	0	0	0	0	1	0	0	0	0	0	0	0	0	0	0	0	0	2.60938e-06	0	0	0	0	2.09834e-06	0	0	0	0	0	0	0	0	0	0	0	0	Archaea	Thermoplasmatota	Thermoplasmata	Marine Group II
OTU_259397	No	0	0	0	0	0	2	0	0	0	0	0	0	0	0	0	0	0	0	0	0	0	0	0	4.19668e-06	0	0	0	0	0	0	0	0	0	0	0	0	Archaea	Thermoplasmatota	Thermoplasmata	Marine Group II
OTU_260360	No	0	0	0	0	0	6	1	0	0	0	0	0	0	0	0	0	0	0	0	0	0	0	0	1.259e-05	9.88856e-06	0	0	0	0	0	0	0	0	0	0	0	Archaea	Thermoplasmatota	Thermoplasmata	Marine Group II
OTU_260897	No	2	0	0	0	0	2	0	0	0	0	0	0	0	0	0	0	0	0	5.21876e-06	0	0	0	0	4.19668e-06	0	0	0	0	0	0	0	0	0	0	0	0	Archaea	Thermoplasmatota	Thermoplasmata	Marine Group II
OTU_261983	No	0	0	0	0	0	4	0	0	0	0	0	0	0	0	0	0	0	0	0	0	0	0	0	8.39336e-06	0	0	0	0	0	0	0	0	0	0	0	0	Archaea	Thermoplasmatota	Thermoplasmata	Marine Group II
OTU_262477	No	0	0	0	0	0	2	0	0	0	0	0	0	0	0	0	0	0	0	0	0	0	0	0	4.19668e-06	0	0	0	0	0	0	0	0	0	0	0	0	Archaea	Thermoplasmatota	Thermoplasmata	Marine Group II
OTU_262516	No	0	0	0	0	0	2	0	0	0	0	0	0	0	0	0	0	0	0	0	0	0	0	0	4.19668e-06	0	0	0	0	0	0	0	0	0	0	0	0	Archaea	Thermoplasmatota	Thermoplasmata	Marine Group II
OTU_262525	No	1	0	0	0	0	2	0	0	0	0	0	0	0	0	0	0	0	0	2.60938e-06	0	0	0	0	4.19668e-06	0	0	0	0	0	0	0	0	0	0	0	0	Archaea	Thermoplasmatota	Thermoplasmata	Marine Group II
OTU_262673	No	0	0	0	0	0	3	0	0	0	0	0	0	0	0	0	0	0	0	0	0	0	0	0	6.29502e-06	0	0	0	0	0	0	0	0	0	0	0	0	Archaea	Thermoplasmatota	Thermoplasmata	Marine Group II
OTU_262995	No	0	0	0	0	1	2	0	0	0	0	0	0	0	0	0	0	0	0	0	0	0	0	1.07117e-05	4.19668e-06	0	0	0	0	0	0	0	0	0	0	0	0	Archaea	Thermoplasmatota	Thermoplasmata	Marine Group II
OTU_263055	No	0	0	0	0	0	2	0	0	0	0	0	0	0	0	0	0	0	0	0	0	0	0	0	4.19668e-06	0	0	0	0	0	0	0	0	0	0	0	0	Archaea	Thermoplasmatota	Thermoplasmata	Marine Group II
OTU_263112	No	0	0	0	0	0	2	0	0	0	0	0	0	0	0	0	0	0	0	0	0	0	0	0	4.19668e-06	0	0	0	0	0	0	0	0	0	0	0	0	Archaea	Thermoplasmatota	Thermoplasmata	Marine Group II
OTU_264187	No	0	0	0	0	0	3	0	0	0	0	0	0	0	0	0	0	0	0	0	0	0	0	0	6.29502e-06	0	0	0	0	0	0	0	0	0	0	0	0	Archaea	Thermoplasmatota	Thermoplasmata	Marine Group II
OTU_265599	No	0	0	0	0	0	1	0	0	0	0	0	0	0	0	0	0	0	2	0	0	0	0	0	2.09834e-06	0	0	0	0	0	0	0	0	0	0	0	4.40102e-05	Archaea	Thermoplasmatota	Thermoplasmata	Marine Group II
OTU_265720	No	1	0	0	0	0	1	0	0	0	0	0	0	0	0	0	0	0	0	2.60938e-06	0	0	0	0	2.09834e-06	0	0	0	0	0	0	0	0	0	0	0	0	Archaea	Thermoplasmatota	Thermoplasmata	Marine Group II
OTU_266116	No	0	0	0	0	6	0	0	0	0	0	0	0	0	0	0	0	0	0	0	0	0	0	6.42701e-05	0	0	0	0	0	0	0	0	0	0	0	0	0	Archaea	Thermoplasmatota	Thermoplasmata	Marine Group II
OTU_266653	No	1	0	0	0	0	1	0	0	0	0	0	0	0	0	0	0	0	0	2.60938e-06	0	0	0	0	2.09834e-06	0	0	0	0	0	0	0	0	0	0	0	0	Archaea	Thermoplasmatota	Thermoplasmata	Marine Group II
OTU_267835	No	2	0	0	0	0	1	0	0	0	0	0	0	0	0	0	0	0	0	5.21876e-06	0	0	0	0	2.09834e-06	0	0	0	0	0	0	0	0	0	0	0	0	Archaea	Thermoplasmatota	Thermoplasmata	Marine Group II
OTU_267855	No	0	0	0	0	0	3	0	0	0	0	0	0	0	0	0	0	0	0	0	0	0	0	0	6.29502e-06	0	0	0	0	0	0	0	0	0	0	0	0	Archaea	Thermoplasmatota	Thermoplasmata	Marine Group II
OTU_268427	No	0	0	0	0	0	2	0	0	0	0	0	0	0	0	0	0	0	0	0	0	0	0	0	4.19668e-06	0	0	0	0	0	0	0	0	0	0	0	0	Archaea	Thermoplasmatota	Thermoplasmata	Marine Group II
OTU_268451	No	1	0	0	0	0	2	0	0	0	0	0	0	0	0	0	0	0	0	2.60938e-06	0	0	0	0	4.19668e-06	0	0	0	0	0	0	0	0	0	0	0	0	Archaea	Thermoplasmatota	Thermoplasmata	Marine Group II
OTU_268522	No	0	0	0	0	0	2	0	0	0	0	0	0	0	0	0	0	0	0	0	0	0	0	0	4.19668e-06	0	0	0	0	0	0	0	0	0	0	0	0	Archaea	Thermoplasmatota	Thermoplasmata	Marine Group II
OTU_269257	No	0	0	0	1	0	1	0	0	0	0	0	0	0	0	0	0	0	0	0	0	0	8.17875e-06	0	2.09834e-06	0	0	0	0	0	0	0	0	0	0	0	0	Archaea	Thermoplasmatota	Thermoplasmata	Marine Group II
OTU_269336	No	2	0	0	0	0	0	0	0	0	0	0	0	0	0	0	0	0	0	5.21876e-06	0	0	0	0	0	0	0	0	0	0	0	0	0	0	0	0	0	Archaea	Thermoplasmatota	Thermoplasmata	Marine Group II
OTU_269398	No	0	0	0	0	0	2	0	0	0	0	0	0	0	0	0	0	0	0	0	0	0	0	0	4.19668e-06	0	0	0	0	0	0	0	0	0	0	0	0	Archaea	Thermoplasmatota	Thermoplasmata	Marine Group II
OTU_269402	No	0	0	0	0	0	3	0	0	0	0	0	0	0	0	0	0	0	0	0	0	0	0	0	6.29502e-06	0	0	0	0	0	0	0	0	0	0	0	0	Archaea	Thermoplasmatota	Thermoplasmata	Marine Group II
OTU_269637	No	0	0	0	1	0	3	0	0	0	0	0	0	0	0	0	0	0	0	0	0	0	8.17875e-06	0	6.29502e-06	0	0	0	0	0	0	0	0	0	0	0	0	Archaea	Thermoplasmatota	Thermoplasmata	Marine Group II
OTU_269682	No	0	0	0	0	1	1	0	0	0	0	0	0	0	0	0	0	0	0	0	0	0	0	1.07117e-05	2.09834e-06	0	0	0	0	0	0	0	0	0	0	0	0	Archaea	Thermoplasmatota	Thermoplasmata	Marine Group II
OTU_270159	No	0	0	1	0	0	1	0	0	0	0	0	0	0	0	0	0	0	0	0	0	9.86904e-06	0	0	2.09834e-06	0	0	0	0	0	0	0	0	0	0	0	0	Archaea	Thermoplasmatota	Thermoplasmata	Marine Group II
OTU_273371	No	1	0	0	0	0	1	0	0	0	0	0	0	0	0	0	0	0	0	2.60938e-06	0	0	0	0	2.09834e-06	0	0	0	0	0	0	0	0	0	0	0	0	Archaea	Thermoplasmatota	Thermoplasmata	Marine Group II
OTU_273868	No	1	0	0	0	0	1	0	0	0	0	0	0	0	0	0	0	0	0	2.60938e-06	0	0	0	0	2.09834e-06	0	0	0	0	0	0	0	0	0	0	0	0	Archaea	Thermoplasmatota	Thermoplasmata	Marine Group II
OTU_273986	No	1	0	0	0	0	0	1	0	0	0	0	0	0	0	0	0	0	0	2.60938e-06	0	0	0	0	0	9.88856e-06	0	0	0	0	0	0	0	0	0	0	0	Archaea	Thermoplasmatota	Thermoplasmata	Marine Group II
OTU_275309	No	0	0	0	0	0	2	0	0	0	0	0	0	0	0	0	0	0	0	0	0	0	0	0	4.19668e-06	0	0	0	0	0	0	0	0	0	0	0	0	Archaea	Thermoplasmatota	Thermoplasmata	Marine Group II
OTU_275568	No	0	0	0	0	3	0	0	0	0	0	0	0	0	0	0	1	0	0	0	0	0	0	3.21351e-05	0	0	0	0	0	0	0	0	0	0	4.807e-05	0	0	Archaea	Thermoplasmatota	Thermoplasmata	Marine Group II
OTU_276180	No	1	0	1	0	0	0	0	0	0	0	0	0	0	0	0	0	0	0	2.60938e-06	0	9.86904e-06	0	0	0	0	0	0	0	0	0	0	0	0	0	0	0	Archaea	Thermoplasmatota	Thermoplasmata	Marine Group II
OTU_276365	No	0	0	0	0	1	1	0	0	0	0	0	0	0	0	0	0	0	0	0	0	0	0	1.07117e-05	2.09834e-06	0	0	0	0	0	0	0	0	0	0	0	0	Archaea	Thermoplasmatota	Thermoplasmata	Marine Group II
OTU_276594	No	1	0	0	0	0	1	0	0	0	0	0	0	0	0	0	0	0	0	2.60938e-06	0	0	0	0	2.09834e-06	0	0	0	0	0	0	0	0	0	0	0	0	Archaea	Thermoplasmatota	Thermoplasmata	Marine Group II
OTU_279111	No	0	0	2	0	0	0	0	0	0	0	0	0	0	0	0	0	0	0	0	0	1.97381e-05	0	0	0	0	0	0	0	0	0	0	0	0	0	0	0	Archaea	Thermoplasmatota	Thermoplasmata	Marine Group II
OTU_279205	No	0	0	1	0	0	0	1	0	0	0	0	0	0	0	0	0	0	0	0	0	9.86904e-06	0	0	0	9.88856e-06	0	0	0	0	0	0	0	0	0	0	0	Archaea	Thermoplasmatota	Thermoplasmata	Marine Group II
OTU_279262	No	0	0	0	1	0	1	0	0	0	0	0	0	0	0	0	0	0	0	0	0	0	8.17875e-06	0	2.09834e-06	0	0	0	0	0	0	0	0	0	0	0	0	Archaea	Thermoplasmatota	Thermoplasmata	Marine Group II
OTU_280940	No	1	0	0	0	0	1	0	0	0	0	0	0	0	0	0	0	0	0	2.60938e-06	0	0	0	0	2.09834e-06	0	0	0	0	0	0	0	0	0	0	0	0	Archaea	Thermoplasmatota	Thermoplasmata	Marine Group II
OTU_282665	No	0	1	0	0	0	2	1	0	0	0	0	0	0	0	0	0	0	0	0	1.04154e-05	0	0	0	4.19668e-06	9.88856e-06	0	0	0	0	0	0	0	0	0	0	0	Archaea	Thermoplasmatota	Thermoplasmata	Marine Group II
OTU_283407	No	0	0	0	0	1	1	0	0	0	0	0	0	0	0	0	0	0	0	0	0	0	0	1.07117e-05	2.09834e-06	0	0	0	0	0	0	0	0	0	0	0	0	Archaea	Thermoplasmatota	Thermoplasmata	Marine Group II
OTU_284194	No	5	0	0	0	0	0	0	0	0	0	0	0	0	0	0	0	0	0	1.30469e-05	0	0	0	0	0	0	0	0	0	0	0	0	0	0	0	0	0	Archaea	Thermoplasmatota	Thermoplasmata	Marine Group II
OTU_286328	No	0	0	0	1	0	1	0	0	0	0	0	0	0	0	0	0	0	0	0	0	0	8.17875e-06	0	2.09834e-06	0	0	0	0	0	0	0	0	0	0	0	0	Archaea	Thermoplasmatota	Thermoplasmata	Marine Group II
OTU_286356	No	0	1	0	0	0	2	1	0	0	0	0	0	0	0	0	0	0	0	0	1.04154e-05	0	0	0	4.19668e-06	9.88856e-06	0	0	0	0	0	0	0	0	0	0	0	Archaea	Thermoplasmatota	Thermoplasmata	Marine Group II
OTU_484	No	12	0	2	11	12	101	43	9	0	0	0	0	0	1	0	0	13	19	3.13125e-05	0	1.97381e-05	8.99663e-05	0.00012854	0.000211932	0.000425208	0.000234186	0	0	0	0	0	1.19366e-05	0	0	0.000595565	0.000418097	Archaea	Thermoplasmatota	Thermoplasmata	Marine Group III
OTU_106880	No	0	0	0	0	0	2	1	0	0	0	0	0	0	0	0	0	0	0	0	0	0	0	0	4.19668e-06	9.88856e-06	0	0	0	0	0	0	0	0	0	0	0	Archaea	Thermoplasmatota	Thermoplasmata	Marine Group III
OTU_167381	No	2	0	0	0	0	0	0	0	0	0	0	0	0	0	0	0	0	0	5.21876e-06	0	0	0	0	0	0	0	0	0	0	0	0	0	0	0	0	0	Archaea	Thermoplasmatota	Thermoplasmata	Marine Group III
OTU_7695	No	2	0	0	0	0	0	0	0	0	0	0	0	0	0	0	0	0	0	5.21876e-06	0	0	0	0	0	0	0	0	0	0	0	0	0	0	0	0	0	Archaea	Thermoplasmatota	Thermoplasmata	Thermoplasmatales	Thermoplasmataceae	Thermoplasma
OTU_41200	No	0	0	2	0	0	0	0	0	0	0	0	0	0	0	0	0	0	0	0	0	1.97381e-05	0	0	0	0	0	0	0	0	0	0	0	0	0	0	0	Archaea	Thermoplasmatota	Thermoplasmata	Thermoplasmatales	Thermoplasmataceae	A-plasma
OTU_17161	No	2	0	0	0	0	0	0	0	0	0	0	0	0	0	0	0	0	0	5.21876e-06	0	0	0	0	0	0	0	0	0	0	0	0	0	0	0	0	0	Archaea	Thermoplasmatota	Thermoplasmata	uncultured
OTU_103026	No	0	0	0	0	0	0	0	0	0	0	0	0	0	0	0	0	0	5	0	0	0	0	0	0	0	0	0	0	0	0	0	0	0	0	0	0.000110026	Bacteria	TA06
OTU_2440	No	0	0	0	0	0	9	0	0	0	0	0	0	0	0	0	0	0	0	0	0	0	0	0	1.88851e-05	0	0	0	0	0	0	0	0	0	0	0	0	Bacteria	Sva0485
OTU_3042	No	0	4	0	0	0	0	0	0	0	0	0	0	0	0	0	0	0	0	0	4.16615e-05	0	0	0	0	0	0	0	0	0	0	0	0	0	0	0	0	Bacteria	Sva0485
OTU_35934	No	1	0	0	0	0	0	1	0	1	0	0	0	0	0	1	0	1	0	2.60938e-06	0	0	0	0	0	9.88856e-06	0	3.82702e-05	0	0	0	0	0	2.36602e-05	0	4.58127e-05	0	Bacteria	Sva0485
OTU_51563	No	0	3	0	0	0	0	0	0	0	0	0	0	0	0	0	0	0	0	0	3.12461e-05	0	0	0	0	0	0	0	0	0	0	0	0	0	0	0	0	Bacteria	Sva0485
OTU_80510	No	0	0	0	3	0	0	0	0	0	0	0	0	0	0	0	0	0	0	0	0	0	2.45363e-05	0	0	0	0	0	0	0	0	0	0	0	0	0	0	Bacteria	Sva0485
OTU_169456	No	0	0	0	0	0	3	0	0	0	0	0	0	0	0	0	0	0	0	0	0	0	0	0	6.29502e-06	0	0	0	0	0	0	0	0	0	0	0	0	Bacteria	Sva0485
OTU_2828	No	0	0	0	0	16	0	0	0	0	0	0	0	0	0	0	0	0	0	0	0	0	0	0.000171387	0	0	0	0	0	0	0	0	0	0	0	0	0	Bacteria	Sumerlaeota	Sumerlaeia	Sumerlaeales	Sumerlaeaceae	Sumerlaea
OTU_3687	No	4	0	0	0	0	0	1	1	0	0	0	0	0	0	0	0	0	0	1.04375e-05	0	0	0	0	0	9.88856e-06	2.60207e-05	0	0	0	0	0	0	0	0	0	0	Bacteria	Sumerlaeota	Sumerlaeia	Sumerlaeales	Sumerlaeaceae	Sumerlaea
OTU_5249	No	0	0	0	0	8	0	0	0	0	0	0	0	0	0	0	0	0	0	0	0	0	0	8.56935e-05	0	0	0	0	0	0	0	0	0	0	0	0	0	Bacteria	Sumerlaeota	Sumerlaeia	Sumerlaeales	Sumerlaeaceae	Sumerlaea
OTU_6014	No	0	0	0	0	0	3	0	0	0	0	0	0	0	0	0	0	0	0	0	0	0	0	0	6.29502e-06	0	0	0	0	0	0	0	0	0	0	0	0	Bacteria	Sumerlaeota	Sumerlaeia	Sumerlaeales	Sumerlaeaceae	Sumerlaea
OTU_52438	No	0	0	0	3	0	0	0	0	0	0	0	0	0	0	0	0	0	0	0	0	0	2.45363e-05	0	0	0	0	0	0	0	0	0	0	0	0	0	0	Bacteria	Sumerlaeota	Sumerlaeia	Sumerlaeales	Sumerlaeaceae	Sumerlaea
OTU_66395	No	0	0	0	0	0	0	0	0	0	0	0	0	0	0	0	0	0	2	0	0	0	0	0	0	0	0	0	0	0	0	0	0	0	0	0	4.40102e-05	Bacteria	Sumerlaeota	Sumerlaeia	Sumerlaeales	Sumerlaeaceae	Sumerlaea
OTU_127271	No	0	6	0	0	0	0	0	0	0	0	0	0	0	0	0	0	0	0	0	6.24922e-05	0	0	0	0	0	0	0	0	0	0	0	0	0	0	0	0	Bacteria	Sumerlaeota	Sumerlaeia	Sumerlaeales	Sumerlaeaceae	Sumerlaea
OTU_266030	No	0	0	2	0	0	0	0	0	0	0	0	0	0	0	0	0	0	0	0	0	1.97381e-05	0	0	0	0	0	0	0	0	0	0	0	0	0	0	0	Bacteria	Sumerlaeota	Sumerlaeia	Sumerlaeales	Sumerlaeaceae	Sumerlaea
OTU_23396	No	0	0	2	0	0	0	0	0	0	0	0	0	0	0	0	1	0	0	0	0	1.97381e-05	0	0	0	0	0	0	0	0	0	0	0	0	4.807e-05	0	0	Bacteria	Sumerlaeota	Sumerlaeia	uncultured
OTU_32431	No	0	4	0	0	0	0	0	0	0	0	0	0	0	0	0	0	0	0	0	4.16615e-05	0	0	0	0	0	0	0	0	0	0	0	0	0	0	0	0	Bacteria	Sumerlaeota	Sumerlaeia	uncultured
OTU_45486	No	0	0	2	0	0	0	0	0	0	0	0	0	0	0	0	0	0	0	0	0	1.97381e-05	0	0	0	0	0	0	0	0	0	0	0	0	0	0	0	Bacteria	Spirochaetota
OTU_62676	No	0	2	0	0	0	0	0	0	0	0	0	0	0	0	0	0	0	0	0	2.08307e-05	0	0	0	0	0	0	0	0	0	0	0	0	0	0	0	0	Bacteria	Spirochaetota
OTU_108087	No	0	2	0	0	0	0	0	0	0	0	0	0	0	0	0	0	0	0	0	2.08307e-05	0	0	0	0	0	0	0	0	0	0	0	0	0	0	0	0	Bacteria	Spirochaetota
OTU_128724	No	5	0	0	0	0	0	0	0	0	0	0	0	0	0	0	0	0	0	1.30469e-05	0	0	0	0	0	0	0	0	0	0	0	0	0	0	0	0	0	Bacteria	Spirochaetota
OTU_7410	No	0	0	0	0	0	0	3	0	0	0	0	0	0	0	0	0	0	0	0	0	0	0	0	0	2.96657e-05	0	0	0	0	0	0	0	0	0	0	0	Bacteria	Spirochaetota	Brevinematia	Brevinematales	Brevinemataceae	Brevinema
OTU_500	No	0	0	0	87	25	30	3	1	0	0	0	0	0	0	4	6	0	0	0	0	0	0.000711552	0.000267792	6.29502e-05	2.96657e-05	2.60207e-05	0	0	0	0	0	0	9.4641e-05	0.00028842	0	0	Bacteria	Spirochaetota	Leptospirae	Leptospirales	Leptospiraceae	Turneriella
OTU_946	No	0	0	0	0	0	35	1	0	0	0	0	0	0	0	0	0	0	0	0	0	0	0	0	7.34419e-05	9.88856e-06	0	0	0	0	0	0	0	0	0	0	0	Bacteria	Spirochaetota	Leptospirae	Leptospirales	Leptospiraceae	Leptospira
OTU_1543	No	0	0	4	8	0	0	0	0	0	0	0	0	0	13	0	0	0	0	0	0	3.94762e-05	6.543e-05	0	0	0	0	0	0	0	0	0	0.000155176	0	0	0	0	Bacteria	Spirochaetota	Leptospirae	Leptospirales	Leptospiraceae	Turneriella
OTU_49900	No	0	0	4	0	0	0	0	0	0	0	0	0	0	0	0	0	0	0	0	0	3.94762e-05	0	0	0	0	0	0	0	0	0	0	0	0	0	0	0	Bacteria	Spirochaetota	Leptospirae	Leptospirales	Leptospiraceae
OTU_212044	No	0	0	0	0	0	2	0	0	0	0	0	0	0	0	0	0	0	0	0	0	0	0	0	4.19668e-06	0	0	0	0	0	0	0	0	0	0	0	0	Bacteria	Spirochaetota	Leptospirae	Leptospirales	Leptospiraceae	uncultured
OTU_215964	No	0	0	0	0	0	2	0	0	0	0	0	0	0	0	0	0	0	0	0	0	0	0	0	4.19668e-06	0	0	0	0	0	0	0	0	0	0	0	0	Bacteria	Spirochaetota	Leptospirae	Leptospirales	Leptospiraceae	Turneriella
OTU_4333	No	0	0	0	0	0	0	0	0	0	0	0	0	3	0	0	0	0	0	0	0	0	0	0	0	0	0	0	0	0	0	4.74391e-05	0	0	0	0	0	Bacteria	Spirochaetota	MVP-15
OTU_197954	No	0	0	0	0	0	4	0	0	0	0	0	0	0	0	0	0	0	0	0	0	0	0	0	8.39336e-06	0	0	0	0	0	0	0	0	0	0	0	0	Bacteria	Spirochaetota	MVP-15
OTU_3391	No	7	0	0	0	0	0	0	0	0	0	0	0	0	0	0	0	0	0	1.82657e-05	0	0	0	0	0	0	0	0	0	0	0	0	0	0	0	0	0	Bacteria	Spirochaetota	Spirochaetia	Spirochaetales	Spirochaetaceae
OTU_3749	No	0	0	0	0	0	8	0	0	0	0	0	0	0	0	0	0	0	0	0	0	0	0	0	1.67867e-05	0	0	0	0	0	0	0	0	0	0	0	0	Bacteria	Spirochaetota	Spirochaetia	Spirochaetales	Spirochaetaceae
OTU_4065	No	0	0	0	0	0	9	0	0	0	0	0	0	0	0	0	0	0	0	0	0	0	0	0	1.88851e-05	0	0	0	0	0	0	0	0	0	0	0	0	Bacteria	Spirochaetota	Spirochaetia	Spirochaetales	Spirochaetaceae	Sediminispirochaeta
OTU_4108	No	0	1	0	0	0	0	0	0	0	0	0	0	1	3	0	0	0	0	0	1.04154e-05	0	0	0	0	0	0	0	0	0	0	1.5813e-05	3.58098e-05	0	0	0	0	Bacteria	Spirochaetota	Spirochaetia	Spirochaetales	Spirochaetaceae	Treponema
OTU_4383	No	0	0	0	0	0	0	0	0	0	0	0	0	0	0	0	0	0	4	0	0	0	0	0	0	0	0	0	0	0	0	0	0	0	0	0	8.80204e-05	Bacteria	Spirochaetota	Spirochaetia	Spirochaetales	Spirochaetaceae	Sediminispirochaeta
OTU_4930	No	0	0	2	0	0	0	0	0	0	0	0	0	0	0	0	0	0	0	0	0	1.97381e-05	0	0	0	0	0	0	0	0	0	0	0	0	0	0	0	Bacteria	Spirochaetota	Spirochaetia	Spirochaetales	Spirochaetaceae	uncultured
OTU_4938	No	0	0	0	2	0	0	0	0	0	0	0	0	0	0	0	0	0	0	0	0	0	1.63575e-05	0	0	0	0	0	0	0	0	0	0	0	0	0	0	Bacteria	Spirochaetota	Spirochaetia	Spirochaetales	Spirochaetaceae	Spirochaeta 2
OTU_5132	No	0	0	0	0	0	0	0	0	0	0	0	0	0	0	2	0	0	0	0	0	0	0	0	0	0	0	0	0	0	0	0	0	4.73205e-05	0	0	0	Bacteria	Spirochaetota	Spirochaetia	Spirochaetales	Spirochaetaceae	uncultured
OTU_5332	No	0	0	0	0	0	6	0	0	0	0	0	0	0	0	0	0	0	0	0	0	0	0	0	1.259e-05	0	0	0	0	0	0	0	0	0	0	0	0	Bacteria	Spirochaetota	Spirochaetia	Spirochaetales	Spirochaetaceae	uncultured
OTU_5382	No	0	0	0	0	0	0	0	0	0	0	0	0	0	2	2	0	0	0	0	0	0	0	0	0	0	0	0	0	0	0	0	2.38732e-05	4.73205e-05	0	0	0	Bacteria	Spirochaetota	Spirochaetia	Spirochaetales	Spirochaetaceae	Treponema
OTU_5467	No	0	0	0	4	0	0	0	0	0	0	0	0	0	0	0	0	0	0	0	0	0	3.2715e-05	0	0	0	0	0	0	0	0	0	0	0	0	0	0	Bacteria	Spirochaetota	Spirochaetia	Spirochaetales	Spirochaetaceae	Spirochaeta 2
OTU_5474	No	0	0	0	0	0	0	0	0	0	0	0	0	0	0	0	0	2	0	0	0	0	0	0	0	0	0	0	0	0	0	0	0	0	0	9.16254e-05	0	Bacteria	Spirochaetota	Spirochaetia	Spirochaetales	Spirochaetaceae	Sediminispirochaeta
OTU_5622	No	0	0	0	7	3	0	0	0	0	0	0	0	0	0	0	0	0	0	0	0	0	5.72513e-05	3.21351e-05	0	0	0	0	0	0	0	0	0	0	0	0	0	Bacteria	Spirochaetota	Spirochaetia	Spirochaetales	Spirochaetaceae	Spirochaeta 2
OTU_6427	No	0	0	4	0	0	0	0	0	0	0	1	0	2	2	0	0	0	0	0	0	3.94762e-05	0	0	0	0	0	0	0	1.92152e-05	0	3.16261e-05	2.38732e-05	0	0	0	0	Bacteria	Spirochaetota	Spirochaetia	Spirochaetales	Spirochaetaceae	Spirochaeta 2
OTU_6509	No	0	0	8	0	0	0	0	0	0	0	0	0	0	0	0	0	0	0	0	0	7.89523e-05	0	0	0	0	0	0	0	0	0	0	0	0	0	0	0	Bacteria	Spirochaetota	Spirochaetia	Spirochaetales	Spirochaetaceae	Sediminispirochaeta
OTU_6666	No	0	0	0	0	4	0	0	0	0	0	0	0	0	0	0	0	0	0	0	0	0	0	4.28467e-05	0	0	0	0	0	0	0	0	0	0	0	0	0	Bacteria	Spirochaetota	Spirochaetia	Spirochaetales	Spirochaetaceae	Spirochaeta 2
OTU_6920	No	0	0	0	0	3	0	0	0	0	0	0	0	0	0	0	0	0	0	0	0	0	0	3.21351e-05	0	0	0	0	0	0	0	0	0	0	0	0	0	Bacteria	Spirochaetota	Spirochaetia	Spirochaetales	Spirochaetaceae
OTU_7142	No	0	0	0	0	0	0	2	0	0	0	0	0	0	0	0	0	0	0	0	0	0	0	0	0	1.97771e-05	0	0	0	0	0	0	0	0	0	0	0	Bacteria	Spirochaetota	Spirochaetia	Spirochaetales	Spirochaetaceae	Treponema
OTU_7536	No	0	3	0	0	0	0	0	0	0	0	0	0	0	0	0	0	0	0	0	3.12461e-05	0	0	0	0	0	0	0	0	0	0	0	0	0	0	0	0	Bacteria	Spirochaetota	Spirochaetia	Spirochaetales	Spirochaetaceae
OTU_7729	No	0	0	0	0	5	0	0	0	0	0	0	0	0	0	0	0	0	0	0	0	0	0	5.35584e-05	0	0	0	0	0	0	0	0	0	0	0	0	0	Bacteria	Spirochaetota	Spirochaetia	Spirochaetales	Spirochaetaceae	Spirochaeta 2
OTU_9550	No	0	0	0	0	0	0	2	0	0	0	0	0	0	0	0	0	0	0	0	0	0	0	0	0	1.97771e-05	0	0	0	0	0	0	0	0	0	0	0	Bacteria	Spirochaetota	Spirochaetia	Spirochaetales	Spirochaetaceae	Sediminispirochaeta
OTU_16414	No	0	0	0	0	0	0	2	0	0	0	0	0	0	0	0	0	0	0	0	0	0	0	0	0	1.97771e-05	0	0	0	0	0	0	0	0	0	0	0	Bacteria	Spirochaetota	Spirochaetia	Spirochaetales	Spirochaetaceae	Spirochaeta 2
OTU_17267	No	0	0	0	0	0	0	1	0	0	1	0	0	0	0	0	0	0	0	0	0	0	0	0	0	9.88856e-06	0	0	2.37693e-05	0	0	0	0	0	0	0	0	Bacteria	Spirochaetota	Spirochaetia	Spirochaetales	Spirochaetaceae	Spirochaeta 2
OTU_27938	No	0	0	0	3	0	0	0	0	0	0	0	0	0	0	0	0	0	0	0	0	0	2.45363e-05	0	0	0	0	0	0	0	0	0	0	0	0	0	0	Bacteria	Spirochaetota	Spirochaetia	Spirochaetales	Spirochaetaceae	uncultured
OTU_31001	No	0	0	0	0	0	6	0	0	0	0	0	0	0	0	0	0	0	0	0	0	0	0	0	1.259e-05	0	0	0	0	0	0	0	0	0	0	0	0	Bacteria	Spirochaetota	Spirochaetia	Spirochaetales	Spirochaetaceae
OTU_33700	No	3	0	0	0	0	0	0	1	0	0	0	0	0	0	0	0	0	0	7.82814e-06	0	0	0	0	0	0	2.60207e-05	0	0	0	0	0	0	0	0	0	0	Bacteria	Spirochaetota	Spirochaetia	Spirochaetales	Spirochaetaceae	uncultured
OTU_35150	No	0	1	0	1	0	0	0	0	0	0	0	0	0	0	0	0	0	0	0	1.04154e-05	0	8.17875e-06	0	0	0	0	0	0	0	0	0	0	0	0	0	0	Bacteria	Spirochaetota	Spirochaetia	Spirochaetales	Spirochaetaceae	Salinispira
OTU_35571	No	0	2	0	0	0	0	0	0	0	0	0	0	0	0	0	0	0	0	0	2.08307e-05	0	0	0	0	0	0	0	0	0	0	0	0	0	0	0	0	Bacteria	Spirochaetota	Spirochaetia	Spirochaetales	Spirochaetaceae	Spirochaeta 2
OTU_37353	No	0	0	0	0	0	0	2	0	0	0	0	0	0	0	0	0	0	0	0	0	0	0	0	0	1.97771e-05	0	0	0	0	0	0	0	0	0	0	0	Bacteria	Spirochaetota	Spirochaetia	Spirochaetales	Spirochaetaceae	Sphaerochaeta
OTU_38426	No	0	0	0	2	0	0	0	0	0	0	0	0	0	0	0	0	0	0	0	0	0	1.63575e-05	0	0	0	0	0	0	0	0	0	0	0	0	0	0	Bacteria	Spirochaetota	Spirochaetia	Spirochaetales	Spirochaetaceae	GWE2-31-10
OTU_43873	No	0	0	0	0	0	0	0	0	0	1	1	0	0	0	0	0	0	0	0	0	0	0	0	0	0	0	0	2.37693e-05	1.92152e-05	0	0	0	0	0	0	0	Bacteria	Spirochaetota	Spirochaetia	Spirochaetales	Spirochaetaceae	Spirochaeta 2
OTU_46054	No	0	0	0	2	0	0	0	0	0	0	0	0	0	0	0	0	0	0	0	0	0	1.63575e-05	0	0	0	0	0	0	0	0	0	0	0	0	0	0	Bacteria	Spirochaetota	Spirochaetia	Spirochaetales	Spirochaetaceae	Spirochaeta
OTU_53838	No	0	0	0	0	0	0	0	0	0	0	0	0	0	0	0	0	0	3	0	0	0	0	0	0	0	0	0	0	0	0	0	0	0	0	0	6.60153e-05	Bacteria	Spirochaetota	Spirochaetia	Spirochaetales	Spirochaetaceae	Sediminispirochaeta
OTU_63860	No	0	0	4	0	0	0	0	0	0	0	0	0	0	0	0	0	0	0	0	0	3.94762e-05	0	0	0	0	0	0	0	0	0	0	0	0	0	0	0	Bacteria	Spirochaetota	Spirochaetia	Spirochaetales	Spirochaetaceae	uncultured
[truncated: 33,193 more rows]

## Sheet: Virome
General genomic features, abundance, and putative hosts of analyzed viral genomes(contigs) for virome analysis
Sequence ID	genus-gOTU	Length	%G+C	Predicted host group for contigs	Host prediciton method	checkv_quality	miuvig_quality	completeness	completeness_method	2015.5.26.FPKM	2015.6.21.FPKM	2015.7.22.FPKM	2015.8.18.FPKM	2015.9.8.FPKM	2015.10.30.FPKM	2015.11.26.FPKM	2015.12.15.FPKM	2016.1.14.FPKM	2016.3.10.FPKM	2016.4.27.FPKM	2016.5.25.FPKM	2016.6.24.FPKM	2016.7.20.FPKM	2016.8.22.FPKM	2016.9.26.FPKM	2016.11.1.FPKM
mtsOBV_15May_NODE_1	506	63824	34.53	Bacteroidetes	Similarity with known viruses	High-quality	High-quality	100	AAI-based (medium-confidence)	229.485	19.255	0.409	0.455	0.073	0.18	0.237	1.579	1.46	3.887	176.072	105.979	53.681	9.863	1.576	0.029	0.556
mtsOBV_15May_NODE_10	76	39900	37.59	Unknown	-	High-quality	High-quality	100	AAI-based (high-confidence)	178.737	153.398	10.195	1.941	0.02	1.152	0.474	0.828	0.836	13.708	18.3	78.508	81.209	25.919	1.708	0.16	3.07
mtsOBV_15May_NODE_100	80	16156	45.33	Unknown	-	Low-quality	Genome-fragment	46.12	AAI-based (high-confidence)	177.093	8.684	0.104	0.067	0	0	0.078	0.157	0.182	22.159	10.982	4.383	4.507	0.732	0	0.028	0.026
mtsOBV_15May_NODE_101	79	16134	49.89	Alphaproteobacteria	Virus-prokaryotes genome based prediction	Low-quality	Genome-fragment	43.86	AAI-based (high-confidence)	293.865	65.492	2.14	0.267	0.193	0.237	0.039	0.315	1.702	10.316	4.864	4.18	7.957	3.08	0.402	0	0.209
mtsOBV_15May_NODE_102	104	15524	33.3	SAR11	Similarity with known viruses	Low-quality	Genome-fragment	25.94	AAI-based (high-confidence)	122.692	61.316	5.045	1.316	0.301	4.934	0.528	0.109	0.379	0.843	0.44	0.869	1.111	0.915	0.209	0	0.163
mtsOBV_15May_NODE_103	106	15428	46.56	Alphaproteobacteria	Virus-prokaryotes genome based prediction	Low-quality	Genome-fragment	27.98	AAI-based (high-confidence)	38.469	31.079	57.426	6.553	1.565	1.572	2.943	1.263	0.805	0.645	1.88	1.311	1.242	2.148	0.631	0.384	0.301
mtsOBV_15May_NODE_104	224	15383	46.73	Unknown	-	Low-quality	Genome-fragment	44.14	AAI-based (high-confidence)	313.09	13.218	0.931	0.21	0.101	4.482	6.027	9.141	245.908	27.764	10.203	9.864	20.429	1.538	0.211	0	0.082
mtsOBV_15May_NODE_105	79	15373	43.41	Alphaproteobacteria	Virus-prokaryotes genome based prediction	Low-quality	Genome-fragment	42.3	AAI-based (high-confidence)	32.306	4.91	0.11	0	0	0	0.041	3.637	9.485	8.171	2.22	3.071	1.122	0.308	0	0	0.027
mtsOBV_15May_NODE_106	506	15294	33.61	Bacteroidetes	Similarity with known viruses	Low-quality	Genome-fragment	23.53	AAI-based (high-confidence)	275.035	8.593	0.11	0.141	0.051	0.417	0.082	0.609	3.848	25.324	29.114	34.173	56.506	10.058	1.061	0.179	0.166
mtsOBV_15May_NODE_107	52	15087	39.42	Alphaproteobacteria	Virus-prokaryotes genome based prediction	Low-quality	Genome-fragment	27.23	AAI-based (high-confidence)	48.382	5.003	0.167	0	0	0.169	0.084	0.337	2.189	2.186	15.379	26.82	7.748	5.176	0.43	0	0.392
mtsOBV_15May_NODE_109	478	15030	32.81	Bacteroidetes	Similarity with known viruses	Low-quality	Genome-fragment	48.98	AAI-based (high-confidence)	65.541	4.017	0.784	0.787	0.466	0.849	0.252	0.507	2.306	18.944	18.502	4.263	3.825	5.353	2.482	0.061	0.112
mtsOBV_15May_NODE_11	251	39315	47.55	Unknown	-	High-quality	High-quality	100	AAI-based (high-confidence)	125.246	13.212	0.45	0.191	0.059	0	0.096	0.129	0.042	0.146	0.087	0.343	2.339	2.588	0.124	0	0.15
mtsOBV_15May_NODE_110	506	14999	35.18	Bacteroidetes	Similarity with known viruses	Low-quality	Genome-fragment	31.42	AAI-based (high-confidence)	65.313	2.605	0.449	0.359	0.052	0.17	0.336	1.017	3.662	1.186	0.91	160.063	39.348	20.354	1.947	0.425	0.31
mtsOBV_15May_NODE_111	103	14975	36.67	SAR11	Similarity with known viruses	Low-quality	Genome-fragment	25.53	AAI-based (high-confidence)	78.264	25.2	26.938	9.767	8.426	24.723	27.502	16.969	12.204	28.066	21.874	17.563	35.317	40.931	37.048	2.523	5.839
mtsOBV_15May_NODE_113	80	14930	47.43	Unknown	-	Low-quality	Genome-fragment	42.13	AAI-based (high-confidence)	175.003	9.575	0.169	0.144	0	0	0	0.057	0.131	15.285	7.085	4.291	2.439	0.951	0	0	0.057
mtsOBV_15May_NODE_114	46	14881	44.47	Deltaproteobacteria	Virus-prokaryotes genome based prediction	Low-quality	Genome-fragment	41.23	AAI-based (high-confidence)	64.18	17.961	2.32	1.229	0.262	0	0.042	0.455	0.725	9.883	16.853	39.2	39.274	9.065	0.545	1.499	0.426
mtsOBV_15May_NODE_115	470	14841	34.54	Bacteroidetes	Similarity with known viruses	Low-quality	Genome-fragment	45.58	AAI-based (high-confidence)	30.706	1.735	0	1.522	0.21	0	0	0.285	23.416	0.564	5.748	2.045	1.808	0.319	0.109	0	0
mtsOBV_15May_NODE_116	224	14784	44.97	Unknown	-	Low-quality	Genome-fragment	47.02	AAI-based (high-confidence)	358.999	21.742	1.994	0.145	0.158	0.864	5.119	4.125	23.506	5.983	2.423	8.439	28.774	1.921	0	0	0.143
mtsOBV_15May_NODE_117	102	14771	44.66	Alphaproteobacteria	Virus-prokaryotes genome based prediction	Low-quality	Genome-fragment	24.98	AAI-based (high-confidence)	56.992	44.544	16.477	4.441	2.162	0	0.769	0.86	0.841	1.488	3.927	9.359	10.508	5.928	0.549	0.031	0.086
mtsOBV_15May_NODE_118	103	14718	36.74	SAR11	Similarity with known viruses	Low-quality	Genome-fragment	24.71	AAI-based (high-confidence)	45.516	29.441	67.52	16.295	31.805	6.679	35.438	12.777	6.375	18.456	22.603	20.619	28.903	45.022	26.342	0.588	3.673
mtsOBV_15May_NODE_12	52	36686	42.33	Alphaproteobacteria	Virus-prokaryotes genome based prediction	Medium-quality	Genome-fragment	80.23	AAI-based (high-confidence)	42.844	106.642	55.141	14.951	4.289	41.516	11.175	6.442	15.666	11.242	23.484	29.136	32.384	13.353	1.327	0.41	0.725
mtsOBV_15May_NODE_120	102	14501	50.38	Alphaproteobacteria	Virus-prokaryotes genome based prediction	Low-quality	Genome-fragment	25.51	AAI-based (high-confidence)	36.506	9.675	5.924	3.115	2.095	5.811	10.699	7.01	11.272	10.648	4.941	6.743	9.778	16.646	6.936	0.973	1.165
mtsOBV_15May_NODE_121	76	14495	36.85	Unknown	-	Low-quality	Genome-fragment	40.27	AAI-based (high-confidence)	75.208	22.727	1.627	0.445	0.322	5.461	1.349	1.578	1.827	0.578	1.53	25.589	37.808	100.246	4.812	0.314	0.641
mtsOBV_15May_NODE_122	52	14445	39.85	Alphaproteobacteria	Virus-prokaryotes genome based prediction	Low-quality	Genome-fragment	31.55	AAI-based (high-confidence)	49.399	3.873	0.7	0.074	0.054	0.354	0.218	2.815	256.399	237.982	271.642	129.787	30.378	3.604	0	0	0.175
mtsOBV_15May_NODE_123	na	14280	48.73	Unknown	-	Low-quality	Genome-fragment	22.69	AAI-based (medium-confidence)	214.594	14.612	0.767	0.226	0	0.268	0	0.237	0.321	2.712	9.677	8.264	11.272	4.972	0.341	0	0.237
mtsOBV_15May_NODE_124	46	14279	42.45	Deltaproteobacteria	Virus-prokaryotes genome based prediction	Low-quality	Genome-fragment	39.17	AAI-based (high-confidence)	71.95	16.168	3.775	2.636	0.218	0	0.353	0.415	0.527	6.158	18.4	37.074	55.691	13.756	1.59	4.368	0.621
mtsOBV_15May_NODE_125	918	14275	46.8	Unknown	-	Low-quality	Genome-fragment	38.16	AAI-based (medium-confidence)	51.995	7.464	0.295	0.226	0	0	0.133	0.059	0.023	0.037	0	0	0.537	0.332	0	0	0
mtsOBV_15May_NODE_127	470	14119	37.53	Bacteroidetes	Similarity with known viruses	Low-quality	Genome-fragment	45.3	AAI-based (high-confidence)	58.754	2.578	0.298	7.998	0.055	0.09	0.179	0.42	1.25	5.449	16.554	23.165	22.936	7.878	2.872	0.355	2.214
mtsOBV_15May_NODE_128	61	14022	33.51	SAR11	Similarity with known viruses	Low-quality	Genome-fragment	37.37	AAI-based (high-confidence)	39.7	94.671	4.384	10.738	1.555	0	16.552	12.807	5.362	6.905	9.49	9.378	14.075	19.409	13.998	3.182	1.717
mtsOBV_15May_NODE_129	102	14021	44.92	Alphaproteobacteria	Virus-prokaryotes genome based prediction	Low-quality	Genome-fragment	25.38	AAI-based (high-confidence)	31.918	12.856	12.734	3.912	4.888	0.273	10.796	5.196	9.816	15.79	12.776	11.303	18.586	15.191	6.016	0.227	1.536
mtsOBV_15May_NODE_13	506	35824	35.75	Bacteroidetes	Similarity with known viruses	Medium-quality	Genome-fragment	56.78	AAI-based (high-confidence)	275.017	6.147	0.141	0.27	0.022	0.071	0.035	0.189	0.402	0.511	0.095	81.323	20.165	2.114	0.543	0.33	0.141
mtsOBV_15May_NODE_130	46	13994	44	Deltaproteobacteria	Virus-prokaryotes genome based prediction	Low-quality	Genome-fragment	38.54	AAI-based (high-confidence)	228.144	7.614	0.481	0.077	0	0.547	1.352	2.603	216.468	70.09	123.862	50.841	134.738	7.103	0.464	0	0.392
mtsOBV_15May_NODE_132	107	13950	38.21	Gammaproteobacteria	Virus-prokaryotes genome based prediction	Low-quality	Genome-fragment	24.92	AAI-based (high-confidence)	12.91	16.231	24.269	12.181	20.379	0.366	36.485	27.992	12.022	11.406	8.072	6.768	3.709	2.884	3.14	0.163	2.21
mtsOBV_15May_NODE_134	46	13858	39.1	Deltaproteobacteria	Virus-prokaryotes genome based prediction	Low-quality	Genome-fragment	29.54	AAI-based (high-confidence)	86.443	13.071	0.304	0.233	0	1.29	0.683	2.262	9.153	77.954	38.656	25.062	43.556	32.447	1.054	0	0.305
mtsOBV_15May_NODE_135	52	13842	45.68	Alphaproteobacteria	Virus-prokaryotes genome based prediction	Low-quality	Genome-fragment	30.68	AAI-based (high-confidence)	72.152	9.494	0.973	0.078	0.113	0	0	0.122	1.323	80.426	84.55	29.963	12.874	1.368	0	0	0.092
mtsOBV_15May_NODE_136	82	13782	49.44	Unknown	-	Low-quality	Genome-fragment	38.66	AAI-based (high-confidence)	115.926	25.964	1.039	2.653	0.678	3.798	0.686	0.86	0.451	4.064	0.743	3.67	26.695	21.636	8.122	0.958	1.195
mtsOBV_15May_NODE_137	465	13694	43.38	Bacteroidetes	Similarity with known viruses	Low-quality	Genome-fragment	48.98	AAI-based (high-confidence)	32.68	5.576	4.858	2.435	0	0	0.23	0.124	0.048	0.153	0.125	0	0	0	0	0	0
mtsOBV_15May_NODE_138	224	13671	43.92	Unknown	-	Low-quality	Genome-fragment	41.86	AAI-based (high-confidence)	38.623	20.849	2.218	1.18	0.057	0.654	0.046	1.177	7.533	5.475	2.371	14.059	5.466	0.692	0.237	0	2.719
mtsOBV_15May_NODE_14	46	34689	44.14	Deltaproteobacteria	Virus-prokaryotes genome based prediction	High-quality	High-quality	96.01	AAI-based (high-confidence)	412.591	18.942	1.068	1.302	0.202	0.957	0.345	1.66	0.924	0.468	0.639	4.666	30.492	7.846	2.759	7.507	5.455
mtsOBV_15May_NODE_140	495	13653	36.26	Alphaproteobacteria	Virus-prokaryotes genome based prediction	Low-quality	Genome-fragment	28.47	AAI-based (high-confidence)	100.932	73.361	13.447	6.144	0.685	0.655	1.755	1.799	1.532	9.622	72.225	82.488	46.175	24.094	17.822	3.768	1.485
mtsOBV_15May_NODE_141	224	13632	39.75	Unknown	-	Low-quality	Genome-fragment	43.57	AAI-based (medium-confidence)	54.948	2.084	0	0	0.171	0.281	0.046	0	0.024	0.038	2.628	4.7	49.479	1.562	0.833	0	0.186
mtsOBV_15May_NODE_142	na	13622	46.7	Unknown	-	Low-quality	Genome-fragment	21.81	AAI-based (medium-confidence)	52.985	14.992	2.72	2.684	0.686	18.65	2.083	2.798	4.416	9.221	6.387	10.644	19.412	22.932	5.597	0.167	0.496
mtsOBV_15May_NODE_143	80	13615	46.65	Unknown	-	Low-quality	Genome-fragment	37.73	AAI-based (high-confidence)	112.437	5.609	0.062	0	0	0	0	0	0.024	1.192	7.769	3.715	5.348	0.521	0	0	0.031
mtsOBV_15May_NODE_145	114	13589	39.52	Alphaproteobacteria	Virus-prokaryotes genome based prediction	Low-quality	Genome-fragment	23.69	AAI-based (high-confidence)	35.242	22.086	13.82	4.115	5.674	1.973	14.666	9.786	5.726	7.434	8.286	8.933	9.871	14.106	27.576	1.675	10.226
mtsOBV_15May_NODE_146	46	13545	41.84	Deltaproteobacteria	Virus-prokaryotes genome based prediction	Low-quality	Genome-fragment	36.92	AAI-based (high-confidence)	170.737	4.589	0.062	2.064	0.23	1.414	0.093	1.001	0.314	1.662	70.282	21.658	14.005	9.959	13.653	0.067	6.019
mtsOBV_15May_NODE_147	506	13515	31.56	Bacteroidetes	Similarity with known viruses	Low-quality	Genome-fragment	19.34	AAI-based (medium-confidence)	83.488	10.052	1.371	0.875	0.403	0.661	1.027	0.627	1.621	6.429	28.402	38.422	34.736	17.686	4.681	0	0.781
mtsOBV_15May_NODE_148	46	13460	40.75	Deltaproteobacteria	Virus-prokaryotes genome based prediction	Low-quality	Genome-fragment	34.5	AAI-based (high-confidence)	97.007	1.187	0	0.32	0.058	0.285	0	0	0.146	3.461	1.774	0.501	1.281	2.813	2.892	0	1.726
mtsOBV_15May_NODE_149	na	13458	34.96	Unknown	-	Low-quality	Genome-fragment	20.73	AAI-based (medium-confidence)	101.381	12.602	3.191	2.078	0.289	0	0.047	0.755	1.02	5.795	49.819	54.119	69.34	44.665	5.424	0	0.408
mtsOBV_15May_NODE_15	67	34656	48.33	Unknown	-	High-quality	High-quality	100	AAI-based (high-confidence)	140.903	14.732	0.51	0.031	0	0	0.036	0.049	0.028	0	0.049	35.513	17.251	4.439	0.094	0	0.037
mtsOBV_15May_NODE_150	468	13432	30.84	Bacteroidetes	Similarity with known viruses	Low-quality	Genome-fragment	49.2	AAI-based (high-confidence)	131.948	22.344	0.69	0.56	0	0	0.047	0.189	0.389	0.429	263.932	98.656	23.966	6.343	0.483	0	0.377
mtsOBV_15May_NODE_151	112	13374	48.92	Gammaproteobacteria	Virus-prokaryotes genome based prediction	Low-quality	Genome-fragment	21.31	AAI-based (high-confidence)	34.686	7.834	2.33	1.045	0.466	26.537	1.132	1.457	1.344	4.814	3.189	6.303	14.471	13.625	3.639	0.102	0.158
mtsOBV_15May_NODE_152	952	13251	47.72	Unknown	-	Low-quality	Genome-fragment	39.91	AAI-based (high-confidence)	47.673	31.561	7.944	2.922	0.059	0	0.524	0.703	0.987	19.433	20.857	8.652	4.917	3.572	0.612	0	0.287
mtsOBV_15May_NODE_153	112	13211	51.11	Gammaproteobacteria	Virus-prokaryotes genome based prediction	Low-quality	Genome-fragment	22.03	AAI-based (high-confidence)	100.488	44.427	7.331	2.605	0	0.29	0.239	0.705	1.015	13.034	33.059	24.247	52.651	25.975	3.193	0	0.352
mtsOBV_15May_NODE_154	na	13168	38.95	Unknown	-	Low-quality	Genome-fragment	4.45	HMM-based (lower-bound)	382.437	15.981	0.704	0.572	0.059	0.097	0.287	0.257	0.348	0.596	0.13	174.125	63.009	4.313	1.232	0.311	0
mtsOBV_15May_NODE_156	455	13002	36.9	MGII	Similarity with known viruses	Low-quality	Genome-fragment	14.36	AAI-based (high-confidence)	37.777	4.166	0.194	0.165	0	0	0	0	0	0.04	0	0	0	0.182	0	0	0
mtsOBV_15May_NODE_157	459	12994	46.61	Unknown	-	Low-quality	Genome-fragment	37.03	AAI-based (high-confidence)	91.666	4.442	0.518	0.331	0	0	0	0	0	0	2.363	0.778	0.295	0.364	0	0	0
mtsOBV_15May_NODE_158	104	12934	33.11	SAR11	Similarity with known viruses	Low-quality	Genome-fragment	21.57	AAI-based (high-confidence)	74.369	44.349	4.167	1.33	0.843	2.862	1.219	1.441	0.455	2.347	2.638	2.607	5.482	4.391	3.01	0	0.882
mtsOBV_15May_NODE_159	na	12913	52.68	Unknown	-	Low-quality	Genome-fragment	35.61	AAI-based (high-confidence)	65.826	4.676	0.13	0	0	0	0.049	0	0	0	0	15.667	2.226	0.183	0.126	0	0
mtsOBV_15May_NODE_16	na	34555	41.82	Unknown	-	High-quality	High-quality	94.4	AAI-based (high-confidence)	110.951	14.467	0.414	0.187	0	0	0	0	0	0.03	0.148	0.293	0	0	0	0	0
mtsOBV_15May_NODE_160	52	12790	42.91	Alphaproteobacteria	Virus-prokaryotes genome based prediction	Low-quality	Genome-fragment	28.4	AAI-based (high-confidence)	33.603	8.748	0.329	0.673	0.061	0.599	0.148	0.199	1.074	3.888	40.283	41.127	7.791	1.665	0.38	0	0.627
mtsOBV_15May_NODE_161	102	12760	45.48	Alphaproteobacteria	Virus-prokaryotes genome based prediction	Low-quality	Genome-fragment	22.28	AAI-based (high-confidence)	44.588	9.881	3.96	1.011	0.549	0.3	0.494	0.398	0.282	0.697	0.802	1.057	1.652	1.298	0.381	0	0
mtsOBV_15May_NODE_162	47	12756	42.63	Unknown	-	Low-quality	Genome-fragment	37.53	AAI-based (high-confidence)	88.777	9.954	1.32	0.084	0	0	0.049	0.133	0.179	0.533	4.815	2.115	7.06	5.009	0.382	0.642	0.397
mtsOBV_15May_NODE_163	952	12748	47.55	Unknown	-	Low-quality	Genome-fragment	28.54	AAI-based (high-confidence)	46.557	31.135	11.957	3.29	1.283	0.3	0.643	0.664	0.846	15.52	13.383	7.671	5.712	2.599	0.255	0	0.099
mtsOBV_15May_NODE_164	na	12747	47.61	Unknown	-	Low-quality	Genome-fragment	20.45	AAI-based (medium-confidence)	57.05	3.065	0.198	0.084	0.061	0	0.148	0.665	0.436	11.702	14.321	7.407	1.954	0.186	0.255	0	0
mtsOBV_15May_NODE_165	na	12693	35.72	Unknown	-	Low-quality	Genome-fragment	25.6	AAI-based (medium-confidence)	139.201	9.584	1.194	0.763	0.123	0	0.05	0.667	0.618	3.711	24.865	26.034	45.893	28.34	5.495	0	0.067
mtsOBV_15May_NODE_166	46	12666	45.2	Deltaproteobacteria	Virus-prokaryotes genome based prediction	Low-quality	Genome-fragment	34.98	AAI-based (high-confidence)	177.738	4.907	1.463	3.227	0.307	1.411	0.996	1.672	2.4	0.909	0.539	1.597	9.077	5.418	2.818	37.526	9.238
mtsOBV_15May_NODE_167	103	12653	33.91	SAR11	Similarity with known viruses	Low-quality	Genome-fragment	21.49	AAI-based (high-confidence)	31.055	23.369	11.581	4.845	1.724	3.733	5.433	4.753	5.478	11.127	4.18	9.86	31.651	30.674	17.949	0.684	6.009
[truncated: 9,140 more rows]

## Sheet: host prediction datasets
Basic statistics of microbial and viral genomes used for the host prediction analysis.
[truncated: 11 more rows]

[truncated: 1 more sheets: host prediction result]
